# Supplementary material for: High-throughput sequencing of pituitary and hypothalamic microRNA transcriptome associated with high rate of egg production
Source: BMC Genomics. 2017 Mar 23;18:255. doi: 10.1186/s12864-017-3644-3 (PMC5364632; doi:10.1186/s12864-017-3644-3)
Supplement: Supplementary file 2 — The main reproductive traits of the selected LP and HP samples. Table S2. Primer sequences for real-time PCR validation and SNP detection. Table S3. Overview of miRNA-seq data of all samples. Table S4. Identities of various RNA sequences in pituitary and hypothalamic tissues. Table S5. Expression profile of known miRNAs in pituitary and hypothalamic tissues of low- and high-rate egg production chickens. Table S6. Novel miRNAs expressed in pituitary and hypothalamus tissues of low- and high-rate egg production chickens. Table S7. The distribution of miRNA pairs in pituitary and hypothalamic tissues. Table S8. Differentially expressed miRNAs between low- and high-rate egg production chickens in pituitary and hypothalamic tissues. Table S9. The prediction of the differentially expressed miRNA targets in pituitary and hypothalamic tissues. Table S10. GO and KEGG pathway annotations for the miRNA targets in pituitary and hypothalamic tissues. Table S11. miRNAs and their predicted target genes involved in the regulation processes of reproduction. Table S12. Differentially expressed genes between low- and high-rate egg production chickens in pituitary and hypothalamic tissues. Table S13. The predicted miRNA-target pairs that are differentially and reciprocally expressed in pituitary and hypothalamic tissues. Table S14. The haplotype distribution and sequence variations in the selected miRNA precursors. (XLSX 1731 kb) [file 12864_2017_3644_MOESM2_ESM.xlsx]

## Sheet: Table S1
Table S1. The main reproductive traits of the selected LP and HP samples.
Group	Sample	Age at ﬁrst egg (day)	Body weight at ﬁrst egg (kg)	Weight of ﬁrst egg (g)	Egg weight at 300 days of age (g)	Body weight at 300 days of age (kg)	Number of eggs at 300 days of age
Luhua HP	HP1(A2)	156	1.4	36.2	51.5	1.9	140
	HP2(A3)	155	1.5	37.1	49	1.9	150
	HP3(A9)	153	1.42	35.7	52.1	2.1	142
Luhua LP	LP1(B4)	157	1.53	35.3	48.4	2.1	112
	LP2(B5)	151	1.4	37.4	52.7	2.1	108
	LP3(B7)	156	1.51	38.2	53.8	2.1	113
Jiuyuan HP	JHP1	161	1.35	45.3	51.8	1.7	90
	JHP2	163	1.42	42.6	50.5	1.7	89
	JHP3	165	1.53	38.2	52.3	1.6	89
Jiuyuan LP	JLP1	162	1.52	44.8	52.5	1.9	31
	JLP2	163	1.39	43.2	51.7	1.6	34
	JLP3	169	1.48	41.5	53.3	2.3	34
HP: high rate of egg production chicken.
LP: low rate of egg production chicken.

## Sheet: Table S2
Table S2. Primer sequences for real-time PCR validation and SNP detection.
Primer sequences for miRNAs real-time PCR validation
miRNA	Sequences (5'–3')
gga-miR-34b-3p	GCAATCACTAAATTCACTGCCATC
gga-miR-34c-3p	AATCACTAACCACACAGCCAGG
gga-miR-1744-3p	GACTTCAACAGGAGCAAGACTGA
gga-miR-99a-5p	AACCCGTAGATCCGATCTTGTG
gga-miR-26a-5p	TTCAAGTAATCCAGGATAGGC
gga-miR-1684a-3p	GCAAGTATGAGGAAATGGAGCTCT
gga-miR-122-5p	TGGAGTGTGACAATGGTGTTTGT
gga-miR-1434	CGTGCGTGATGATGGAAAATT
5.8S rRNA F	CGCGATGAAGAACGCAGCTA
5.8S rRNA R	TGCGTTCGAAGTGTCGATGA
Primer sequences for miRNA-target pairs real-time PCR validation
miRNA/gene name	Sequences (5'–3')
gga-miR-1591-5p	TGATTCATTGCCTGGCTCTGC
gga-miR-142-3p	GCGCTGTAGTGTTTCCTACTTTATGG
gga-miR-214	ACAGCAGGCACAGACAGGCAG
gga-miR-6677-3p	TGCTCAGACACGTCAGGAGGA
gga-miR-34c-5p	GAGGCAGTGTAGTTAGCTGATTGC
gga-miR-183	GCTATGGCACTGGTAGAATTCACTG
CSRP2F	ACGGTCTACCATGCTGAGGA
CSRP2R	CTTGCCCATAGCCGTAACCT
ITGA9F	GTCACCGCATGCTTTCGTTT
ITGA9R	CTGTGATCTGTCCCACCGTC
PSAT1F	CGATCTGTGGGAGGAATCCG
PSAT1R	AGCTTCTCATGAACGTCGCA
SPRF	ACTGGAGATGCTGAGATGCG
SPRR	GCCGACACAGCACAGTCTAT
VAPBF	CGCAACACGAGCTCAAATTCA
VAPBR	TTCTGTCTGTAGGGTTGCCG
FAM49BF	TTGACATGCACAGACCTTGAGC
FAM49BR	TAATGGAACAACTGCGCCCC
ITGA8F	TGCCCTATAAAGTGCAGCCA
ITGA8R	GAGGGGGTCTAGCTCTGTCA
DUSP10F	CATGACCATGACGGATGCCT
DUSP10R	CTACGCCGATCAGCTTTGGT
RAB30F	GACCTACGACATCACCTGCG
RAB30R	TGGCGTACTGCTCGATTTCC
EEF2F	CCACGTCTTTGAGGAGTCCC
EEF2R	AGTGGTCGAACACACACTGG
GAPDHF	GGTGGCCATCAATGATCCCT
GAPDHR	CCGTTCTCAGCCTTGACAGT
Primer sequences for SNP detection
miRNA	miRNA precursor	PCR-sense primer	PCR-antisense primer
gga-miR-1684a-3p	gga-miR-1684a	GGAGCATGGAGAAGATACAA	AGGAAACCCACTGACACTAA
gga-miR-34c-3p	gga-miR-34c	ACCTGCTGTAATAGTGGGG	AGAAACCTGTAGGGCTGAA
gga-miR-34b-3p	gga-miR-34b	CACCTCTGCCTCTGTTCGT	GGTCCTGTGCCTTGTTTTG
gga-miR-1744-3p	gga-miR-1744	TCACATCCCTTCTACCTTCA	GCAAAGTAGCACTTCCAAA
gga-mir-1434	gga-mir-1434	CTGTGGCTGTTGGTTCTAA	GCCCTCCTTGTCCTTATCT
gga-mir-122-5p	gga-mir-122-1	TGAGAAAGGCACCAGTCC	AGCTACGGCCAATCCA

## Sheet: Table S3
Table S3. Overview of miRNA-seq data of all samples.
Tissue	Group	Sample	Raw data					Clean data						Clean ratio
			Size (M)	Reads	Base	Q20 value (%)	GC content (%)	Reads	Base	Average Length	Mapped reads	Mapped unique reads	Mapping ratio (%)
Pituitary	HP	HP1	214.2	9794226	489711300	92.81	51.8	8508583	190923171	22.44	6331032	323387	74.4076	86.87
		HP2	213.8	9952175	497608750	93.13	50.6	8946692	198641403	22.2	7421741	347582	82.9551	89.9
		HP3	406.8	18828667	941433350	95.43	50.9	17063516	380283186	22.29	13459291	609552	78.8776	90.63
		total HP	834.8	38575068	1928753400	93.79	51.1	34518791	769847760	22.3	27212064	960789	78.8326	89.48
	LP	LP1	294.2	13563338	678166900	97.61	50.3	12774235	285042469	22.31	10280659	389750	80.4796	94.18
		LP2	215.5	9840949	492047450	94.4	51.7	8725401	195037830	22.35	6455131	377677	73.9809	88.66
		LP3	234.5	10730269	536513450	93.21	50.9	9384770	209573006	22.33	7130020	364936	75.9744	87.46
		total LP	744.2	34134556	1706727800	95.07	50.97	30884406	689653305	22.33	23865810	817262	77.2746	90.48
Hypothalamus	HP	HP1	241.1	11133424	556671200	97.71	51.2	10530262	232431141	22.07	8468904	334733	80.4244	94.58
		HP2	237.1	10704806	535240300	93.69	51.5	9628968	219560553	22.8	6800416	1114051	70.6246	89.95
		HP3	300.4	13604764	680238200	95.26	51.7	12525536	286820286	22.9	8568177	1781905	68.4057	92.07
		total HP	778.6	35442994	1772149700	95.55	51.47	32684766	738811980	22.6	23837497	2.48146e+06	72.9315	92.22
	LP	LP1	213.3	9791581	489579050	94.36	51.4	8827116	198614849	22.5	6880596	357374	77.9484	90.15
		LP2	265.8	12316032	615801600	96.38	51.2	11475193	257314946	22.42	9013041	446348	78.5437	93.17
		LP3	300.5	13997125	699856250	97.39	51	13204129	294971676	22.34	10416577	381920	78.8888	94.33
		total LP	779.6	36104738	1805236900	96.04	51.2	33506438	750901471	22.41	26310214	820823	78.5229	92.8
HP: high rate of egg production chicken.
LP: low rate of egg production chicken.
Q20 value (%): the percentages of reads with Phred quality scores > 20.
GC content (%): G+C bases as a percentage of total bassese.
Mapped unique reads: reads that matched the reference genome in only one position.
Mapping ratio: mapped reads/all clean reads

## Sheet: Table S4
Table S4. Identities of various RNA sequences in pituitary and hypothalamic tissues.
Tissue	Sample		All	CDS	rRNA	snoRNA	miscRNA	tRNA	snRNA	miRNA	Unannotated
Pituitary	HP1	Unique	498731	92400.3	10885	5214.83	3013	2143.33	1550.5	208180	175344
		All	8508583	149222	75628.5	44295.3	9884	11251.3	6902	6033849	2177551
	HP2	Unique	485018	100144	10850.5	5540.5	3730.5	2278	1578	223460	137436
		All	8946692	139818	61102	33514	11301	9315	3023.5	7163667	1524951
	HP3	Unique	892623	184582	19811	8998.5	5734.5	3434	3150	383842	283071
		All	17063516	328866	164345	70054.5	22976.5	21836	11496.5	12839716	3604225
	Total HP	Unique	1554621	356014	28187.5	13884.3	8862.5	5601.83	4585	543654	593832
		All	34518791	617907	301076	147864	44161.5	42402.3	21422	26037232	7306727
	LP1	Unique	577775	113448	10668.5	6840	2644	2818.5	1671.5	251660	188025
		All	12774235	178474	65705.5	58762.5	16332	8687.5	7406	9945292	2493576
	LP2	Unique	551605	109366	11378.5	5724	2229	3260	1715.5	244004	173928
		All	8725401	178597	84156	46900	13556	10947.5	6095.5	6114879	2270270
	LP3	Unique	567788	98245	18307	7133.5	4615.5	2124.5	2632.5	231878	202852
		All	9384770	167960	152622	44482.5	15881.5	9553.5	8689.5	6730832	2254750
	Total LP	Unique	1392575	301548	26987.5	13687	7523.5	4858.5	4306.5	458351	575313
		All	30884406	525030	302483	150145	45769.5	29188.5	22191	22791003	7018596
Hypothalamus	HP1	Unique	535275	90145.3	7254.5	4219.83	2848	2640.83	1230.5	226394	200542
		All	10530262	137937	36098	34459.3	15601	19203.8	3386	8222219	2061358
	HP2	Unique	1249499	345479	18475	9887.33	10700.8	6286	2139.5	721083	135448
		All	9628968	509867	83425.5	57237.8	110166	47912	10150	5981658	2828552
	HP3	Unique	2001330	555012	12524	8736.67	6254.83	6262.33	2154.5	1190961	219425
		All	12525536	662894	79052.5	58567.5	65134.2	54981.3	8094	7639453	3957359
	Total HP	Unique	3448032	954140	27950.5	16571.7	10642.3	13991.8	4025	1454138	966573
		All	32684766	1310698	198576	150265	190901	122097	21630	21843330	8847269
	LP1	Unique	557302	101240	7672.5	4587.67	4531.67	3203	1084.5	235055	199928
		All	8827116	146819	75384.5	38206	36235.5	23918.5	4464.5	6555568	1946520
	LP2	Unique	656566	132182	9493.5	5085.33	4320.33	3638.5	1568	290060	210218
		All	11475193	192809	55479	47670.8	37043.8	21449.5	8523.5	8650065	2462152
	LP3	Unique	612857	99196.3	7356.5	5281.83	3649.83	2550.5	1150	262735	230937
		All	13204129	157706	33415.5	43324.3	27345.8	12251.5	4174.5	10138359	2787552
	Total LP	Unique	1533010	318574	17470.5	10217.2	6517.5	8347.67	2743	456953	712187
		All	33506438	497335	164279	129201	100625	57619.5	17162.5	25343992	7196224
Unannotated: sequences do not match any CDS or other types known RNA.

## Sheet: Table S5
Table S5. Expression profile of known miRNAs in pituitary and hypothalamic tissues of low- and high-rate egg production chickens.
Tissue	miRNA	precursor	Total reads	HP1 Reads	HP1 RPM	HP2 Reads	HP2 RPM	HP3 Reads	HP3 RPM	LP1 Reads	LP1 RPM	LP2 Reads	LP2 RPM	LP3 Reads	LP3 RPM
Pituitary	gga-miR-26a-5p	gga-mir-26a	13311013	1676053	277774	1610902	224870	3567317	277833	2869412	288519	1772986	289935	1814343	269556
Pituitary	gga-miR-99a-5p	gga-mir-99a	5.07467e+06	794316	131643	462170	64515.7	1.31218e+06	102196	1300923	130808	653817	106918	551270	81901.8
Pituitary	gga-miR-7	gga-mir-7-2,gga-mir-7-3,gga-mir-7-1	4.76751e+06	497929	82522.4	845875	118078	1.29081e+06	100532	922134	92720.5	523235	85564.2	687533	102146
Pituitary	gga-miR-148a-3p	gga-mir-148a	2666431	328465	54436.9	388482	54229.3	640853	49911.5	512896	51571.6	278127	45481.9	517608	76900.7
Pituitary	gga-miR-146c-5p	gga-mir-146c	2.4286e+06	350691	58120.5	176820	24682.8	554869	43214.8	599429	60272.5	383239	62670.9	363551	54012.6
Pituitary	gga-miR-375	gga-mir-375	1653644	164124	27200.5	464590	64853.4	467034	36374	189277	19031.8	148645	24307.8	219974	32681.4
Pituitary	gga-miR-100-5p	gga-mir-100	1.63999e+06	257682	42706	143720	20062.3	413958	32240.3	392232	39438.9	229792	37577.8	202608	30101.4
Pituitary	gga-miR-30e-5p	gga-mir-30e	1.10241e+06	114941	19049.3	202808	28310.5	311363	24249.9	197073	19815.7	124168	20305.1	152062	22591.7
Pituitary	gga-miR-27b-3p	gga-mir-27b	982420	125945	20873	156973	21912.3	240866	18759.4	192592	19365.1	153471	25097	112573	16724.9
Pituitary	gga-miR-125b-5p	gga-mir-125b	959032	116216	19260.6	197098	27513.5	298431	23242.7	134249	13498.7	80276	13127.5	132762	19724.4
Pituitary	gga-miR-30d	gga-mir-30d	926047	100213	16608.4	188816	26357.3	253428	19737.7	153273	15411.6	89703	14669.1	140615	20891.1
Pituitary	gga-miR-24-3p	gga-mir-24	843070	126510	20966.8	77361	10799	192030	14955.9	186004	18702.7	163342	26711.3	97821.5	14533.3
Pituitary	gga-let-7f-5p	gga-let-7f	746178	75085.3	12444	105747	14761.6	195148	15198.7	151613	15244.6	74599.4	12199.2	143985	21391.8
Pituitary	gga-miR-200a-3p	gga-mir-200a	704572	61481	10189.3	178896	24972.6	178342	13889.8	125129	12581.7	61489	10055.2	99234	14743.1
Pituitary	gga-miR-153-3p	gga-mir-153	686828	74674	12375.8	155351	21685.9	190635	14847.2	105371	10595	89210	14588.5	71587	10635.6
Pituitary	gga-miR-126-3p	gga-mir-126	605387	73150	12123.2	88513	12355.8	166858	12995.4	101789	10234.9	78406	12821.7	96671	14362.4
Pituitary	gga-miR-30a-5p	gga-mir-30a	550744	54790	9080.42	90280	12602.4	154524	12034.8	110544	11115.2	55845.5	9132.38	84759	12592.6
Pituitary	gga-miR-101-3p	gga-mir-101-2,gga-mir-101-1	446052	48934.7	8110.01	61709.3	8614.18	102258	7964.16	103490	10405.9	53757.3	8790.9	75902.7	11276.8
Pituitary	gga-let-7a-5p	gga-let-7a-1,gga-let-7a-3,gga-let-7a-2	445032	43477.5	7205.58	75377.6	10522.2	116201	9050.06	93501.7	9401.59	42070.9	6879.83	74403.2	11054
Pituitary	gga-miR-1662	gga-mir-1662	395355	38405	6364.91	78422	10947.1	86188	6712.58	82204	8265.6	39083	6391.22	71053	10556.3
Pituitary	gga-miR-22-3p	gga-mir-22	369314	30357	5031.11	101203	14127.2	107828	8397.96	44568	4481.31	39729	6496.86	45629	6779.08
Pituitary	gga-miR-199-5p	gga-mir-199-1,gga-mir-199-2	347071	43457	7202.19	54821	7652.62	94791	7382.6	62977	6332.33	55112	9012.43	35913	5335.58
Pituitary	gga-miR-21-5p	gga-mir-21	314588	36427	6037.09	44135	6160.93	80969	6306.11	68045	6841.92	40112	6559.49	44900	6670.77
Pituitary	gga-let-7k-5p	gga-let-7k	286258	30029.7	4976.86	33479.4	4673.48	81441.4	6342.9	55003.1	5530.55	22478.7	3675.93	63826.2	9482.62
Pituitary	gga-miR-200b-3p	gga-mir-200b	276894	27238	4514.19	66813.5	9326.68	73608	5732.81	44969.5	4521.68	22436	3668.94	41829	6214.51
Pituitary	gga-let-7g-5p	gga-let-7g	256784	27888.9	4622.06	53336.7	7445.42	67470.8	5254.83	42698.6	4293.34	31768.3	5195.05	33621	4995.05
Pituitary	gga-miR-140-3p	gga-mir-140	231718	35224	5837.72	21069	2941.08	60776	4733.41	43186	4342.35	36582	5982.23	34881	5182.25
Pituitary	gga-miR-23b-3p	gga-mir-23b	223757	27955	4633.02	33803	4718.65	66226	5157.88	40656	4087.96	32957	5389.44	22160	3292.3
Pituitary	gga-let-7i	gga-let-7i	205781	20974.5	3476.13	43753.5	6107.67	53791.3	4189.43	33637.5	3382.25	23418	3829.53	30206.5	4487.76
Pituitary	gga-miR-183	gga-mir-183	201456	39770	6591.13	30356	4237.48	42872	3339	54907	5520.89	21565	3526.51	11986	1780.75
Pituitary	gga-miR-181a-5p	gga-mir-181a-1,gga-mir-181a-2	177038	13816.5	2289.82	67058	9360.82	42750.5	3329.54	19297	1940.32	12353.5	2020.16	21762.5	3233.24
Pituitary	gga-miR-146b-5p	gga-mir-146b	172645	22970.3	3806.9	10300.3	1437.85	48702.7	3793.11	37546.7	3775.31	30660.3	5013.86	22464.3	3337.51
Pituitary	gga-miR-221-5p	gga-mir-221	166574	23617	3914.08	17700	2470.79	30762	2395.84	49276	4954.7	20239	3309.67	24980	3711.26
Pituitary	gga-miR-221-3p	gga-mir-221	154108	18522	3069.68	38920	5432.95	29888	2327.77	24225	2435.82	20232	3308.53	22321	3316.22
Pituitary	gga-let-7j-5p	gga-let-7j	146740	14385.8	2384.18	24890.3	3474.51	38292	2982.3	30809.7	3097.91	13926.5	2277.4	24435.2	3630.33
Pituitary	gga-miR-199-3p	gga-mir-199-1,gga-mir-199-2	134878	13592	2252.62	28622.7	3995.52	39451	3072.56	22271.7	2239.41	14332	2343.7	16608.3	2467.49
Pituitary	gga-miR-103-3p	gga-mir-103-1,gga-mir-103-2	123420	8669.66	1436.84	34239	4779.52	35830	2790.55	19670.3	1977.85	7613.84	1245.08	17396.7	2584.61
Pituitary	gga-miR-125b-3p	gga-mir-125b	121308	17656	2926.15	9255	1291.93	31913	2485.48	26573	2671.91	20041	3277.29	15869.5	2357.72
Pituitary	gga-miR-128-3p	gga-mir-128-1,gga-mir-128-2	114559	12530	2076.62	17361	2423.47	34619	2696.23	19540	1964.74	10176	1664.08	20333	3020.86
Pituitary	gga-miR-7b	gga-mir-7b	97024.1	9932.6	1646.14	17475	2439.38	25461	1982.98	18264.1	1836.45	11134.6	1820.84	14756.8	2192.4
Pituitary	gga-miR-30c-5p	gga-mir-30c-1,gga-mir-30c-2	84566	8331	1380.71	20705	2890.27	25439.7	1981.31	8512	855.88	11276	1843.96	10302.3	1530.61
Pituitary	gga-miR-429-3p	gga-mir-429	77234.5	7911	1311.1	21749.5	3036.07	21825.5	1699.83	8756.5	880.47	8945	1462.77	8047	1195.54
Pituitary	gga-miR-126-5p	gga-mir-126	77370	5602	928.43	19340	2699.72	27510	2142.56	10159	1021.49	5477	895.65	9282	1379.02
Pituitary	gga-miR-19b-3p	gga-mir-19b	74460.5	7040	1166.75	19020	2655.05	22939	1786.56	10476.5	1053.41	7807.5	1276.76	7177.5	1066.36
Pituitary	gga-miR-9-5p	gga-mir-9-1,gga-mir-9-2	73532	6586	1091.5	21065	2940.52	15230	1186.16	11913	1197.86	7772	1270.95	10966	1629.22
Pituitary	gga-miR-30b-5p	gga-mir-30b	68512	6120	1014.28	21068	2940.94	19268.3	1500.67	6926	696.41	8337	1363.34	6792.67	1009.18
Pituitary	gga-miR-219b	gga-mir-219b	67226	5959	987.59	8873	1238.61	16722	1302.36	20091	2020.15	5322	870.3	10259	1524.17
Pituitary	gga-miR-30c-1-3p	gga-mir-30c-1	64877	7867	1303.81	7708	1075.98	18001	1401.97	12002	1206.8	8827	1443.47	10472	1555.82
Pituitary	gga-let-7c-5p	gga-let-7c	62696.7	7103.53	1177.28	11739.9	1638.8	17730.7	1380.92	10775.6	1083.48	7139.47	1167.51	8207.57	1219.39
Pituitary	gga-miR-218-5p	gga-mir-218-1,gga-mir-218-2	61466	5150	853.52	18887	2636.49	16024	1248	8605	865.24	6412	1048.55	6388	949.07
Pituitary	gga-miR-135a-5p	gga-mir-135a-1,gga-mir-135a-3,gga-mir-135a-2	61259.9	4208.74	697.53	19068.2	2661.79	18031.5	1404.35	8594.74	864.21	4135.49	676.27	7221.24	1072.85
Pituitary	gga-let-7b	gga-let-7b	58951.8	7817.77	1295.65	13302.2	1856.89	17308.9	1348.07	7552.37	759.39	6152.63	1006.14	6817.93	1012.94
Pituitary	gga-miR-456-3p	gga-mir-456	51423	5759	954.45	8726	1218.09	13217	1029.38	8242	828.73	6747	1103.33	8732	1297.31
Pituitary	gga-miR-1451-5p	gga-mir-1451	47694	5583	925.28	8192	1143.54	13966	1087.71	7200	723.96	6831	1117.07	5922	879.83
Pituitary	gga-miR-19a-3p	gga-mir-19a	44706.5	4130	684.47	11915	1663.25	12203	950.41	6460.5	649.6	4930.5	806.28	5067.5	752.88
Pituitary	gga-miR-29b-3p	gga-mir-29b-1,gga-mir-29b-2	41642	3573.5	592.24	11216.5	1565.74	11815	920.18	6471	650.66	3562.5	582.58	5003.5	743.36
Pituitary	gga-miR-146a-5p	gga-mir-146a	37053.2	4925.83	816.36	5037.83	703.25	6775.17	527.67	7383.17	742.38	8694.83	1421.86	4236.33	629.39
Pituitary	gga-miR-20a-5p	gga-mir-20a	35370.3	4258.67	705.79	6348.67	886.23	10998.8	856.62	6342.83	637.77	3514.17	574.67	3907.17	580.49
Pituitary	gga-miR-17-5p	gga-mir-17	32951.7	3466.67	574.54	7055.5	984.9	11259.3	876.91	4924.33	495.14	3281.67	536.65	2964.17	440.38
Pituitary	gga-miR-16-5p	gga-mir-16-1,gga-mir-16-2	32323.3	1906	315.88	13323.3	1859.84	8937	696.04	3100.66	311.77	2231	364.84	2825.34	419.75
Pituitary	gga-miR-1720-3p	gga-mir-1720	30237	2167	359.14	1785	249.17	13499	1051.34	1931	194.16	9269	1515.75	1586	235.63
Pituitary	gga-miR-222a	gga-mir-222a	29568.5	3906.5	647.43	7316	1021.26	6760.5	526.53	3551.5	357.1	3525.5	576.52	4508.5	669.83
Pituitary	gga-miR-1805-3p	gga-mir-1805	29437	2936	486.59	8506	1187.38	5417	421.89	4126	414.87	2972	486.01	5480	814.16
Pituitary	gga-miR-142-5p	gga-mir-142	29453	4565	756.56	6696	934.71	6495	505.85	5723	575.45	4245	694.18	1729	256.88
Pituitary	gga-miR-107-3p	gga-mir-107	26582.5	2630.33	435.93	7825	1092.31	7375	574.39	3587.67	360.74	2681.17	438.45	2483.33	368.95
Pituitary	gga-miR-130c-3p	gga-mir-130c	24038.5	3402	563.82	2174	303.47	9966.5	776.22	4194.5	421.76	3016	493.2	1285.5	190.99
Pituitary	gga-miR-92-3p	gga-mir-92	22983	3375	559.34	4863	678.84	6842	532.88	2543	255.7	2573	420.76	2787	414.06
Pituitary	gga-miR-181b-5p	gga-mir-181b-2,gga-mir-181b-1	22693	2000.5	331.55	7127	994.87	5737.5	446.86	3297	331.51	1768.5	289.2	2762.5	410.42
Pituitary	gga-miR-2954	gga-mir-2954	18698	2489	412.51	3475	485.08	6248	486.61	2269	228.15	2028	331.64	2189	325.22
Pituitary	gga-miR-383-5p	gga-mir-383	18348	1959	324.67	4014	560.33	4419	344.16	2516	252.98	2673	437.11	2767	411.09
Pituitary	gga-miR-1720-5p	gga-mir-1720	17065	1552	257.21	3553	495.97	4557	354.91	3298	331.61	1262	206.37	2843	422.38
Pituitary	gga-miR-187-3p	gga-mir-187	15964	1660	275.11	3605	503.23	4350	338.79	2087	209.85	2032	332.29	2230	331.31
Pituitary	gga-miR-146c-3p	gga-mir-146c	15985.5	1814	300.64	2077.5	290	3872.5	301.6	3495	351.42	1520	248.56	3206.5	476.39
Pituitary	gga-miR-124a-3p	gga-mir-124a-2,gga-mir-124a	15868	1691.34	280.3	3728.66	520.5	4525.66	352.48	1990.66	200.16	2590	423.54	1341.66	199.34
Pituitary	gga-miR-16c-5p	gga-mir-16c	15597.7	1301	215.62	3781.67	527.89	4185	325.94	2644.33	265.89	1240	202.78	2445.67	363.35
Pituitary	gga-miR-29a-3p	gga-mir-29a	15027.5	996.25	165.11	5148.25	718.66	4189.5	326.29	2011	202.21	1182.25	193.33	1500.25	222.89
Pituitary	gga-miR-29c-3p	gga-mir-29c	14726.5	984.25	163.12	5079.25	709.03	4096.5	319.05	1956	196.68	1149.25	187.94	1461.25	217.1
Pituitary	gga-miR-205b	gga-mir-205b	14271	1426	236.33	4828	673.95	3932.5	306.27	1961	197.18	1170.5	191.41	953	141.59
Pituitary	gga-miR-451	gga-mir-451	14032.5	1008.5	167.14	1694	236.47	6997	544.95	1964	197.48	883	144.4	1486	220.77
Pituitary	gga-miR-21-3p	gga-mir-21	12716	1354	224.4	2548	355.68	3343	260.36	2794	280.94	1565	255.92	1112	165.21
Pituitary	gga-miR-454-3p	gga-mir-454	11247	1070	177.33	3904	544.97	3021	235.28	1240	124.68	1001	163.69	1011	150.2
Pituitary	gga-miR-30e-3p	gga-mir-30e	11194.5	1127	186.78	2007	280.16	2947	229.52	1712.5	172.19	1524.5	249.3	1876.5	278.79
Pituitary	gga-miR-130a-3p	gga-mir-130a	11164	1771	293.51	959.5	133.94	4384.5	341.48	2076.5	208.79	1389	227.14	583.5	86.69
Pituitary	gga-miR-34c-5p	gga-mir-34c	9669	1858	307.93	2539	354.43	3127.5	243.58	1278.5	128.55	862.5	141.04	3.5	0.52
Pituitary	gga-miR-32-5p	gga-mir-32	8697	622	103.08	3608	503.65	2024	157.64	831	83.56	841	137.53	771	114.55
Pituitary	gga-miR-458a-3p	gga-mir-458a	8166	897	148.66	1348	188.17	1920	149.54	1831	184.11	1093	178.74	1077	160.01
Pituitary	gga-miR-1454	gga-mir-1454	7973	1149	190.43	1029	143.64	1907	148.52	1620	162.89	1225	200.32	1043	154.96
Pituitary	gga-miR-17-3p	gga-mir-17	7922	1026	170.04	891	124.38	2102	163.71	1516	152.43	1690	276.36	697	103.55
Pituitary	gga-miR-3538	gga-mir-3538	7902	469	77.73	86	12	1858	144.71	1928	193.86	3148	514.79	413	61.36
Pituitary	gga-miR-31-5p	gga-mir-31	7889	645	106.9	1031	143.92	2423	188.71	1458	146.6	1108	181.19	1224	181.85
Pituitary	gga-miR-130b-3p	gga-mir-130b	7425.5	821	136.07	2072.5	289.31	2434	189.57	759	76.32	750	122.65	589	87.51
Pituitary	gga-miR-184-3p	gga-mir-184	7375	1187	196.72	491	68.54	1815	141.36	2278	229.05	730	119.38	874	129.85
Pituitary	gga-miR-146b-3p	gga-mir-146b	7039	1013	167.89	385	53.74	2030	158.1	1385	139.26	1319	215.7	907	134.75
Pituitary	gga-miR-204	gga-mir-204-2,gga-mir-204-1	7067.66	806	133.58	821.16	114.63	3084.34	240.22	1031.16	103.69	852.16	139.35	472.84	70.25
Pituitary	gga-miR-140-5p	gga-mir-140	6660	533	88.33	2242	312.97	1830	142.53	858	86.27	508	83.07	689	102.36
Pituitary	gga-miR-1559-5p	gga-mir-1559	6310	745	123.47	1221	170.44	1409	109.74	1006	101.15	1009	165	920	136.68
Pituitary	gga-miR-217-5p	gga-mir-217	5981	463	76.73	1131	157.88	1667	129.83	1013	101.86	557	91.09	1150	170.85
Pituitary	gga-miR-2188-5p	gga-mir-2188	5941	634	105.07	801	111.81	2591	201.79	745	74.91	565	92.39	605	89.88
Pituitary	gga-miR-1a-3p	gga-mir-1a-1,gga-mir-1a-2	5838.66	552.34	91.54	842.66	117.63	1488.34	115.92	1025	103.06	812.66	132.9	1117.66	166.05
Pituitary	gga-miR-30a-3p	gga-mir-30a	5731.5	553	91.65	968.5	135.2	1583.5	123.33	820	82.45	775.5	126.82	1031	153.18
Pituitary	gga-miR-200a-5p	gga-mir-200a	5640	382	63.31	1015	141.69	1344	104.67	1174	118.05	443	72.44	1282	190.47
Pituitary	gga-miR-2131-5p	gga-mir-2131	5404	536	88.83	1117	155.93	1723	134.19	881	88.58	580	94.85	567	84.24
Pituitary	gga-miR-455-3p	gga-mir-455	4982	607	100.6	1277	178.26	1295	100.86	698	70.18	456	74.57	649	96.42
Pituitary	gga-miR-223	gga-mir-223	4713.5	495	82.04	1024.5	143.01	1255.5	97.78	786.5	79.08	834	136.38	318	47.25
Pituitary	gga-miR-15a	gga-mir-15a	4622.33	351.5	58.25	2024.83	282.65	1211	94.32	363	36.5	390.5	63.86	281.5	41.82
Pituitary	gga-miR-33-5p	gga-mir-33	4552	373	61.82	1237	172.68	1392	108.41	528	53.09	519	84.87	503	74.73
Pituitary	gga-miR-144-3p	gga-mir-144	4531	481	79.72	695	97.02	1656	128.97	824	82.85	414	67.7	461	68.49
Pituitary	gga-miR-301b-3p	gga-mir-301b	4466	538.5	89.25	1173	163.74	1386	107.95	504.5	50.73	557.5	91.17	306.5	45.54
Pituitary	gga-miR-1416-5p	gga-mir-1416	4413	350	58.01	682	95.2	1273	99.15	555	55.81	1302	212.92	251	37.29
Pituitary	gga-miR-148a-5p	gga-mir-148a	4336	461	76.4	714	99.67	1205	93.85	864	86.88	600	98.12	492	73.1
Pituitary	gga-miR-200b-5p	gga-mir-200b	4290	367	60.82	721	100.65	1404	109.35	763	76.72	266	43.5	769	114.25
Pituitary	gga-miR-1677-5p	gga-mir-1677	4132	607	100.6	947	132.19	1076	83.8	521	52.39	347	56.74	634	94.19
Pituitary	gga-miR-106-5p	gga-mir-106	3896.67	465	77.07	766.67	107.02	1221.33	95.12	680.5	68.42	399.67	65.36	363.5	54
Pituitary	gga-miR-34b-5p	gga-mir-34b	3897	436	72.26	1206	168.35	1511.5	117.72	601.5	60.48	139.5	22.81	2.5	0.37
Pituitary	gga-miR-130b-5p	gga-mir-130b	3842	602	99.77	609.5	85.08	1310.5	102.07	488.5	49.12	497.5	81.36	334	49.62
Pituitary	gga-miR-301b-5p	gga-mir-301b	3818	401	66.46	538	75.1	995	77.49	744	74.81	490	80.13	650	96.57
Pituitary	gga-miR-30c-2-3p	gga-mir-30c-2	3600	416	68.94	617	86.13	1073	83.57	511	51.38	522	85.36	461	68.49
Pituitary	gga-miR-211	gga-mir-211	3542.33	404	66.96	411.83	57.49	1545.67	120.38	516.83	51.97	426.83	69.8	237.17	35.24
Pituitary	gga-miR-215-5p	gga-mir-215	3475	656	108.72	528	73.7	1060	82.56	375	37.71	219	35.81	637	94.64
Pituitary	gga-miR-181a-3p	gga-mir-181a-1	3339.5	492.5	81.62	616.5	86.06	752.5	58.61	562	56.51	471	77.02	445	66.11
Pituitary	gga-let-7j-3p	gga-let-7j	3346	464.5	76.98	294	41.04	1244.5	96.93	632.5	63.6	490.5	80.21	220	32.69
Pituitary	gga-miR-20b-5p	gga-mir-20b	3144.34	380.67	63.09	656.17	91.6	997.5	77.69	477.33	48	369.5	60.42	263.17	39.1
Pituitary	gga-miR-1677-3p	gga-mir-1677	2796	285	47.23	687	95.9	789	61.45	429	43.14	263	43.01	343	50.96
Pituitary	gga-miR-99a-3p	gga-mir-99a	2767	211	34.97	1004	140.15	777	60.52	286	28.76	276	45.13	213	31.65
Pituitary	gga-miR-1663-3p	gga-mir-1663	2689	460	76.24	128	17.87	648	50.47	536	53.89	614	100.41	303	45.02
Pituitary	gga-miR-187-5p	gga-mir-187	2680	337	55.85	502	70.08	746	58.1	450	45.25	263	43.01	382	56.75
Pituitary	gga-miR-153-5p	gga-mir-153	2663	224	37.12	936	130.66	600	46.73	308	30.97	275	44.97	320	47.54
Pituitary	gga-miR-32-3p	gga-mir-32	2669	298	49.39	612	85.43	908	70.72	342	34.39	301	49.22	208	30.9
Pituitary	gga-miR-216a	gga-mir-216a	2385	104	17.24	648	90.46	699	54.44	306	30.77	157	25.67	471	69.98
Pituitary	gga-miR-216b	gga-mir-216b	2291	95	15.74	453	63.24	644	50.16	350	35.19	115	18.81	634	94.19
Pituitary	gga-miR-10a-5p	gga-mir-10a	2276.33	312.83	51.85	179	24.99	672	52.34	595	59.83	244.5	39.98	273	40.56
Pituitary	gga-miR-551-5p	gga-mir-551	2231	262	43.42	310	43.27	672	52.34	437	43.94	344	56.25	206	30.61
Pituitary	gga-miR-301a-3p	gga-mir-301a	2182	307.5	50.96	441	61.56	641	49.92	358.5	36.05	294.5	48.16	139.5	20.73
Pituitary	gga-miR-219a	gga-mir-219a	1992	116	19.22	858	119.77	497	38.71	196	19.71	124	20.28	201	29.86
Pituitary	gga-miR-135a-2-3p	gga-mir-135a-2	1826	175	29	328	45.79	571	44.47	309	31.07	133	21.75	310	46.06
Pituitary	gga-miR-137-3p	gga-mir-137	1719	118	19.56	349	48.72	631	49.14	263	26.44	157	25.67	201	29.86
Pituitary	gga-miR-1329-5p	gga-mir-1329	1658	137	22.71	399	55.7	468	36.45	261	26.24	169	27.64	224	33.28
Pituitary	gga-miR-460a-5p	gga-mir-460a	1643	117	19.39	251	35.04	712	55.45	243	24.43	146	23.88	174	25.85
Pituitary	gga-miR-1397-5p	gga-mir-1397	1561	186	30.83	193	26.94	357	27.8	383	38.51	225	36.79	217	32.24
Pituitary	gga-miR-155	gga-mir-155	1499	202	33.48	721	100.65	224	17.45	198	19.91	139	22.73	15	2.23
Pituitary	gga-miR-18a-5p	gga-mir-18a	1497	96.5	15.99	553.5	77.26	417.5	32.52	200	20.11	83	13.57	146.5	21.77
Pituitary	gga-let-7f-3p	gga-let-7f	1299	302.5	50.13	54	7.54	362	28.19	174.5	17.55	353	57.73	53	7.87
Pituitary	gga-miR-455-5p	gga-mir-455	1296	162	26.85	360	50.25	309	24.07	172	17.29	119	19.46	174	25.85
Pituitary	gga-miR-101-2-5p	gga-mir-101-2	1218	138	22.87	362	50.53	361	28.12	138	13.88	148	24.2	71	10.55
Pituitary	gga-miR-142-3p	gga-mir-142	1172	60	9.94	631	88.08	245	19.08	107	10.76	62	10.14	67	9.95
Pituitary	gga-miR-1684b-3p	gga-mir-1684b	1114	63	10.44	2	0.28	388	30.22	283	28.46	155	25.35	223	33.13
Pituitary	gga-miR-146a-3p	gga-mir-146a	1086	145	24.03	211	29.45	289	22.51	172	17.29	146	23.88	123	18.27
Pituitary	gga-miR-1456-5p	gga-mir-1456	1070	138	22.87	130	18.15	299	23.29	146	14.68	150	24.53	207	30.75
Pituitary	gga-miR-1729-5p	gga-mir-1729	1071	59	9.78	339	47.32	322	25.08	104	10.46	127	20.77	120	17.83
Pituitary	gga-miR-551-3p	gga-mir-551	1059	66	10.94	339	47.32	334	26.01	127	12.77	105	17.17	88	13.07
Pituitary	gga-miR-133a-3p	gga-mir-133a-1,gga-mir-133a-2	1056.32	75.5	12.52	337.84	47.16	336.66	26.22	96.16	9.66	85.5	13.98	124.66	18.52
Pituitary	gga-miR-6516-5p	gga-mir-6516	981	130	21.55	126	17.59	228	17.76	225	22.62	141	23.06	131	19.46
Pituitary	gga-miR-190-5p	gga-mir-190	945	58	9.61	417	58.21	223	17.37	107	10.76	48	7.85	92	13.67
Pituitary	gga-miR-1552-5p	gga-mir-1552	939	91	15.08	195	27.22	300	23.36	137	13.78	100	16.35	116	17.23
Pituitary	gga-miR-130a-5p	gga-mir-130a	898.5	104	17.24	151	21.08	223	17.37	163	16.39	100	16.35	157.5	23.4
Pituitary	gga-miR-190-3p	gga-mir-190	878	91	15.08	212	29.59	173	13.47	174	17.5	124	20.28	104	15.45
Pituitary	gga-miR-92-5p	gga-mir-92	876	81	13.42	171	23.87	235	18.3	140	14.08	112	18.32	137	20.35
Pituitary	gga-miR-214	gga-mir-214	867	138	22.87	340	47.46	194	15.11	59	5.93	74	12.1	62	9.21
Pituitary	gga-miR-34c-3p	gga-mir-34c	840	112	18.56	210	29.31	377	29.36	96	9.65	45	7.36	0	0
Pituitary	gga-miR-3536	gga-mir-3536	830	86	14.25	42	5.86	192	14.95	254	25.54	122	19.95	134	19.91
Pituitary	gga-miR-10b-5p	gga-mir-10b	781.5	114	18.89	43	6	235	18.3	134.5	13.52	193	31.56	62	9.21
Pituitary	gga-miR-1451-3p	gga-mir-1451	778	72	11.93	238	33.22	233	18.15	79	7.94	70	11.45	86	12.78
Pituitary	gga-miR-24-5p	gga-mir-24	751	67	11.1	173	24.15	192	14.95	135	13.57	100	16.35	84	12.48
Pituitary	gga-miR-1560-3p	gga-mir-1560	729	105	17.4	93	12.98	176	13.71	122	12.27	120	19.62	113	16.79
Pituitary	gga-let-7a-3p	gga-let-7a-1,gga-let-7a-3	721.82	106	17.56	108.66	15.16	239.34	18.64	112	11.26	99.16	16.22	56.66	8.42
Pituitary	gga-miR-365-3p	gga-mir-365-2,gga-mir-365-1	686	68	11.26	104	14.52	235	18.3	109	10.96	57	9.32	113	16.78
Pituitary	gga-miR-1805-5p	gga-mir-1805	672	33	5.47	139	19.4	136	10.59	105	10.56	47	7.69	212	31.5
Pituitary	gga-miR-1625-5p	gga-mir-1625	670	72	11.93	102	14.24	85	6.62	202	20.31	158	25.84	51	7.58
Pituitary	gga-miR-26a-3p	gga-mir-26a	638	92	15.25	69	9.63	156	12.15	118	11.86	108	17.66	95	14.11
Pituitary	gga-miR-106-3p	gga-mir-106	632	88	14.58	133	18.57	141	10.98	87	8.75	112	18.32	71	10.55
Pituitary	gga-miR-34b-3p	gga-mir-34b	622	74	12.26	203	28.34	230	17.91	68	6.84	46	7.52	1	0.15
Pituitary	gga-miR-301a-5p	gga-mir-301a	596	58	9.61	113	15.77	145	11.29	102	10.26	79	12.92	99	14.71
Pituitary	gga-miR-6582-5p	gga-mir-6582	570	77	12.76	139	19.4	0	0	0	0	135	22.08	219	32.54
Pituitary	gga-miR-1729-3p	gga-mir-1729	581	58	9.61	89	12.42	158	12.31	117	11.76	91	14.88	68	10.1
Pituitary	gga-miR-193b-3p	gga-mir-193b	567	70	11.6	38	5.3	280	21.81	74	7.44	64	10.47	41	6.09
Pituitary	gga-miR-205a	gga-mir-205a	555	69	11.44	226	31.55	177.5	13.82	46	4.63	28.5	4.66	8	1.19
Pituitary	gga-miR-29b-2-5p	gga-mir-29b-2	535.5	39	6.46	223.5	31.2	141	10.98	55	5.53	30	4.91	47	6.98
Pituitary	gga-miR-27b-5p	gga-mir-27b	518	60	9.94	77	10.75	131	10.2	103	10.36	60	9.81	87	12.93
Pituitary	gga-miR-15b-5p	gga-mir-15b	505.33	43	7.13	228.33	31.87	120	9.35	26.5	2.66	53.5	8.75	34	5.05
Pituitary	gga-miR-133c-3p	gga-mir-133c	500.16	86.75	14.38	95.92	13.39	127.33	9.92	33.08	3.33	119.75	19.58	37.33	5.55
Pituitary	gga-miR-1b-3p	gga-mir-1b	501.33	65.67	10.88	52.33	7.31	137.67	10.72	55.33	5.56	57	9.32	133.33	19.81
Pituitary	gga-miR-6544-5p	gga-mir-6544	482	56	9.28	60	8.38	93	7.24	74	7.44	91	14.88	108	16.05
Pituitary	gga-miR-383-3p	gga-mir-383	485	31	5.14	168	23.45	149	11.6	41	4.12	42	6.87	54	8.02
Pituitary	gga-miR-22-5p	gga-mir-22	481	15	2.49	187	26.1	121	9.42	41	4.12	36	5.89	81	12.03
Pituitary	gga-miR-6552-3p	gga-mir-6552	464	43	7.13	0	0	197	15.34	76	7.64	39	6.38	109	16.19
Pituitary	gga-miR-1808	gga-mir-1808	453	68	11.27	41	5.72	96	7.48	145	14.58	49	8.01	54	8.02
Pituitary	gga-miR-1552-3p	gga-mir-1552	439	63	10.44	58	8.1	112	8.72	59	5.93	77	12.59	70	10.4
Pituitary	gga-miR-3525	gga-mir-3525	440	40	6.63	66	9.21	153	11.92	34	3.42	26	4.25	121	17.98
Pituitary	gga-miR-6548-5p	gga-mir-6548	436	45	7.46	58	8.1	124	9.66	99	9.95	85	13.9	25	3.71
Pituitary	gga-miR-1786	gga-mir-1786	407	46	7.62	49	6.84	104	8.1	108	10.86	43	7.03	57	8.47
Pituitary	gga-miR-130c-5p	gga-mir-130c	382.5	34	5.63	67	9.35	94	7.32	64	6.44	63	10.3	60.5	8.99
Pituitary	gga-miR-6631-5p	gga-mir-6631	383	56	9.28	39	5.44	118	9.19	76	7.64	31	5.07	63	9.36
Pituitary	gga-let-7d	gga-let-7d	373	32	5.3	109	15.22	126	9.81	35	3.52	42	6.87	29	4.31
Pituitary	gga-miR-222b-3p	gga-mir-222b	363	51.5	8.54	99.5	13.89	72	5.61	57	5.73	67	10.96	16	2.38
Pituitary	gga-let-7k-3p	gga-let-7k	361.16	53	8.78	54.33	7.58	119.67	9.32	56	5.63	49.83	8.15	28.33	4.21
Pituitary	gga-miR-2131-3p	gga-mir-2131	357	32	5.3	56	7.82	88	6.85	60	6.03	58	9.48	63	9.36
Pituitary	gga-miR-1563	gga-mir-1563	342	41	6.79	19	2.65	65	5.06	134	13.47	39	6.38	44	6.54
Pituitary	gga-miR-449a	gga-mir-449a	338	39	6.46	173	24.15	69	5.37	30	3.02	25	4.09	2	0.3
Pituitary	gga-miR-2188-3p	gga-mir-2188	330	39	6.46	64	8.93	99	7.71	60	6.03	38	6.21	30	4.46
Pituitary	gga-miR-138-2-3p	gga-mir-138-2	307	31	5.14	22	3.07	119	9.27	50	5.03	43	7.03	42	6.24
Pituitary	gga-let-7g-3p	gga-let-7g	302	28	4.64	88	12.28	87	6.78	35	3.52	41	6.7	23	3.42
Pituitary	gga-miR-128-1-5p	gga-mir-128-1	301	32	5.3	61	8.52	85	6.62	61	6.13	15	2.45	47	6.98
Pituitary	gga-miR-6615-3p	gga-mir-6615	295	40	6.63	36	5.03	85	6.62	71	7.14	37	6.05	26	3.86
Pituitary	gga-miR-33-3p	gga-mir-33	292	20	3.31	113	15.77	92	7.17	31	3.12	18	2.94	18	2.67
Pituitary	gga-miR-1574-3p	gga-mir-1574	285	36	5.97	14	1.95	112	8.72	55	5.53	28	4.58	40	5.94
Pituitary	gga-miR-1667-3p	gga-mir-1667	270	36	5.97	35	4.89	50	3.89	55	5.53	45	7.36	49	7.28
Pituitary	gga-miR-6615-5p	gga-mir-6615	271	41	6.79	38	5.3	77	6	46	4.63	27	4.42	42	6.24
Pituitary	gga-miR-1559-3p	gga-mir-1559	265	17	2.82	58	8.1	70	5.45	53	5.33	23	3.76	44	6.54
Pituitary	gga-miR-6586-5p	gga-mir-6586	262	40	6.63	26	3.63	81	6.31	50	5.03	24	3.92	41	6.09
Pituitary	gga-miR-6552-5p	gga-mir-6552	255	9	1.49	0	0	129	10.05	43	4.32	17	2.78	57	8.47
Pituitary	gga-miR-7465-3p	gga-mir-7465	251	23	3.81	40	5.58	70	5.45	40	4.02	32	5.23	46	6.83
Pituitary	gga-miR-30b-3p	gga-mir-30b	232	26	4.31	36	5.03	79	6.15	28	2.82	30	4.91	33	4.9
Pituitary	gga-miR-6546-5p	gga-mir-6546	225	20	3.31	43	6	77	6	40	4.02	33	5.4	12	1.78
Pituitary	gga-miR-6671-5p	gga-mir-6671	221	27	4.47	10	1.4	65	5.06	47	4.73	33	5.4	39	5.79
Pituitary	gga-miR-9-3p	gga-mir-9-1	218	10	1.66	3.5	0.49	42	3.27	55.5	5.58	101	16.52	6	0.89
Pituitary	gga-miR-1664-3p	gga-mir-1664	216	22	3.65	53	7.4	35	2.73	39	3.92	11	1.8	56	8.32
Pituitary	gga-miR-1467-3p	gga-mir-1467-2,gga-mir-1467-1	213	25	4.14	70	9.78	58	4.52	30	3.02	15	2.46	15	2.22
Pituitary	gga-miR-3529	gga-mir-3529	198	26	4.31	35	4.89	56	4.36	26	2.61	9	1.47	46	6.83
Pituitary	gga-miR-15c-5p	gga-mir-15c	190.33	17.5	2.9	88.83	12.4	47	3.66	16.5	1.66	6	0.98	14.5	2.15
Pituitary	gga-miR-194	gga-mir-194	189	27	4.47	50	6.98	50	3.89	17	1.71	7	1.14	38	5.65
Pituitary	gga-miR-135a-3-3p	gga-mir-135a-3	189	12	1.99	53	7.4	46	3.58	33	3.32	16	2.62	29	4.31
Pituitary	gga-miR-1747-5p	gga-mir-1747	185	27	4.47	19	2.65	41	3.19	37	3.72	23	3.76	38	5.65
Pituitary	gga-miR-217-3p	gga-mir-217	185	23	3.81	35	4.89	53	4.13	23	2.31	26	4.25	25	3.71
Pituitary	gga-miR-1781-5p	gga-mir-1781	179	15	2.49	24	3.35	53	4.13	40	4.02	27	4.42	20	2.97
Pituitary	gga-miR-1731-5p	gga-mir-1731	176	24	3.98	33	4.61	48	3.74	22	2.21	21	3.43	28	4.16
Pituitary	gga-miR-34a-5p	gga-mir-34a	170	13	2.15	64	8.93	51	3.97	23	2.31	15	2.45	4	0.59
Pituitary	gga-miR-6651-5p	gga-mir-6651	166	9	1.49	34	4.75	62	4.83	15	1.51	13	2.13	33	4.9
Pituitary	gga-miR-6542-3p	gga-mir-6542	163	19	3.15	12	1.68	51	3.97	42	4.22	11	1.8	28	4.16
Pituitary	gga-miR-3532-3p	gga-mir-3532	152	13	2.15	21	2.93	43	3.35	29	2.92	21	3.43	25	3.71
Pituitary	gga-miR-490-3p	gga-mir-490	148	5	0.83	9	1.26	8	0.62	15	1.51	110	17.99	1	0.15
Pituitary	gga-miR-6555-3p	gga-mir-6555	146	11	1.82	34	4.75	40	3.12	18	1.81	19	3.11	24	3.57
Pituitary	gga-miR-6582-3p	gga-mir-6582	133	10	1.66	45	6.28	9	0.7	12	1.21	29	4.74	28	4.16
Pituitary	gga-miR-1434	gga-mir-1434	133	13	2.15	8	1.12	26	2.02	31	3.12	27	4.42	28	4.16
Pituitary	gga-miR-122-5p	gga-mir-122-1,gga-mir-122-2	132	9	1.5	6	0.84	18	1.4	41	4.12	40	6.54	18	2.68
Pituitary	gga-miR-138-5p	gga-mir-138-1,gga-mir-138-2	126	12	1.98	59	8.24	20	1.56	11	1.1	12	1.96	12	1.78
Pituitary	gga-miR-489-3p	gga-mir-489	120	10	1.66	12	1.68	14	1.09	20	2.01	51	8.34	13	1.93
Pituitary	gga-miR-6604-5p	gga-mir-6604	116	9	1.49	22	3.07	26	2.02	25	2.51	12	1.96	22	3.27
Pituitary	gga-miR-1306-3p	gga-mir-1306	116	13	2.15	25	3.49	39	3.04	16	1.61	6	0.98	17	2.53
Pituitary	gga-miR-499-5p	gga-mir-499	111	12	1.99	35	4.89	34	2.65	5	0.5	13	2.13	12	1.78
Pituitary	gga-miR-1703-5p	gga-mir-1703	111	9	1.49	16	2.23	30	2.34	18	1.81	17	2.78	21	3.12
Pituitary	gga-miR-1744-3p	gga-mir-1744	109	9	1.49	16	2.23	3	0.23	45	4.52	16	2.62	20	2.97
Pituitary	gga-miR-124b	gga-mir-124b	106.99	5.67	0.94	24.33	3.4	27.33	2.13	24.33	2.45	8	1.31	17.33	2.58
Pituitary	gga-miR-1690-5p	gga-mir-1690	103	13	2.15	9	1.26	27	2.1	7	0.7	18	2.94	29	4.31
Pituitary	gga-miR-144-5p	gga-mir-144	104	13	2.15	9	1.26	50	3.89	20	2.01	4	0.65	8	1.19
Pituitary	gga-miR-3540	gga-mir-3540	98	12	1.99	12	1.68	45	3.5	14	1.41	11	1.8	4	0.59
Pituitary	gga-miR-3607-5p	gga-mir-3607	96	9	1.49	15	2.09	27	2.1	24	2.41	7	1.14	14	2.08
Pituitary	gga-miR-460b-5p	gga-mir-460b	93	4	0.66	30	4.19	14	1.09	11	1.11	29	4.74	5	0.74
Pituitary	gga-miR-16-1-3p	gga-mir-16-1	94	12	1.99	14	1.95	29	2.26	20	2.01	12	1.96	7	1.04
Pituitary	gga-miR-1781-3p	gga-mir-1781	90	9	1.49	13	1.81	27	2.1	21	2.11	9	1.47	11	1.63
Pituitary	gga-miR-181b-1-3p	gga-mir-181b-1	88.5	11	1.82	14	1.95	14.5	1.13	17	1.71	13	2.13	19	2.82
Pituitary	gga-miR-1803	gga-mir-1803	82	9	1.49	17	2.37	21	1.64	18	1.81	7	1.14	10	1.49
Pituitary	gga-miR-218-3p	gga-mir-218-1,gga-mir-218-2	82	10	1.66	17	2.38	25	1.94	18	1.8	6	0.98	6	0.9
Pituitary	gga-miR-6665-5p	gga-mir-6665	81	14	2.32	6	0.84	17	1.32	16	1.61	10	1.64	18	2.67
Pituitary	gga-miR-3539	gga-mir-3539	78	6	0.99	12	1.68	26	2.02	16	1.61	3	0.49	15	2.23
Pituitary	gga-miR-133b	gga-mir-133b	76.5	10.75	1.78	10.25	1.43	23	1.79	8.75	0.88	14.75	2.41	9	1.34
Pituitary	gga-miR-29c-5p	gga-mir-29c	77	3	0.5	16	2.23	34	2.65	10	1.01	3	0.49	11	1.63
Pituitary	gga-miR-1791-3p	gga-mir-1791	75	9	1.49	14	1.95	10	0.78	15	1.51	17	2.78	10	1.49
Pituitary	gga-miR-6566-5p	gga-mir-6566	75	5	0.83	17	2.37	25	1.95	11	1.11	7	1.14	10	1.49
Pituitary	gga-miR-18b-5p	gga-mir-18b	74	3.5	0.58	38.5	5.37	14.5	1.13	8	0.8	4	0.65	5.5	0.82
Pituitary	gga-miR-1779	gga-mir-1779	72	11	1.82	7	0.98	24	1.87	14	1.41	4	0.65	12	1.78
Pituitary	gga-miR-6555-5p	gga-mir-6555	70	10	1.66	9	1.26	18	1.4	14	1.41	4	0.65	15	2.23
Pituitary	gga-miR-6648-3p	gga-mir-6648-1,gga-mir-6648-2	66	4	0.66	11	1.54	16	1.24	11	1.1	10	1.64	14	2.08
Pituitary	gga-miR-29a-5p	gga-mir-29a	66	6	0.99	24	3.35	26	2.02	5	0.5	4	0.65	1	0.15
Pituitary	gga-miR-1306-5p	gga-mir-1306	64	5	0.83	18	2.51	21	1.64	9	0.9	6	0.98	5	0.74
Pituitary	gga-miR-1585	gga-mir-1585	63	8	1.33	23	3.21	4	0.31	16	1.61	11	1.8	1	0.15
Pituitary	gga-miR-1740-5p	gga-mir-1740	63	4	0.66	3	0.42	25	1.95	2	0.2	5	0.82	24	3.57
Pituitary	gga-miR-1635	gga-mir-1635	61	6	0.99	30	4.19	8	0.62	9	0.9	8	1.31	0	0
Pituitary	gga-miR-203	gga-mir-203	61	7	1.16	15	2.09	18	1.4	8	0.8	4	0.65	9	1.34
Pituitary	gga-miR-1668-3p	gga-mir-1668	60	9	1.49	11	1.54	14	1.09	10	1.01	6	0.98	10	1.49
Pituitary	gga-miR-3535	gga-mir-3535	60	2	0.33	5	0.7	16	1.25	14	1.41	9	1.47	14	2.08
Pituitary	gga-miR-429-5p	gga-mir-429	60	3	0.5	24	3.35	18	1.4	9	0.9	2	0.33	4	0.59
Pituitary	gga-miR-1663-5p	gga-mir-1663	58	6	0.99	10	1.4	12	0.93	12	1.21	5	0.82	13	1.93
Pituitary	gga-miR-1452	gga-mir-1452	58	5	0.83	7	0.98	10	0.78	21	2.11	4	0.65	11	1.63
Pituitary	gga-miR-1655-5p	gga-mir-1655	57	4	0.66	8	1.12	12	0.93	18	1.81	11	1.8	4	0.59
Pituitary	gga-miR-34a-3p	gga-mir-34a	56	7	1.16	12	1.68	14	1.09	11	1.11	10	1.64	2	0.3
Pituitary	gga-miR-460b-3p	gga-mir-460b	55	5.5	0.91	16	2.23	6.5	0.51	6	0.6	15	2.45	6	0.89
Pituitary	gga-miR-23b-5p	gga-mir-23b	56	7	1.16	11	1.54	23	1.79	9	0.9	1	0.16	5	0.74
Pituitary	gga-miR-1723	gga-mir-1723	55	8	1.33	11	1.54	14	1.09	11	1.11	4	0.65	7	1.04
Pituitary	gga-miR-1591-3p	gga-mir-1591	54	3	0.5	7	0.98	9	0.7	13	1.31	13	2.13	9	1.34
Pituitary	gga-miR-3523	gga-mir-3523	54	6	0.99	15	2.09	21	1.64	6	0.6	3	0.49	3	0.45
Pituitary	gga-miR-1656	gga-mir-1656	53	3	0.5	10	1.4	16	1.25	15	1.51	4	0.65	5	0.74
Pituitary	gga-miR-18a-3p	gga-mir-18a	51	7	1.16	17	2.37	12	0.93	3	0.3	6	0.98	6	0.89
Pituitary	gga-miR-460a-3p	gga-mir-460a	51	2.5	0.41	5	0.7	20.5	1.6	9	0.9	10	1.64	4	0.59
Pituitary	gga-miR-1578	gga-mir-1578	50	4	0.66	15	2.09	10	0.78	7	0.7	6	0.98	8	1.19
Pituitary	gga-miR-181b-2-3p	gga-mir-181b-2	49.5	4	0.66	10	1.4	17.5	1.36	6	0.6	6	0.98	6	0.89
Pituitary	gga-miR-6553-3p	gga-mir-6553	47	5	0.83	6	0.84	22	1.71	6	0.6	3	0.49	5	0.74
Pituitary	gga-miR-1613	gga-mir-1613	46	4	0.66	8	1.12	8	0.62	7	0.7	10	1.64	9	1.34
Pituitary	gga-miR-1551-5p	gga-mir-1551	45	3	0.5	16	2.23	8	0.62	4	0.4	0	0	14	2.08
Pituitary	gga-miR-1684a-3p	gga-mir-1684a	43	17	2.82	24	3.35	1	0.08	0	0	0	0	1	0.15
Pituitary	gga-miR-6645-5p	gga-mir-6645	43	1	0.17	1	0.14	22	1.71	3	0.3	5	0.82	11	1.63
Pituitary	gga-miR-1453	gga-mir-1453	42	5	0.83	12	1.68	11	0.86	10	1.01	2	0.33	2	0.3
Pituitary	gga-miR-6516-3p	gga-mir-6516	41	4	0.66	9	1.26	10	0.78	6	0.6	3	0.49	9	1.34
Pituitary	gga-miR-6565-3p	gga-mir-6565	41	3	0.5	7	0.98	12	0.93	9	0.9	6	0.98	4	0.59
Pituitary	gga-miR-124c-3p	gga-mir-124c	41	3	0.5	8	1.12	11	0.86	12	1.21	1	0.16	6	0.89
Pituitary	gga-miR-1551-3p	gga-mir-1551	41	5	0.83	13	1.81	17	1.32	3	0.3	0	0	3	0.45
Pituitary	gga-miR-29b-1-5p	gga-mir-29b-1	40.5	2	0.33	7.5	1.05	15	1.17	6	0.6	5	0.82	5	0.74
Pituitary	gga-miR-6669-3p	gga-mir-6669	40	6	0.99	3	0.42	13	1.01	5	0.5	6	0.98	7	1.04
Pituitary	gga-miR-16-2-3p	gga-mir-16-2	40	2	0.33	5	0.7	15	1.17	6	0.6	3	0.49	9	1.34
Pituitary	gga-miR-1743	gga-mir-1743	38	6	0.99	5	0.7	4	0.31	5	0.5	6	0.98	12	1.78
Pituitary	gga-miR-20b-3p	gga-mir-20b	38	7	1.16	11	1.54	10	0.78	6	0.6	2	0.33	2	0.3
Pituitary	gga-miR-449c-3p	gga-mir-449c	37	6	0.99	10	1.4	9	0.7	7	0.7	3	0.49	2	0.3
Pituitary	gga-miR-15c-3p	gga-mir-15c	36	4	0.66	7	0.98	9	0.7	5	0.5	5	0.82	6	0.89
Pituitary	gga-miR-1728-3p	gga-mir-1728	36	4	0.66	3	0.42	11	0.86	7	0.7	9	1.47	2	0.3
Pituitary	gga-miR-193a-5p	gga-mir-193a	36	2	0.33	16	2.23	12	0.93	3	0.3	2	0.33	1	0.15
Pituitary	gga-miR-1736-3p	gga-mir-1736	35	6	0.99	5	0.7	9	0.7	7	0.7	1	0.16	7	1.04
Pituitary	gga-miR-1769-3p	gga-mir-1769	35	4	0.66	4	0.56	14	1.09	6	0.6	4	0.65	3	0.45
Pituitary	gga-miR-3528	gga-mir-3528	33	4	0.66	2	0.28	7	0.55	14	1.41	3	0.49	3	0.45
Pituitary	gga-miR-6559-3p	gga-mir-6559	32	4	0.66	3	0.42	10	0.78	4	0.4	5	0.82	6	0.89
Pituitary	gga-miR-6701-3p	gga-mir-6701	31	5	0.83	3	0.42	8	0.62	6	0.6	3	0.49	6	0.89
Pituitary	gga-miR-1717	gga-mir-1717	31	6	0.99	1	0.14	8	0.62	8	0.8	4	0.65	4	0.59
Pituitary	gga-miR-1769-5p	gga-mir-1769	31	4	0.66	6	0.84	13	1.01	2	0.2	2	0.33	4	0.59
Pituitary	gga-miR-6544-3p	gga-mir-6544	30	2	0.33	5	0.7	11	0.86	2	0.2	4	0.65	6	0.89
Pituitary	gga-miR-1679	gga-mir-1679	30	4	0.66	3	0.42	8	0.62	10	1.01	1	0.16	4	0.59
Pituitary	gga-miR-6590-3p	gga-mir-6590	29	3	0.5	2	0.28	12	0.93	2	0.2	3	0.49	7	1.04
Pituitary	gga-miR-101-1-5p	gga-mir-101-1	28	1	0.17	16	2.23	7	0.55	1	0.1	2	0.33	1	0.15
Pituitary	gga-let-7c-3p	gga-let-7c	28	2	0.33	4	0.56	12	0.93	4	0.4	4	0.65	2	0.3
Pituitary	gga-miR-1788-3p	gga-mir-1788	28	2	0.33	0	0	14	1.09	5	0.5	5	0.82	2	0.3
Pituitary	gga-miR-6565-5p	gga-mir-6565	26	5	0.83	3	0.42	7	0.55	8	0.8	2	0.33	1	0.15
Pituitary	gga-miR-1730-3p	gga-mir-1730	26	3	0.5	6	0.84	9	0.7	4	0.4	1	0.16	3	0.45
Pituitary	gga-miR-1416-3p	gga-mir-1416	25	1	0.17	4	0.56	3	0.23	4	0.4	11	1.8	2	0.3
Pituitary	gga-miR-6546-3p	gga-mir-6546	25	2	0.33	5	0.7	5	0.39	5	0.5	4	0.65	4	0.59
Pituitary	gga-miR-1665	gga-mir-1665	25	4	0.66	5	0.7	3	0.23	8	0.8	0	0	5	0.74
Pituitary	gga-miR-3064-3p	gga-mir-3064	25	3	0.5	5	0.7	8	0.62	5	0.5	0	0	4	0.59
Pituitary	gga-let-7a-2-3p	gga-let-7a-2	24	4	0.66	2	0.28	9	0.7	2	0.2	6	0.98	1	0.15
Pituitary	gga-miR-2130	gga-mir-2130	24	0	0	7	0.98	7	0.55	2	0.2	0	0	8	1.19
Pituitary	gga-miR-1782	gga-mir-1782	24	2	0.33	6	0.84	5	0.39	7	0.7	1	0.16	3	0.45
Pituitary	gga-miR-6575-5p	gga-mir-6575	24	1	0.17	1	0.14	10	0.78	6	0.6	3	0.49	3	0.45
Pituitary	gga-miR-1655-3p	gga-mir-1655	24	1	0.17	1	0.14	7	0.55	12	1.21	1	0.16	2	0.3
Pituitary	gga-miR-6649-5p	gga-mir-6649	23	6	0.99	1	0.14	5	0.39	1	0.1	6	0.98	4	0.59
Pituitary	gga-miR-1329-3p	gga-mir-1329	23	4	0.66	5	0.7	9	0.7	2	0.2	2	0.33	1	0.15
Pituitary	gga-miR-458b-5p	gga-mir-458b	23	3	0.5	7	0.98	4	0.31	9	0.9	0	0	0	0
Pituitary	gga-miR-1649-3p	gga-mir-1649	22	2	0.33	8	1.12	4	0.31	1	0.1	5	0.82	2	0.3
Pituitary	gga-miR-6559-5p	gga-mir-6559	22	1	0.17	7	0.98	2	0.16	6	0.6	1	0.16	5	0.74
Pituitary	gga-miR-138-1-3p	gga-mir-138-1	21	1	0.17	0	0	1	0.08	0	0	19	3.11	0	0
Pituitary	gga-miR-6606-5p	gga-mir-6606	21.5	1	0.17	4	0.56	6	0.47	6	0.6	1.5	0.25	3	0.45
Pituitary	gga-miR-1705	gga-mir-1705	21	2	0.33	0	0	8	0.62	0	0	0	0	11	1.63
Pituitary	gga-miR-6660-3p	gga-mir-6660	21	1	0.17	4	0.56	8	0.62	3	0.3	3	0.49	2	0.3
Pituitary	gga-miR-1456-3p	gga-mir-1456	21	1	0.17	5	0.7	8	0.62	4	0.4	0	0	3	0.45
Pituitary	gga-miR-6548-3p	gga-mir-6548	21	0	0	5	0.7	7	0.55	6	0.6	1	0.16	2	0.3
Pituitary	gga-miR-31-3p	gga-mir-31	19	2	0.33	6	0.84	4	0.31	3	0.3	2	0.33	2	0.3
Pituitary	gga-miR-147	gga-mir-147	18	2	0.33	3	0.42	5	0.39	2	0.2	5	0.82	1	0.15
Pituitary	gga-miR-6710-3p	gga-mir-6710	18	3	0.5	5	0.7	6	0.47	1	0.1	3	0.49	0	0
Pituitary	gga-miR-7449-3p	gga-mir-7449	18	3	0.5	1	0.14	4	0.31	6	0.6	4	0.65	0	0
Pituitary	gga-miR-1774	gga-mir-1774	18	1	0.17	2	0.28	8	0.62	1	0.1	3	0.49	3	0.45
Pituitary	gga-miR-1725	gga-mir-1725	18	2	0.33	2	0.28	7	0.55	4	0.4	0	0	3	0.45
Pituitary	gga-miR-128-2-5p	gga-mir-128-2	18	0	0	2	0.28	6	0.47	5	0.5	1	0.16	4	0.59
Pituitary	gga-miR-6698-3p	gga-mir-6698	17	1	0.17	1	0.14	0	0	5	0.5	2	0.33	8	1.19
Pituitary	gga-miR-3524a	gga-mir-3524a	17	1	0.17	1	0.14	4	0.31	7	0.7	3	0.49	1	0.15
Pituitary	gga-miR-1572	gga-mir-1572	17	1	0.17	3	0.42	7	0.55	3	0.3	0	0	3	0.45
Pituitary	gga-miR-222b-5p	gga-mir-222b	16	3	0.5	4	0.56	3	0.23	1	0.1	3	0.49	2	0.3
Pituitary	gga-miR-449b-5p	gga-mir-449b	16	1	0.17	8	1.12	2	0.16	1	0.1	2	0.33	2	0.3
Pituitary	gga-miR-19b-5p	gga-mir-19b	16	1	0.17	7	0.98	5	0.39	1	0.1	1	0.16	1	0.15
Pituitary	gga-miR-1550-3p	gga-mir-1550	16	1	0.17	5	0.7	6	0.47	1	0.1	1	0.16	2	0.3
Pituitary	gga-miR-193a-3p	gga-mir-193a	16	1	0.17	4	0.56	7	0.55	1	0.1	1	0.16	2	0.3
Pituitary	gga-miR-6696-3p	gga-mir-6696	15	4	0.66	4	0.56	2	0.16	4	0.4	1	0.16	0	0
Pituitary	gga-miR-1651-3p	gga-mir-1651	15	4	0.66	2	0.28	3	0.23	3	0.3	1	0.16	2	0.3
Pituitary	gga-miR-1649-5p	gga-mir-1649	15	3	0.5	3	0.42	3	0.23	3	0.3	2	0.33	1	0.15
Pituitary	gga-miR-1641	gga-mir-1641	15	4	0.66	1	0.14	2	0.16	5	0.5	1	0.16	2	0.3
Pituitary	gga-miR-1564-5p	gga-mir-1564	15	2	0.33	2	0.28	4	0.31	4	0.4	0	0	3	0.45
Pituitary	gga-miR-458b-3p	gga-mir-458b	15	2	0.33	4	0.56	5	0.39	4	0.4	0	0	0	0
Pituitary	gga-miR-7442-5p	gga-mir-7442	15	1	0.17	3	0.42	4	0.31	6	0.6	0	0	1	0.15
Pituitary	gga-miR-3531-3p	gga-mir-3531	14	4	0.66	1	0.14	2	0.16	2	0.2	4	0.65	1	0.15
Pituitary	gga-miR-1467-5p	gga-mir-1467-2,gga-mir-1467-1	14	1	0.16	6	0.84	3	0.24	0	0	2	0.32	2	0.3
Pituitary	gga-miR-1683	gga-mir-1683	14	0	0	0	0	0	0	5	0.5	1	0.16	8	1.19
Pituitary	gga-miR-202-5p	gga-mir-202	14	2	0.33	2	0.28	2	0.16	5	0.5	1	0.16	2	0.3
Pituitary	gga-miR-1628	gga-mir-1628	14	1	0.17	0	0	5	0.39	1	0.1	0	0	7	1.04
Pituitary	gga-miR-1733	gga-mir-1733	14	0	0	5	0.7	5	0.39	0	0	0	0	4	0.59
Pituitary	gga-miR-133a-5p	gga-mir-133a-1,gga-mir-133a-2	14	0	0	1	0.14	5	0.38	5	0.5	1	0.16	2	0.3
Pituitary	gga-miR-7441-3p	gga-mir-7441	14	1	0.17	0	0	9	0.7	2	0.2	0	0	2	0.3
Pituitary	gga-miR-1724	gga-mir-1724	13	2	0.33	3	0.42	4	0.31	1	0.1	1	0.16	2	0.3
Pituitary	gga-miR-1710	gga-mir-1710	13	0	0	3	0.42	2	0.16	4	0.4	1	0.16	3	0.45
Pituitary	gga-miR-6543-5p	gga-mir-6543	13	2	0.33	4	0.56	5	0.39	0	0	0	0	2	0.3
Pituitary	gga-miR-20a-3p	gga-mir-20a	13	1	0.17	4	0.56	5	0.39	1	0.1	0	0	2	0.3
Pituitary	gga-miR-1747-3p	gga-mir-1747	13	1	0.17	2	0.28	3	0.23	5	0.5	1	0.16	1	0.15
Pituitary	gga-miR-6649-3p	gga-mir-6649	13	0	0	2	0.28	7	0.55	2	0.2	1	0.16	1	0.15
Pituitary	gga-miR-6599-3p	gga-mir-6599	12	3	0.5	1	0.14	3	0.23	2	0.2	2	0.33	1	0.15
Pituitary	gga-miR-3064-5p	gga-mir-3064	12	2	0.33	2	0.28	1	0.08	4	0.4	0	0	3	0.45
Pituitary	gga-miR-1708	gga-mir-1708	12	1	0.17	3	0.42	2	0.16	3	0.3	0	0	3	0.45
Pituitary	gga-miR-3531-5p	gga-mir-3531	12	1	0.17	5	0.7	4	0.31	0	0	1	0.16	1	0.15
Pituitary	gga-miR-6659-3p	gga-mir-6659	12	2	0.33	5	0.7	2	0.16	3	0.3	0	0	0	0
Pituitary	gga-miR-6614-3p	gga-mir-6614	12	0	0	1	0.14	4	0.31	2	0.2	3	0.49	2	0.3
Pituitary	gga-miR-1797	gga-mir-1797	12	1	0.17	1	0.14	2	0.16	5	0.5	1	0.16	2	0.3
Pituitary	gga-miR-1590	gga-mir-1590	12	0	0	3	0.42	5	0.39	0	0	0	0	4	0.59
Pituitary	gga-miR-135a-1-3p	gga-mir-135a-1	11	1	0.17	0	0	0	0	3	0.3	7	1.14	0	0
Pituitary	gga-miR-1620	gga-mir-1620	11	2	0.33	2	0.28	2	0.16	1	0.1	2	0.33	2	0.3
Pituitary	gga-miR-1580	gga-mir-1580	11	1	0.17	2	0.28	2	0.16	1	0.1	1	0.16	4	0.59
Pituitary	gga-miR-3533	gga-mir-3533	11	2	0.33	1	0.14	2	0.16	4	0.4	1	0.16	1	0.15
Pituitary	gga-miR-1728-5p	gga-mir-1728	11	1	0.17	4	0.56	3	0.23	3	0.3	0	0	0	0
Pituitary	gga-miR-1698	gga-mir-1698-1,gga-mir-1698-2	10	2	0.34	1	0.14	2	0.16	2	0.2	2	0.32	1	0.14
Pituitary	gga-miR-10a-3p	gga-mir-10a	10	3	0.5	1	0.14	3	0.23	1	0.1	1	0.16	1	0.15
Pituitary	gga-miR-10b-3p	gga-mir-10b	10	2	0.33	2	0.28	3	0.23	1	0.1	2	0.33	0	0
Pituitary	gga-miR-1716	gga-mir-1716	10	0	0	3	0.42	2	0.16	2	0.2	1	0.16	2	0.3
Pituitary	gga-miR-7475-5p	gga-mir-7475	10	1	0.17	0	0	4	0.31	1	0.1	3	0.49	1	0.15
Pituitary	gga-miR-449c-5p	gga-mir-449c	10	1	0.17	3	0.42	5	0.39	0	0	1	0.16	0	0
Pituitary	gga-miR-3532-5p	gga-mir-3532	10	0	0	1	0.14	4	0.31	3	0.3	0	0	2	0.3
Pituitary	gga-miR-490-5p	gga-mir-490	9	0	0	0	0	1	0.08	0	0	8	1.31	0	0
Pituitary	gga-miR-103-2-5p	gga-mir-103-2	9	0.5	0.08	2	0.28	2	0.16	0	0	2	0.33	2.5	0.37
Pituitary	gga-miR-137-5p	gga-mir-137	9	0	0	1	0.14	1	0.08	4	0.4	1	0.16	2	0.3
Pituitary	gga-miR-6623-3p	gga-mir-6623	9	0	0	2	0.28	1	0.08	4	0.4	1	0.16	1	0.15
Pituitary	gga-miR-1685-5p	gga-mir-1685	9	1	0.17	0	0	4	0.31	1	0.1	2	0.33	1	0.15
Pituitary	gga-miR-3594-3p	gga-mir-3594	9	1	0.17	1	0.14	3	0.23	2	0.2	1	0.16	1	0.15
Pituitary	gga-miR-1644	gga-mir-1644	9	1	0.17	2	0.28	5	0.39	0	0	0	0	1	0.15
Pituitary	gga-miR-1813	gga-mir-1813-2,gga-mir-1813-1	9	0	0	0	0	3	0.23	3	0.3	0	0	3	0.45
Pituitary	gga-miR-1706	gga-mir-1706	9	0	0	0	0	5	0.39	1	0.1	2	0.33	1	0.15
Pituitary	gga-miR-1784-5p	gga-mir-1784	8	2	0.33	6	0.84	0	0	0	0	0	0	0	0
Pituitary	gga-miR-7469-5p	gga-mir-7469	8	0	0	2	0.28	1	0.08	2	0.2	2	0.33	1	0.15
Pituitary	gga-miR-1807	gga-mir-1807	8	1	0.17	0	0	2	0.16	1	0.1	1	0.16	3	0.45
Pituitary	gga-miR-7443-3p	gga-mir-7443	8	1	0.17	1	0.14	2	0.16	2	0.2	2	0.33	0	0
Pituitary	gga-miR-1695	gga-mir-1695	8	2	0.33	1	0.14	4	0.31	0	0	1	0.16	0	0
Pituitary	gga-miR-7477-3p	gga-mir-7477	8	0	0	1	0.14	4	0.31	0	0	2	0.33	1	0.15
Pituitary	gga-miR-6663-5p	gga-mir-6663	8	0	0	4	0.56	3	0.23	1	0.1	0	0	0	0
Pituitary	gga-miR-1754-5p	gga-mir-1754	8	0	0	1	0.14	4	0.31	1	0.1	2	0.33	0	0
Pituitary	gga-miR-15b-3p	gga-mir-15b	8	1	0.17	1	0.14	4	0.31	1	0.1	0	0	1	0.15
Pituitary	gga-miR-6608-3p	gga-mir-6608-1,gga-mir-6608-2	8	1	0.16	1	0.14	2	0.16	4	0.4	0	0	0	0
Pituitary	gga-miR-6566-3p	gga-mir-6566	8	0	0	2	0.28	5	0.39	1	0.1	0	0	0	0
Pituitary	gga-miR-6568-3p	gga-mir-6568	8	0	0	0	0	5	0.39	2	0.2	1	0.16	0	0
Pituitary	gga-miR-1596-5p	gga-mir-1596	8	0	0	0	0	4	0.31	4	0.4	0	0	0	0
Pituitary	gga-miR-1555-3p	gga-mir-1555	7	2	0.33	3	0.42	0	0	1	0.1	0	0	1	0.15
Pituitary	gga-miR-1651-5p	gga-mir-1651	7	1	0.17	2	0.28	2	0.16	0	0	2	0.33	0	0
Pituitary	gga-miR-1674	gga-mir-1674	7	0	0	1	0.14	2	0.16	1	0.1	1	0.16	2	0.3
Pituitary	gga-miR-1722-5p	gga-mir-1722	7	0	0	2	0.28	1	0.08	3	0.3	0	0	1	0.15
Pituitary	gga-miR-1707	gga-mir-1707	7	0	0	1	0.14	2	0.16	2	0.2	0	0	2	0.3
Pituitary	gga-miR-1591-5p	gga-mir-1591	7	0	0	0	0	1	0.08	4	0.4	1	0.16	1	0.15
Pituitary	gga-miR-206	gga-mir-206	6.66	1	0.17	2	0.28	1	0.08	1.33	0.13	0.33	0.05	1	0.15
Pituitary	gga-miR-199b	gga-mir-199b	6.33	1	0.17	1.33	0.19	2	0.16	0.33	0.03	1	0.16	0.67	0.1
Pituitary	gga-miR-6677-5p	gga-mir-6677	6	0	0	3	0.42	0	0	0	0	0	0	3	0.45
Pituitary	gga-miR-196-5p	gga-mir-196-4,gga-mir-196-2,gga-mir-196-3,gga-mir-196-5,gga-mir-196-1	6	1	0.15	3	0.44	0	0	2	0.2	0	0	0	0
Pituitary	gga-miR-458a-5p	gga-mir-458a	6	1	0.17	3	0.42	0	0	2	0.2	0	0	0	0
Pituitary	gga-miR-2128	gga-mir-2128	6	2	0.33	0	0	0	0	3	0.3	0	0	1	0.15
Pituitary	gga-miR-1653	gga-mir-1653	6	1	0.17	2	0.28	1	0.08	1	0.1	0	0	1	0.15
Pituitary	gga-miR-1573	gga-mir-1573	6	0	0	1	0.14	1	0.08	1	0.1	1	0.16	2	0.3
Pituitary	gga-miR-1685-3p	gga-mir-1685	6	1	0.17	0	0	0	0	4	0.4	1	0.16	0	0
Pituitary	gga-miR-1771	gga-mir-1771	6	0	0	0	0	0	0	4	0.4	1	0.16	1	0.15
Pituitary	gga-miR-2129	gga-mir-2129	6	1	0.17	1	0.14	1	0.08	3	0.3	0	0	0	0
Pituitary	gga-miR-1764-3p	gga-mir-1764	6	0	0	1	0.14	3	0.23	1	0.1	0	0	1	0.15
Pituitary	gga-miR-6584-5p	gga-mir-6584	6	0	0	0	0	5	0.39	0	0	1	0.16	0	0
Pituitary	gga-miR-7453-5p	gga-mir-7453	6	0	0	1	0.14	4	0.31	1	0.1	0	0	0	0
Pituitary	gga-miR-1619	gga-mir-1619	6	0	0	0	0	5	0.39	0	0	0	0	1	0.15
Pituitary	gga-miR-6657-3p	gga-mir-6657	5	1	0.17	2	0.28	0	0	1	0.1	0	0	1	0.15
Pituitary	gga-miR-100-3p	gga-mir-100	5	0	0	2	0.28	0	0	1	0.1	0	0	2	0.3
Pituitary	gga-miR-6689-3p	gga-mir-6689	5	1	0.17	0	0	1	0.08	1	0.1	2	0.33	0	0
Pituitary	gga-miR-1783	gga-mir-1783	5	2	0.33	0	0	1	0.08	1	0.1	1	0.16	0	0
Pituitary	gga-miR-1740-3p	gga-mir-1740	5	1	0.17	0	0	2	0.16	0	0	0	0	2	0.3
Pituitary	gga-miR-7471-3p	gga-mir-7471	5	0	0	0	0	2	0.16	0	0	1	0.16	2	0.3
Pituitary	gga-miR-107-5p	gga-mir-107	5	1	0.17	0	0	1	0.08	2	0.2	0	0	1	0.15
Pituitary	gga-miR-1712-3p	gga-mir-1712	5	0	0	0	0	2	0.16	1	0.1	1	0.16	1	0.15
Pituitary	gga-miR-18b-3p	gga-mir-18b	5	0	0	2	0.28	3	0.23	0	0	0	0	0	0
Pituitary	gga-miR-7467-3p	gga-mir-7467	5	1	0.17	0	0	3	0.23	1	0.1	0	0	0	0
Pituitary	gga-miR-1571	gga-mir-1571	5	0	0	0	0	4	0.31	1	0.1	0	0	0	0
Pituitary	gga-miR-6694-3p	gga-mir-6694	4	1	0.17	0	0	0	0	1	0.1	1	0.16	1	0.15
Pituitary	gga-miR-1648-5p	gga-mir-1648	4	0	0	0	0	1	0.08	0	0	2	0.33	1	0.15
Pituitary	gga-miR-6682-3p	gga-mir-6682	4	1	0.17	1	0.14	0	0	1	0.1	0	0	1	0.15
Pituitary	gga-miR-6549-5p	gga-mir-6549	4	0	0	0	0	0	0	1	0.1	0	0	3	0.45
Pituitary	gga-miR-1711	gga-mir-1711	4	0	0	2	0.28	0	0	1	0.1	1	0.16	0	0
Pituitary	gga-miR-1666	gga-mir-1666	4	1	0.17	1	0.14	1	0.08	0	0	0	0	1	0.15
Pituitary	gga-miR-3530-5p	gga-mir-3530	4	0	0	2	0.28	1	0.08	0	0	1	0.16	0	0
Pituitary	gga-miR-6594-5p	gga-mir-6594	4	1	0.17	0	0	1	0.08	1	0.1	1	0.16	0	0
Pituitary	gga-miR-1772-3p	gga-mir-1772	4	0	0	3	0.42	1	0.08	0	0	0	0	0	0
Pituitary	gga-miR-3530-3p	gga-mir-3530	4	2	0.33	0	0	2	0.16	0	0	0	0	0	0
Pituitary	gga-miR-1603	gga-mir-1603	4	1	0.17	1	0.14	1	0.08	1	0.1	0	0	0	0
Pituitary	gga-miR-135b	gga-mir-135b	4	0.25	0.04	0.75	0.1	1.5	0.12	0.25	0.03	0.5	0.08	0.75	0.11
Pituitary	gga-miR-7475-3p	gga-mir-7475	4	0	0	0	0	1	0.08	1	0.1	0	0	2	0.3
Pituitary	gga-miR-6573-3p	gga-mir-6573	4	0	0	0	0	2	0.16	0	0	1	0.16	1	0.15
Pituitary	gga-miR-1460	gga-mir-1460	4	0	0	1	0.14	1	0.08	1	0.1	0	0	1	0.15
Pituitary	gga-miR-6711-5p	gga-mir-6711	4	0	0	1	0.14	2	0.16	0	0	1	0.16	0	0
Pituitary	gga-miR-6673-3p	gga-mir-6673	4	0	0	1	0.14	1	0.08	2	0.2	0	0	0	0
Pituitary	gga-miR-7467-5p	gga-mir-7467	4	1	0.17	0	0	3	0.23	0	0	0	0	0	0
Pituitary	gga-miR-6613-3p	gga-mir-6613	4	0	0	1	0.14	2	0.16	1	0.1	0	0	0	0
Pituitary	gga-miR-6556-5p	gga-mir-6556	4	0	0	1	0.14	3	0.23	0	0	0	0	0	0
Pituitary	gga-miR-1624	gga-mir-1624	4	0	0	0	0	2	0.16	2	0.2	0	0	0	0
Pituitary	gga-miR-1742	gga-mir-1742	3	1	0.17	1	0.14	0	0	0	0	0	0	1	0.15
Pituitary	gga-miR-1812-5p	gga-mir-1812	3	0	0	2	0.28	0	0	0	0	1	0.16	0	0
Pituitary	gga-miR-1647	gga-mir-1647	3	0	0	2	0.28	0	0	0	0	1	0.16	0	0
Pituitary	gga-miR-6560-3p	gga-mir-6560	3	0	0	1	0.14	0	0	0	0	0	0	2	0.3
Pituitary	gga-miR-7443-5p	gga-mir-7443	3	0	0	2	0.28	0	0	0	0	0	0	1	0.15
Pituitary	gga-miR-1631	gga-mir-1631	3	0	0	2	0.28	0	0	0	0	0	0	1	0.15
Pituitary	gga-miR-202-3p	gga-mir-202	3	1	0.17	0	0	1	0.08	0	0	1	0.16	0	0
Pituitary	gga-miR-6625-5p	gga-mir-6625	3	2	0.33	0	0	1	0.08	0	0	0	0	0	0
Pituitary	gga-miR-6553-5p	gga-mir-6553	3	0	0	1	0.14	0	0	1	0.1	1	0.16	0	0
Pituitary	gga-miR-7455-3p	gga-mir-7455	3	1	0.17	0	0	1	0.08	0	0	0	0	1	0.15
Pituitary	gga-miR-1727	gga-mir-1727	3	1	0.17	1	0.14	1	0.08	0	0	0	0	0	0
Pituitary	gga-miR-1715-5p	gga-mir-1715	3	0	0	0	0	1	0.08	0	0	1	0.16	1	0.15
Pituitary	gga-miR-1614-5p	gga-mir-1614	3	0	0	1	0.14	0	0	1	0.1	0	0	1	0.15
Pituitary	gga-miR-1626-5p	gga-mir-1626	3	0	0	1	0.14	1	0.08	0	0	1	0.16	0	0
Pituitary	gga-miR-1632-5p	gga-mir-1632	3	0	0	1	0.14	1	0.08	0	0	1	0.16	0	0
Pituitary	gga-miR-1587	gga-mir-1587	3	0	0	0	0	1	0.08	0	0	0	0	2	0.3
Pituitary	gga-miR-1772-5p	gga-mir-1772	3	0	0	2	0.28	1	0.08	0	0	0	0	0	0
Pituitary	gga-miR-1775-3p	gga-mir-1775	3	0	0	2	0.28	1	0.08	0	0	0	0	0	0
Pituitary	gga-miR-6655-5p	gga-mir-6655	3	0	0	0	0	1	0.08	1	0.1	1	0.16	0	0
Pituitary	gga-miR-7476-5p	gga-mir-7476	3	0	0	0	0	1	0.08	1	0.1	1	0.16	0	0
Pituitary	gga-miR-365-2-5p	gga-mir-365-2	3	1	0.17	0	0	2	0.16	0	0	0	0	0	0
Pituitary	gga-miR-6550-3p	gga-mir-6550	3	0	0	0	0	1	0.08	1	0.1	0	0	1	0.15
Pituitary	gga-miR-1602	gga-mir-1602	3	0	0	0	0	2	0.16	0	0	1	0.16	0	0
Pituitary	gga-miR-16c-3p	gga-mir-16c	3	0	0	0	0	2	0.16	0	0	0	0	1	0.15
Pituitary	gga-miR-3607-3p	gga-mir-3607	3	0	0	0	0	2	0.16	0	0	0	0	1	0.15
Pituitary	gga-miR-1643-5p	gga-mir-1643	3	0	0	0	0	2	0.16	0	0	0	0	1	0.15
Pituitary	gga-miR-1682	gga-mir-1682	3	0	0	0	0	0	0	3	0.3	0	0	0	0
Pituitary	gga-miR-1688	gga-mir-1688	3	0	0	0	0	2	0.16	1	0.1	0	0	0	0
Pituitary	gga-miR-6647-5p	gga-mir-6647	3	0	0	0	0	2	0.16	1	0.1	0	0	0	0
Pituitary	gga-miR-7464-3p	gga-mir-7464	3	0	0	0	0	3	0.23	0	0	0	0	0	0
Pituitary	gga-miR-1795	gga-mir-1795	3	0	0	0	0	3	0.23	0	0	0	0	0	0
Pituitary	gga-miR-1457	gga-mir-1457	2	1	0.17	0	0	0	0	0	0	1	0.16	0	0
Pituitary	gga-miR-6681-5p	gga-mir-6681	2	0	0	0	0	0	0	0	0	2	0.33	0	0
Pituitary	gga-miR-1764-5p	gga-mir-1764	2	2	0.33	0	0	0	0	0	0	0	0	0	0
Pituitary	gga-miR-7472-5p	gga-mir-7472	2	1	0.17	0	0	0	0	0	0	0	0	1	0.15
Pituitary	gga-miR-1737	gga-mir-1737	2	1	0.17	1	0.14	0	0	0	0	0	0	0	0
Pituitary	gga-miR-1746	gga-mir-1746	2	1	0.17	1	0.14	0	0	0	0	0	0	0	0
Pituitary	gga-miR-1592	gga-mir-1592	2	0	0	0	0	0	0	0	0	1	0.16	1	0.15
Pituitary	gga-miR-6583-5p	gga-mir-6583	2	1	0.17	1	0.14	0	0	0	0	0	0	0	0
Pituitary	gga-miR-1765	gga-mir-1765	2	1	0.17	1	0.14	0	0	0	0	0	0	0	0
Pituitary	gga-miR-1734	gga-mir-1734	2	0	0	1	0.14	0	0	0	0	1	0.16	0	0
Pituitary	gga-miR-6575-3p	gga-mir-6575	2	0	0	1	0.14	0	0	0	0	1	0.16	0	0
Pituitary	gga-miR-6601-3p	gga-mir-6601	2	0	0	1	0.14	0	0	0	0	1	0.16	0	0
Pituitary	gga-miR-6709-5p	gga-mir-6709	2	0	0	0	0	0	0	0	0	0	0	2	0.3
Pituitary	gga-miR-1606	gga-mir-1606	2	0	0	0	0	0	0	0	0	0	0	2	0.3
Pituitary	gga-miR-1691	gga-mir-1691	2	0	0	0	0	0	0	0	0	0	0	2	0.3
Pituitary	gga-miR-1637	gga-mir-1637	2	0	0	0	0	0	0	0	0	0	0	2	0.3
Pituitary	gga-miR-6685-5p	gga-mir-6685	2	0	0	1	0.14	0	0	0	0	0	0	1	0.15
Pituitary	gga-miR-6696-5p	gga-mir-6696	2	0	0	2	0.28	0	0	0	0	0	0	0	0
Pituitary	gga-miR-1687-3p	gga-mir-1687	2	0	0	2	0.28	0	0	0	0	0	0	0	0
Pituitary	gga-miR-6656-5p	gga-mir-6656	2	1	0.17	0	0	0	0	1	0.1	0	0	0	0
Pituitary	gga-miR-6687-3p	gga-mir-6687	2	1	0.17	0	0	0	0	1	0.1	0	0	0	0
Pituitary	gga-miR-1658-5p	gga-mir-1658	2	0	0	0	0	0	0	1	0.1	1	0.16	0	0
Pituitary	gga-miR-1618-5p	gga-mir-1618	2	1	0.17	0	0	1	0.08	0	0	0	0	0	0
Pituitary	gga-miR-7441-5p	gga-mir-7441	2	1	0.17	0	0	1	0.08	0	0	0	0	0	0
Pituitary	gga-miR-1576	gga-mir-1576	2	0	0	0	0	0	0	1	0.1	0	0	1	0.15
Pituitary	gga-miR-1799	gga-mir-1799	2	0	0	0	0	0	0	1	0.1	0	0	1	0.15
Pituitary	gga-miR-1553-5p	gga-mir-1553	2	0	0	0	0	1	0.08	0	0	1	0.16	0	0
Pituitary	gga-miR-6543-3p	gga-mir-6543	2	0	0	0	0	1	0.08	0	0	1	0.16	0	0
Pituitary	gga-miR-6699-5p	gga-mir-6699	2	0	0	1	0.14	0	0	1	0.1	0	0	0	0
Pituitary	gga-miR-6675-3p	gga-mir-6675	2	0	0	0	0	1	0.08	0	0	0	0	1	0.15
Pituitary	gga-miR-19a-5p	gga-mir-19a	2	0	0	0	0	1	0.08	0	0	0	0	1	0.15
Pituitary	gga-miR-7469-3p	gga-mir-7469	2	0	0	0	0	1	0.08	0	0	0	0	1	0.15
Pituitary	gga-miR-1756a	gga-mir-1756a	2	0	0	0	0	1	0.08	0	0	0	0	1	0.15
Pituitary	gga-miR-1800	gga-mir-1800	2	0	0	0	0	1	0.08	0	0	0	0	1	0.15
Pituitary	gga-miR-1618-3p	gga-mir-1618	2	0	0	1	0.14	1	0.08	0	0	0	0	0	0
Pituitary	gga-miR-489-5p	gga-mir-489	2	0	0	1	0.14	1	0.08	0	0	0	0	0	0
Pituitary	gga-miR-6695-5p	gga-mir-6695	2	0	0	1	0.14	1	0.08	0	0	0	0	0	0
Pituitary	gga-miR-7447-5p	gga-mir-7447	2	0	0	1	0.14	1	0.08	0	0	0	0	0	0
Pituitary	gga-miR-6599-5p	gga-mir-6599	2	0	0	1	0.14	1	0.08	0	0	0	0	0	0
Pituitary	gga-miR-6668-3p	gga-mir-6668	2	0	0	1	0.14	1	0.08	0	0	0	0	0	0
Pituitary	gga-miR-1667-5p	gga-mir-1667	2	0	0	0	0	0	0	2	0.2	0	0	0	0
Pituitary	gga-miR-1465	gga-mir-1465	2	0	0	0	0	0	0	2	0.2	0	0	0	0
Pituitary	gga-miR-1648-3p	gga-mir-1648	2	0	0	0	0	0	0	2	0.2	0	0	0	0
Pituitary	gga-miR-1a-2-5p	gga-mir-1a-2	2	0	0	0	0	1	0.08	1	0.1	0	0	0	0
Pituitary	gga-miR-1794	gga-mir-1794	2	0	0	0	0	1	0.08	1	0.1	0	0	0	0
Pituitary	gga-miR-6643-5p	gga-mir-6643	2	0	0	0	0	1	0.08	1	0.1	0	0	0	0
Pituitary	gga-miR-6685-3p	gga-mir-6685	2	0	0	0	0	2	0.16	0	0	0	0	0	0
Pituitary	gga-miR-6675-5p	gga-mir-6675	2	0	0	0	0	2	0.16	0	0	0	0	0	0
Pituitary	gga-miR-1593	gga-mir-1593	2	0	0	0	0	2	0.16	0	0	0	0	0	0
Pituitary	gga-miR-1731-3p	gga-mir-1731	2	0	0	0	0	2	0.16	0	0	0	0	0	0
Pituitary	gga-miR-6633-5p	gga-mir-6633	2	0	0	0	0	2	0.16	0	0	0	0	0	0
Pituitary	gga-miR-1681	gga-mir-1681	2	0	0	0	0	2	0.16	0	0	0	0	0	0
Pituitary	gga-miR-6600-3p	gga-mir-6600	2	0	0	0	0	2	0.16	0	0	0	0	0	0
Pituitary	gga-miR-302b-3p	gga-mir-302b	1.5	0	0	0	0	0.5	0.04	0	0	0	0	1	0.15
Pituitary	gga-miR-1595-5p	gga-mir-1595	1	1	0.17	0	0	0	0	0	0	0	0	0	0
Pituitary	gga-miR-1722-3p	gga-mir-1722	1	1	0.17	0	0	0	0	0	0	0	0	0	0
Pituitary	gga-miR-6641-3p	gga-mir-6641	1	1	0.17	0	0	0	0	0	0	0	0	0	0
Pituitary	gga-miR-6578-3p	gga-mir-6578	1	1	0.17	0	0	0	0	0	0	0	0	0	0
Pituitary	gga-miR-7471-5p	gga-mir-7471	1	1	0.17	0	0	0	0	0	0	0	0	0	0
Pituitary	gga-miR-1643-3p	gga-mir-1643	1	1	0.17	0	0	0	0	0	0	0	0	0	0
Pituitary	gga-miR-1668-5p	gga-mir-1668	1	1	0.17	0	0	0	0	0	0	0	0	0	0
Pituitary	gga-miR-1739	gga-mir-1739	1	1	0.17	0	0	0	0	0	0	0	0	0	0
Pituitary	gga-miR-1789	gga-mir-1789	1	1	0.17	0	0	0	0	0	0	0	0	0	0
Pituitary	gga-miR-6549-3p	gga-mir-6549	1	0	0	0	0	0	0	0	0	1	0.16	0	0
Pituitary	gga-miR-1604	gga-mir-1604	1	0	0	0	0	0	0	0	0	1	0.16	0	0
Pituitary	gga-miR-1759-5p	gga-mir-1759	1	0	0	0	0	0	0	0	0	1	0.16	0	0
Pituitary	gga-miR-1756b	gga-mir-1756b	1	0	0	0	0	0	0	0	0	1	0.16	0	0
Pituitary	gga-miR-1792	gga-mir-1792	1	0	0	0	0	0	0	0	0	1	0.16	0	0
Pituitary	gga-miR-1696	gga-mir-1696	1	0	0	0	0	0	0	0	0	1	0.16	0	0
Pituitary	gga-miR-1550-5p	gga-mir-1550	1	0	0	0	0	0	0	0	0	1	0.16	0	0
Pituitary	gga-miR-6572-5p	gga-mir-6572	1	0	0	0	0	0	0	0	0	1	0.16	0	0
Pituitary	gga-miR-6554-3p	gga-mir-6554	1	0	0	0	0	0	0	0	0	1	0.16	0	0
Pituitary	gga-miR-6642-3p	gga-mir-6642	1	0	0	0	0	0	0	0	0	1	0.16	0	0
Pituitary	gga-miR-7445-5p	gga-mir-7445-2,gga-mir-7445-1	1	0	0	0	0	0	0	0	0	1	0.16	0	0
Pituitary	gga-miR-1554	gga-mir-1554	1	0	0	0	0	0	0	0	0	1	0.16	0	0
Pituitary	gga-miR-6692-5p	gga-mir-6692	1	0	0	0	0	0	0	0	0	1	0.16	0	0
Pituitary	gga-miR-103-1-5p	gga-mir-103-1	1	0.5	0.08	0	0	0	0	0	0	0	0	0.5	0.07
Pituitary	gga-miR-1597-3p	gga-mir-1597	1	0	0	0	0	0	0	0	0	0	0	1	0.15
Pituitary	gga-miR-1458	gga-mir-1458	1	0	0	0	0	0	0	0	0	0	0	1	0.15
Pituitary	gga-miR-1646	gga-mir-1646	1	0	0	0	0	0	0	0	0	0	0	1	0.15
Pituitary	gga-miR-1560-5p	gga-mir-1560	1	0	0	0	0	0	0	0	0	0	0	1	0.15
Pituitary	gga-miR-6564-3p	gga-mir-6564	1	0	0	0	0	0	0	0	0	0	0	1	0.15
Pituitary	gga-miR-6602-5p	gga-mir-6602	1	0	0	0	0	0	0	0	0	0	0	1	0.15
Pituitary	gga-miR-7455-5p	gga-mir-7455	1	0	0	0	0	0	0	0	0	0	0	1	0.15
Pituitary	gga-miR-1659	gga-mir-1659	1	0	0	0	0	0	0	0	0	0	0	1	0.15
Pituitary	gga-miR-1676-5p	gga-mir-1676	1	0	0	0	0	0	0	0	0	0	0	1	0.15
Pituitary	gga-miR-1730-5p	gga-mir-1730	1	0	0	0	0	0	0	0	0	0	0	1	0.15
Pituitary	gga-miR-1692	gga-mir-1692	1	0	0	0	0	0	0	0	0	0	0	1	0.15
Pituitary	gga-miR-1778	gga-mir-1778	1	0	0	0	0	0	0	0	0	0	0	1	0.15
Pituitary	gga-miR-6639-5p	gga-mir-6639	1	0	0	0	0	0	0	0	0	0	0	1	0.15
Pituitary	gga-miR-6557-3p	gga-mir-6557	1	0	0	1	0.14	0	0	0	0	0	0	0	0
Pituitary	gga-miR-6677-3p	gga-mir-6677	1	0	0	1	0.14	0	0	0	0	0	0	0	0
Pituitary	gga-miR-1608	gga-mir-1608	1	0	0	1	0.14	0	0	0	0	0	0	0	0
Pituitary	gga-miR-6662-3p	gga-mir-6662	1	0	0	1	0.14	0	0	0	0	0	0	0	0
Pituitary	gga-miR-6579-5p	gga-mir-6579-2,gga-mir-6579-1	1	0	0	1	0.14	0	0	0	0	0	0	0	0
Pituitary	gga-miR-6608-5p	gga-mir-6608-1,gga-mir-6608-2	1	0	0	1	0.14	0	0	0	0	0	0	0	0
Pituitary	gga-miR-1767	gga-mir-1767	1	0	0	1	0.14	0	0	0	0	0	0	0	0
Pituitary	gga-miR-7460-3p	gga-mir-7460	1	0	0	1	0.14	0	0	0	0	0	0	0	0
Pituitary	gga-miR-1574-5p	gga-mir-1574	1	0	0	1	0.14	0	0	0	0	0	0	0	0
Pituitary	gga-miR-1609	gga-mir-1609	1	0	0	1	0.14	0	0	0	0	0	0	0	0
Pituitary	gga-miR-1622	gga-mir-1622	1	0	0	1	0.14	0	0	0	0	0	0	0	0
Pituitary	gga-miR-1726	gga-mir-1726	1	0	0	1	0.14	0	0	0	0	0	0	0	0
Pituitary	gga-miR-454-5p	gga-mir-454	1	0	0	1	0.14	0	0	0	0	0	0	0	0
Pituitary	gga-miR-6571-5p	gga-mir-6571	1	0	0	1	0.14	0	0	0	0	0	0	0	0
Pituitary	gga-miR-7456-3p	gga-mir-7456	1	0	0	0	0	0	0	1	0.1	0	0	0	0
Pituitary	gga-miR-1751-5p	gga-mir-1751	1	0	0	0	0	0	0	1	0.1	0	0	0	0
Pituitary	gga-miR-6603-3p	gga-mir-6603	1	0	0	0	0	0	0	1	0.1	0	0	0	0
Pituitary	gga-miR-1569	gga-mir-1569	1	0	0	0	0	0	0	1	0.1	0	0	0	0
Pituitary	gga-miR-6578-5p	gga-mir-6578	1	0	0	0	0	0	0	1	0.1	0	0	0	0
Pituitary	gga-miR-6597-3p	gga-mir-6597	1	0	0	0	0	0	0	1	0.1	0	0	0	0
Pituitary	gga-miR-1790	gga-mir-1790	1	0	0	0	0	0	0	1	0.1	0	0	0	0
Pituitary	gga-miR-6563-3p	gga-mir-6563	1	0	0	0	0	0	0	1	0.1	0	0	0	0
Pituitary	gga-miR-6697-5p	gga-mir-6697	1	0	0	0	0	0	0	1	0.1	0	0	0	0
Pituitary	gga-miR-1675	gga-mir-1675	1	0	0	0	0	0	0	1	0.1	0	0	0	0
Pituitary	gga-miR-1718	gga-mir-1718	1	0	0	0	0	0	0	1	0.1	0	0	0	0
Pituitary	gga-miR-1798-3p	gga-mir-1798	1	0	0	0	0	0	0	1	0.1	0	0	0	0
Pituitary	gga-miR-302c-3p	gga-mir-302c	1	0	0	0	0	0	0	1	0.1	0	0	0	0
Pituitary	gga-miR-6581-3p	gga-mir-6581	1	0	0	0	0	0	0	1	0.1	0	0	0	0
Pituitary	gga-miR-6678-3p	gga-mir-6678	1	0	0	0	0	1	0.08	0	0	0	0	0	0
Pituitary	gga-miR-499-3p	gga-mir-499	1	0	0	0	0	1	0.08	0	0	0	0	0	0
Pituitary	gga-miR-1745	gga-mir-1745	1	0	0	0	0	1	0.08	0	0	0	0	0	0
Pituitary	gga-miR-1610	gga-mir-1610	1	0	0	0	0	1	0.08	0	0	0	0	0	0
Pituitary	gga-miR-1700	gga-mir-1700	1	0	0	0	0	1	0.08	0	0	0	0	0	0
Pituitary	gga-miR-1397-3p	gga-mir-1397	1	0	0	0	0	1	0.08	0	0	0	0	0	0
Pituitary	gga-miR-1791-5p	gga-mir-1791	1	0	0	0	0	1	0.08	0	0	0	0	0	0
Pituitary	gga-miR-6561-3p	gga-mir-6561	1	0	0	0	0	1	0.08	0	0	0	0	0	0
Pituitary	gga-miR-7476-3p	gga-mir-7476	1	0	0	0	0	1	0.08	0	0	0	0	0	0
Pituitary	gga-miR-1354	gga-mir-1354	1	0	0	0	0	1	0.08	0	0	0	0	0	0
Pituitary	gga-miR-1650	gga-mir-1650	1	0	0	0	0	1	0.08	0	0	0	0	0	0
Pituitary	gga-miR-1654	gga-mir-1654	1	0	0	0	0	1	0.08	0	0	0	0	0	0
Pituitary	gga-miR-1763	gga-mir-1763	1	0	0	0	0	1	0.08	0	0	0	0	0	0
Pituitary	gga-miR-1777	gga-mir-1777	1	0	0	0	0	1	0.08	0	0	0	0	0	0
Pituitary	gga-miR-193b-5p	gga-mir-193b	1	0	0	0	0	1	0.08	0	0	0	0	0	0
Pituitary	gga-miR-6669-5p	gga-mir-6669	1	0	0	0	0	1	0.08	0	0	0	0	0	0
Pituitary	gga-miR-1462-5p	gga-mir-1462	1	0	0	0	0	1	0.08	0	0	0	0	0	0
Pituitary	gga-miR-1565	gga-mir-1565	1	0	0	0	0	1	0.08	0	0	0	0	0	0
Pituitary	gga-miR-1594	gga-mir-1594	1	0	0	0	0	1	0.08	0	0	0	0	0	0
Pituitary	gga-miR-1627-3p	gga-mir-1627	1	0	0	0	0	1	0.08	0	0	0	0	0	0
Pituitary	gga-miR-1639	gga-mir-1639	1	0	0	0	0	1	0.08	0	0	0	0	0	0
Pituitary	gga-miR-1703-3p	gga-mir-1703	1	0	0	0	0	1	0.08	0	0	0	0	0	0
Pituitary	gga-miR-1787	gga-mir-1787	1	0	0	0	0	1	0.08	0	0	0	0	0	0
Pituitary	gga-miR-1788-5p	gga-mir-1788	1	0	0	0	0	1	0.08	0	0	0	0	0	0
Pituitary	gga-miR-3526	gga-mir-3526	1	0	0	0	0	1	0.08	0	0	0	0	0	0
Pituitary	gga-miR-6576-5p	gga-mir-6576	1	0	0	0	0	1	0.08	0	0	0	0	0	0
Pituitary	gga-miR-6680-3p	gga-mir-6680	1	0	0	0	0	1	0.08	0	0	0	0	0	0
Pituitary	gga-miR-7462-5p	gga-mir-7462	1	0	0	0	0	1	0.08	0	0	0	0	0	0
Pituitary	gga-miR-7465-5p	gga-mir-7465	1	0	0	0	0	1	0.08	0	0	0	0	0	0
Pituitary	gga-miR-1684a-5p	gga-mir-1684a	0.5	0	0	0	0	0.5	0.04	0	0	0	0	0	0
Pituitary	gga-miR-302d	gga-mir-302d	0.5	0	0	0	0	0.5	0.04	0	0	0	0	0	0
Pituitary	gga-miR-1c	gga-mir-1c	0.33	0	0	0	0	0	0	0.33	0.03	0	0	0	0
Hypothalamus	gga-miR-26a-5p	gga-mir-26a	12252020	2058932	250411	1624235	271536	2188813	286514	1476341	225204	2100322	242810	2803377	276512
Hypothalamus	gga-miR-99a-5p	gga-mir-99a	5.8704e+06	1.19159e+06	144922	912482	152546	864198	113123	565201	86216.8	1.08669e+06	125627	1250252	123319
Hypothalamus	gga-miR-125b-5p	gga-mir-125b	5404185	919453	111825	661232	110543	945783	123802	995152	151802	925880	107037	956685	94362.8
Hypothalamus	gga-miR-100-5p	gga-mir-100	4.80565e+06	887922	107991	696978	116519	691398	90503.5	490004	74746.2	975659	112792	1.06368e+06	104917
Hypothalamus	gga-let-7f-5p	gga-let-7f	1.80967e+06	278876	33917.3	157220	26283.6	316019	41366.6	375849	57332.8	299262	34596.5	382444	37722.5
Hypothalamus	gga-miR-146c-5p	gga-mir-146c	1.74309e+06	322603	39235.4	238818	39925.1	253243	33149.3	176312	26894.9	330328	38187.9	421787	41603.1
Hypothalamus	gga-miR-181a-5p	gga-mir-181a-1,gga-mir-181a-2	1588967	242123	29447.4	153506	25662.8	210276	27524.9	286900	43764.3	339092	39201.1	357070	35219.7
Hypothalamus	gga-miR-27b-3p	gga-mir-27b	1076366	200611	24398.6	108748	18180.2	148575	19448.4	152737	23298.8	187369	21661	278326	27452.7
Hypothalamus	gga-miR-148a-3p	gga-mir-148a	902211	149248	18151.8	102162	17079.2	155818	20396.5	151765	23150.5	169842	19634.8	173376	17101
Hypothalamus	gga-miR-30e-5p	gga-mir-30e	839242	131504	15993.8	97534	16305.5	116930	15306	134020	20443.7	171971	19880.8	187283	18472.7
Hypothalamus	gga-let-7k-5p	gga-let-7k	804943	134161	16316.8	64578.2	10796	158056	20689.4	163495	24939.8	128145	14814.3	156508	15437.2
Hypothalamus	gga-miR-30d	gga-mir-30d	763580	132608	16128.1	97184	16247	116852	15295.9	114158	17414	148360	17151.2	154417	15231
Hypothalamus	gga-let-7a-5p	gga-let-7a-1,gga-let-7a-3,gga-let-7a-2	731613	118093	14362.7	78179.8	13069.9	132553	17351.2	116559	17780.1	133837	15472.4	152391	15031.1
Hypothalamus	gga-miR-21-5p	gga-mir-21	542674	93822	11410.8	68012	11370.1	63032	8250.85	58093	8861.62	115701	13375.7	144014	14204.9
Hypothalamus	gga-miR-124a-3p	gga-mir-124a-2,gga-mir-124a	464523	77781.7	9459.93	46449	7765.23	49583.3	6490.42	75759.7	11556.5	107886	12472.3	107063	10560.2
Hypothalamus	gga-miR-24-3p	gga-mir-24	410255	94108.5	11445.6	51194.5	8558.57	59161	7744.14	45453.5	6933.56	68047.5	7866.7	92290	9103.04
Hypothalamus	gga-miR-140-3p	gga-mir-140	383521	76963	9360.36	48263	8068.49	60366	7901.87	53109	8101.35	64795	7490.69	80025	7893.28
Hypothalamus	gga-miR-199-5p	gga-mir-199-1,gga-mir-199-2	340895	53477	6503.96	58707	9814.49	67341	8814.89	41311	6301.66	54106	6254.98	65953	6505.29
Hypothalamus	gga-miR-181b-5p	gga-mir-181b-2,gga-mir-181b-1	322320	53284	6480.49	32368.5	5411.29	44807.5	5865.27	50740	7739.98	64635	7472.19	76485	7544.11
Hypothalamus	gga-miR-219a	gga-mir-219a	281686	43776.5	5324.17	29663	4958.99	33055.5	4326.94	56897.5	8679.25	53133	6142.49	65160	6427.07
Hypothalamus	gga-let-7j-5p	gga-let-7j	241419	39023.6	4746.11	25831.1	4318.38	43682.1	5717.95	38351.5	5850.21	44162.3	5105.42	50369	4968.16
Hypothalamus	gga-miR-101-3p	gga-mir-101-2,gga-mir-101-1	223343	42585.3	5179.29	28577.3	4777.49	30161	3948.05	25801	3935.74	41790	4831.17	54428.7	5368.58
Hypothalamus	gga-miR-30a-5p	gga-mir-30a	220204	42727	5196.53	30233.5	5054.36	31225	4087.33	32354.5	4935.42	37503.2	4335.59	46160.5	4553.05
Hypothalamus	gga-miR-9-5p	gga-mir-9-1,gga-mir-9-2	216745	38041	4626.61	28984	4845.47	22135	2897.45	28770	4388.63	47958	5544.23	50857	5016.29
Hypothalamus	gga-miR-23b-3p	gga-mir-23b	216096	42385	5154.93	26394	4412.48	32170	4211.03	29517	4502.58	37580	4344.47	48050	4739.42
Hypothalamus	gga-miR-30c-5p	gga-mir-30c-1,gga-mir-30c-2	213381	15418.3	1875.2	11676.7	1952.08	60346.8	7899.36	77899.2	11882.9	33276.4	3846.95	14763.7	1456.22
Hypothalamus	gga-miR-146b-5p	gga-mir-146b	212882	47667.2	5797.36	23797.8	3978.46	40028.7	5239.73	20084	3063.65	31919.5	3690.08	49385.2	4871.12
Hypothalamus	gga-miR-126-3p	gga-mir-126	206367	36051	4384.58	22178	3707.66	34668	4538.02	28621	4365.9	42452	4907.7	42397	4181.84
Hypothalamus	gga-miR-128-3p	gga-mir-128-1,gga-mir-128-2	196629	24438	2972.19	12131	2028.03	46719	6115.49	54684	8341.6	32801	3791.99	25856	2550.32
Hypothalamus	gga-miR-125b-3p	gga-mir-125b	195490	37533	4564.82	26011.5	4348.54	29671.5	3883.98	22609	3448.82	38489.5	4449.62	41175	4061.3
Hypothalamus	gga-let-7i	gga-let-7i	175954	28872.5	3511.52	22863.5	3822.26	23780.5	3112.85	27276.3	4160.78	33312.8	3851.15	39848	3930.42
Hypothalamus	gga-miR-22-3p	gga-mir-22	156121	25041	3045.53	15916	2660.8	21713	2842.22	35199	5369.32	27777	3211.19	30475	3005.91
Hypothalamus	gga-let-7g-5p	gga-let-7g	122276	21194.1	2577.66	19264.2	3220.55	15892.8	2080.36	15260.3	2327.84	22424.5	2592.41	28239.9	2785.44
Hypothalamus	gga-miR-199-3p	gga-mir-199-1,gga-mir-199-2	118971	20175.7	2453.79	19022.7	3180.16	22297.3	2918.7	15156.2	2311.95	19464.7	2250.23	22854.7	2254.28
Hypothalamus	gga-miR-146a-5p	gga-mir-146a	116298	21181.2	2576.09	20918.8	3497.16	16622.2	2175.83	12991.5	1981.75	24149.5	2791.83	20434.7	2015.58
Hypothalamus	gga-miR-92-3p	gga-mir-92	101759	17457	2123.15	12639	2112.96	19078	2497.3	22341	3407.94	13183	1524.03	17061	1682.82
Hypothalamus	gga-let-7c-5p	gga-let-7c	71120.2	9181.43	1116.66	7991.63	1336.02	17556	2298.06	14342.7	2187.86	11595.9	1340.55	10452.6	1030.99
Hypothalamus	gga-let-7b	gga-let-7b	67449.8	8016.7	975	6605.07	1104.22	16028.9	2098.17	16664	2541.95	10463.2	1209.61	9671.97	954
Hypothalamus	gga-miR-222a	gga-mir-222a	66872.5	6776.5	824.17	3837.5	641.54	16134	2111.93	20497.5	3126.73	13511.5	1562.01	6115.5	603.2
Hypothalamus	gga-miR-103-3p	gga-mir-103-1,gga-mir-103-2	57980	9339.34	1135.86	5798.34	969.35	8692	1137.78	10381	1583.54	12055.7	1393.71	11713.7	1155.38
Hypothalamus	gga-miR-181a-3p	gga-mir-181a-1	53080	8210.5	998.57	4736.5	791.84	8890	1163.7	8858.5	1351.29	10771	1245.19	11613.5	1145.5
Hypothalamus	gga-miR-9-3p	gga-mir-9-1	52865.5	5757.5	700.24	2941	491.67	10427	1364.89	12465	1901.44	14631	1691.43	6644	655.33
Hypothalamus	gga-miR-142-5p	gga-mir-142	50033	9523	1158.2	6504	1087.32	7183	940.25	6220	948.81	10415	1204.04	10188	1004.9
Hypothalamus	gga-miR-383-5p	gga-mir-383	47454	7228	879.08	4148	693.45	5716	748.22	9473	1445.03	11463	1325.19	9426	929.74
Hypothalamus	gga-miR-153-3p	gga-mir-153	42288	7217	877.74	3387	566.23	3507	459.06	6187	943.78	12214	1412.01	9776	964.26
Hypothalamus	gga-miR-2954	gga-mir-2954	41518	7956	967.62	4509	753.8	8637	1130.58	8703	1327.57	6381	737.68	5332	525.92
Hypothalamus	gga-miR-135a-5p	gga-mir-135a-1,gga-mir-135a-3,gga-mir-135a-2	41614.3	5736.51	697.68	4588.76	767.13	5912.75	773.98	8161.74	1245.01	7953.51	919.48	9260.99	913.46
Hypothalamus	gga-miR-455-3p	gga-mir-455	39130	7117	865.58	5203	869.82	6750	883.57	9788	1493.08	4408	509.59	5864	578.4
Hypothalamus	gga-miR-30b-5p	gga-mir-30b	38634.5	4346.67	528.65	3332.33	557.09	6573.17	860.42	11674.8	1780.9	7566.2	874.7	5141.33	507.12
Hypothalamus	gga-miR-30c-1-3p	gga-mir-30c-1	37738	6362	773.76	4723	789.58	5962	780.42	5147	785.13	7509	868.09	8035	792.53
Hypothalamus	gga-miR-221-3p	gga-mir-221	34474	6164	749.68	5112	854.61	3719	486.81	3418	521.39	8989	1039.18	7072	697.55
Hypothalamus	gga-miR-29b-3p	gga-mir-29b-1,gga-mir-29b-2	33931	5282.5	642.46	3726.5	622.98	4706.5	616.08	6301	961.16	5710.5	660.16	8204	809.2
Hypothalamus	gga-miR-30e-3p	gga-mir-30e	32649	4372.5	531.79	3083.5	515.49	6452	844.56	7259	1107.3	6005.5	694.27	5476.5	540.18
Hypothalamus	gga-miR-219b	gga-mir-219b	32073.5	3975	483.45	3386	566.06	6717	879.25	5572	849.96	8387.5	969.65	4036	398.09
Hypothalamus	gga-miR-221-5p	gga-mir-221	30739	5198	632.19	3929	656.84	3826	500.82	2927	446.49	7874	910.28	6985	688.97
Hypothalamus	gga-miR-126-5p	gga-mir-126	30315	4236	515.19	3553	593.98	4564	597.42	5979	912.05	5559	642.65	6424	633.63
Hypothalamus	gga-miR-451	gga-mir-451	29742	3031	368.64	1572	262.8	7494	980.96	8026.5	1224.38	5779	668.09	3839.5	378.71
Hypothalamus	gga-miR-16-5p	gga-mir-16-1,gga-mir-16-2	28724.7	4139.34	503.43	3091	516.75	4187.66	548.16	6562	1000.98	5161.66	596.72	5583	550.68
Hypothalamus	gga-miR-456-3p	gga-mir-456	26733	4605	560.07	2545	425.47	3573	467.7	4146	632.44	6157	711.79	5707	562.91
Hypothalamus	gga-miR-19b-3p	gga-mir-19b	26181.5	4462	542.68	2964.5	495.6	2778.5	363.7	4397.5	670.8	5670.5	655.54	5908.5	582.79
Hypothalamus	gga-miR-1451-5p	gga-mir-1451	24241	4398	534.89	2771	463.25	2779	363.77	3979	606.96	5215	602.89	5099	502.94
Hypothalamus	gga-miR-7	gga-mir-7-2,gga-mir-7-3,gga-mir-7-1	24120.2	6423.86	781.28	919.24	153.68	1435	187.84	1469.35	224.14	9008.5	1041.43	4864.26	479.79
Hypothalamus	gga-miR-1662	gga-mir-1662	17830	2818	342.73	2162	361.44	1929	252.5	2541	387.61	4255	491.9	4125	406.87
Hypothalamus	gga-miR-19a-3p	gga-mir-19a	16988.5	2726	331.54	1908.5	319.06	1698.5	222.33	2816.5	429.63	3784.5	437.51	4054.5	399.92
Hypothalamus	gga-miR-107-3p	gga-mir-107	16704	2694.67	327.73	2052.67	343.16	2166	283.53	3116	475.32	3072.33	355.18	3602.33	355.32
Hypothalamus	gga-miR-21-3p	gga-mir-21	15109	2591	315.12	1608	268.82	1725	225.8	2145	327.2	2814	325.32	4226	416.83
Hypothalamus	gga-miR-1a-3p	gga-mir-1a-1,gga-mir-1a-2	14759.3	1695.66	206.22	1748	292.23	3616.34	473.38	2185.34	333.36	2092.34	241.89	3421.66	337.5
Hypothalamus	gga-miR-7b	gga-mir-7b	13095.9	2091.95	254.43	1508.75	252.23	1733	226.85	1490.2	227.32	3180.25	367.66	3091.75	304.96
Hypothalamus	gga-miR-223	gga-mir-223	12816	2277	276.93	1778	297.24	1460.5	191.18	1635	249.41	2769	320.11	2896.5	285.7
Hypothalamus	gga-miR-146c-3p	gga-mir-146c	11909	2106	256.14	1322.5	221.09	1888	247.14	1631	248.8	2233	258.15	2728.5	269.13
Hypothalamus	gga-miR-146b-3p	gga-mir-146b	11349	2700	328.38	1333	222.85	2055	269	1100	167.8	1628	188.21	2533	249.84
Hypothalamus	gga-miR-10a-5p	gga-mir-10a	10498.3	1535.17	186.71	1499	250.6	1124.67	147.22	1221.67	186.36	2611.33	301.89	2506.5	247.23
Hypothalamus	gga-miR-20a-5p	gga-mir-20a	10008.7	1772.67	215.59	2212.67	369.91	1130.33	147.96	1106.17	168.74	1717.33	198.53	2069.5	204.13
Hypothalamus	gga-miR-17-5p	gga-mir-17	9372.67	1630.17	198.26	1917.17	320.51	1013.33	132.64	1231.67	187.88	1628.33	188.25	1952	192.54
Hypothalamus	gga-miR-16c-5p	gga-mir-16c	8440.33	1338.67	162.81	1090	182.22	1332.33	174.4	1291	196.93	1665.33	192.52	1723	169.95
Hypothalamus	gga-miR-455-5p	gga-mir-455	7920	1605	195.2	1126	188.24	1185	155.12	1531	233.54	993	114.8	1480	145.98
Hypothalamus	gga-miR-1677-5p	gga-mir-1677	7821	737	89.64	1795	300.08	1403	183.65	1283	195.71	1150	132.95	1453	143.32
Hypothalamus	gga-miR-204	gga-mir-204-2,gga-mir-204-1	7620.68	472.66	57.49	1254.5	209.72	1972.5	258.2	1060.84	161.82	1733.84	200.45	1126.34	111.1
Hypothalamus	gga-miR-29a-3p	gga-mir-29a	7532	1205.75	146.65	903.75	151.09	902.25	118.1	1356	206.85	1368.75	158.24	1795.5	177.1
Hypothalamus	gga-miR-29c-3p	gga-mir-29c	7440	1184.75	144.09	893.75	149.41	889.25	116.4	1350	205.93	1345.75	155.58	1776.5	175.23
Hypothalamus	gga-let-7j-3p	gga-let-7j	7169.5	819	99.61	542	90.61	1636	214.15	1881	286.93	1294	149.59	997.5	98.39
Hypothalamus	gga-miR-1729-5p	gga-mir-1729	7092	1341	163.09	660	110.34	660	86.39	1298	198	1374	158.84	1759	173.5
Hypothalamus	gga-miR-1456-5p	gga-mir-1456	6815	1052	127.95	577	96.46	1531	200.41	1735	264.66	990	114.45	930	91.73
Hypothalamus	gga-miR-30a-3p	gga-mir-30a	6554	995	121.01	791	132.24	1364.5	178.61	1498	228.51	950	109.83	955.5	94.25
Hypothalamus	gga-miR-460a-5p	gga-mir-460a	5871	1383	168.2	774	129.4	905	118.46	887	135.3	1116	129.02	806	79.5
Hypothalamus	gga-miR-187-3p	gga-mir-187	5844	1061	129.04	702	117.36	685	89.67	818	124.78	1388	160.46	1190	117.38
Hypothalamus	gga-miR-1416-5p	gga-mir-1416	5415	908	110.43	421	70.38	777	101.71	1284	195.86	940	108.67	1085	107.02
Hypothalamus	gga-miR-1454	gga-mir-1454	5302	482	58.62	1748	292.23	1530	200.28	286	43.63	450	52.02	806	79.5
Hypothalamus	gga-miR-26a-3p	gga-mir-26a	5072	671	81.61	517	86.43	1086	142.16	932	142.17	909	105.09	957	94.39
Hypothalamus	gga-miR-2188-5p	gga-mir-2188	5022	600	72.97	336	56.17	1125	147.26	1299	198.15	898	103.81	764	75.36
Hypothalamus	gga-miR-365-3p	gga-mir-365-2,gga-mir-365-1	4895	1070	130.14	539	90.1	570	74.62	681	103.88	717	82.88	1318	130
Hypothalamus	gga-miR-1684b-3p	gga-mir-1684b	4544.5	804	97.78	3.5	0.59	929	121.61	1010	154.07	803.5	92.89	994.5	98.09
Hypothalamus	gga-miR-133a-3p	gga-mir-133a-1,gga-mir-133a-2	4489.5	484.66	58.94	496	82.92	874.84	114.52	902	137.6	817.84	94.54	914.16	90.16
Hypothalamus	gga-miR-1729-3p	gga-mir-1729	4342	703	85.5	463	77.4	697	91.24	552	84.2	785	90.75	1142	112.64
Hypothalamus	gga-let-7a-3p	gga-let-7a-1,gga-let-7a-3	4277.32	182	22.14	176	29.42	1338.66	175.24	1862	284.04	542	62.66	176.66	17.42
Hypothalamus	gga-miR-214	gga-mir-214	4292	594	72.24	603.5	100.89	1275.5	166.96	748	114.1	600	69.36	471	46.46
Hypothalamus	gga-miR-146a-3p	gga-mir-146a	4268	886	107.76	621	103.82	712	93.2	612	93.36	763	88.21	674	66.48
Hypothalamus	gga-miR-222b-3p	gga-mir-222b	4224	743.5	90.43	563.5	94.2	626.5	82.01	570.5	87.03	888	102.66	832	82.06
Hypothalamus	gga-miR-2131-5p	gga-mir-2131	3930	816	99.24	249	41.63	504	65.97	741	113.03	842	97.34	778	76.74
Hypothalamus	gga-miR-211	gga-mir-211	3863.34	239.33	29.11	634.5	106.07	1003.5	131.36	536.17	81.79	877.17	101.41	572.67	56.49
Hypothalamus	gga-miR-144-3p	gga-mir-144	3836	364	44.27	260	43.47	854	111.79	908	138.51	703	81.27	747	73.68
Hypothalamus	gga-miR-183	gga-mir-183	3799	405	49.26	320	53.5	1926	252.11	241	36.76	546	63.12	361	35.61
Hypothalamus	gga-miR-32-5p	gga-mir-32	3722	598	72.73	418	69.88	393	51.44	797	121.58	709	81.96	807	79.6
Hypothalamus	gga-miR-301b-5p	gga-mir-301b	3707	658	80.03	344	57.51	533	69.77	580	88.47	727	84.05	865	85.32
Hypothalamus	gga-miR-218-5p	gga-mir-218-1,gga-mir-218-2	3477	617	75.04	410	68.54	354	46.33	605	92.29	716	82.77	775	76.44
Hypothalamus	gga-miR-140-5p	gga-mir-140	3427	558	67.86	465	77.74	426	55.76	610	93.05	589	68.09	779	76.84
Hypothalamus	gga-miR-187-5p	gga-mir-187	3419	517	62.88	272	45.47	637	83.38	714	108.91	790	91.33	489	48.23
Hypothalamus	gga-miR-130b-5p	gga-mir-130b	3350.5	442	53.76	312	52.16	576	75.4	890.5	135.84	503.5	58.21	626.5	61.79
Hypothalamus	gga-miR-130c-3p	gga-mir-130c	3220.5	522.5	63.55	310	51.83	505	66.1	541	82.53	570	65.9	772	76.15
Hypothalamus	gga-miR-124b	gga-mir-124b	3194.67	516.33	62.8	345	57.68	305.67	40.01	496.33	75.71	697.67	80.65	833.67	82.23
Hypothalamus	gga-miR-1559-5p	gga-mir-1559	3162	588	71.51	327	54.67	468	61.26	439	66.97	594	68.67	746	73.58
Hypothalamus	gga-miR-10b-5p	gga-mir-10b	3058.5	298.5	36.3	298	49.82	1318.5	172.59	237.5	36.23	518	59.88	388	38.27
Hypothalamus	gga-miR-15a	gga-mir-15a	2514	409	49.74	251.5	42.05	273.5	35.8	512.5	78.18	525	60.69	542.5	53.51
Hypothalamus	gga-miR-3538	gga-mir-3538	2446	332	40.38	431	72.05	479	62.7	353	53.85	442	51.1	409	40.34
Hypothalamus	gga-miR-1720-3p	gga-mir-1720	2415	635	77.23	14	2.34	280	36.65	13	1.98	1434	165.78	39	3.85
Hypothalamus	gga-miR-20b-5p	gga-mir-20b	2367.17	462.17	56.21	373.5	62.44	296.17	38.77	273.83	41.77	444	51.33	517.5	51.04
Hypothalamus	gga-miR-34c-5p	gga-mir-34c	2363	52.5	6.39	81.5	13.62	137.5	18	570	86.95	944	109.13	577.5	56.96
Hypothalamus	gga-miR-99a-3p	gga-mir-99a	2293	395	48.04	309	51.66	339	44.37	412	62.85	371	42.89	467	46.06
Hypothalamus	gga-miR-1397-5p	gga-mir-1397	2284	332	40.38	187	31.26	410	53.67	436	66.51	561	64.85	358	35.31
Hypothalamus	gga-miR-490-3p	gga-mir-490	2251	327	39.77	140	23.4	152	19.9	207	31.58	1176	135.95	249	24.56
Hypothalamus	gga-miR-1663-3p	gga-mir-1663	2216	567	68.96	288	48.15	338	44.24	200	30.51	392	45.32	431	42.51
Hypothalamus	gga-miR-1805-3p	gga-mir-1805	2179	302	36.73	174	29.09	157	20.55	363	55.37	654	75.61	529	52.18
Hypothalamus	gga-let-7k-3p	gga-let-7k	2138.66	91	11.07	88	14.71	669.33	87.62	931	142.02	271	31.33	88.33	8.71
Hypothalamus	gga-miR-17-3p	gga-mir-17	2029	384	46.7	192	32.1	226	29.58	185	28.22	613	70.87	429	42.31
Hypothalamus	gga-miR-454-3p	gga-mir-454	1952	263	31.99	346	57.84	186	24.35	363	55.37	295	34.1	499	49.22
Hypothalamus	gga-miR-1664-3p	gga-mir-1664	1865	320	38.92	169	28.25	293	38.35	589	89.85	220	25.43	274	27.03
Hypothalamus	gga-let-7f-3p	gga-let-7f	1864.5	194	23.59	114.5	19.14	423	55.37	552	84.2	295.5	34.16	285.5	28.16
Hypothalamus	gga-miR-106-5p	gga-mir-106	1850.5	389	47.31	436.67	73	171.17	22.41	115.33	17.59	328.33	37.96	410	40.44
Hypothalamus	gga-miR-133c-3p	gga-mir-133c	1790.75	211.83	25.76	186.5	31.18	372.92	48.81	325.5	49.65	281.25	32.51	412.75	40.71
Hypothalamus	gga-miR-215-5p	gga-mir-215	1744	240	29.19	251	41.96	318	41.63	155	23.64	250	28.9	530	52.28
Hypothalamus	gga-miR-190-3p	gga-mir-190	1714.5	236.5	28.76	182	30.43	262	34.3	418	63.76	235	27.17	381	37.58
Hypothalamus	gga-miR-122-5p	gga-mir-122-1,gga-mir-122-2	1575	50	6.08	1107	185.06	154	20.16	62	9.46	130	15.02	72	7.1
Hypothalamus	gga-miR-181b-1-3p	gga-mir-181b-1	1563.5	242	29.43	143	23.91	263	34.43	270	41.19	298.5	34.51	347	34.23
Hypothalamus	gga-miR-200a-3p	gga-mir-200a	1519	299	36.36	86	14.38	321	42.02	65	9.92	508	58.73	240	23.67
Hypothalamus	gga-miR-190-5p	gga-mir-190	1484	196	23.84	135	22.57	190	24.87	398	60.71	241	27.86	324	31.96
Hypothalamus	gga-miR-30c-2-3p	gga-mir-30c-2	1458	265	32.23	192	32.1	219	28.67	216	32.95	256	29.6	310	30.58
Hypothalamus	gga-miR-1786	gga-mir-1786	1391	388	47.19	128	21.4	185	24.22	206	31.42	238	27.51	246	24.26
Hypothalamus	gga-miR-301b-3p	gga-mir-301b	1310	245	29.8	123	20.56	131.5	17.21	240	36.61	260	30.06	310.5	30.63
Hypothalamus	gga-miR-3525	gga-mir-3525	1259	235	28.58	127	21.23	361	47.25	82	12.51	219	25.32	235	23.18
Hypothalamus	gga-miR-27b-5p	gga-mir-27b	1248	231	28.09	85	14.21	173	22.65	226	34.47	262	30.29	271	26.73
Hypothalamus	gga-miR-1b-3p	gga-mir-1b	1232.67	116	14.11	114	19.06	253.67	33.2	206.67	31.53	255.33	29.52	287	28.31
Hypothalamus	gga-miR-1552-5p	gga-mir-1552	1178	216	26.27	169	28.25	177	23.17	231	35.24	166	19.19	219	21.6
Hypothalamus	gga-miR-106-3p	gga-mir-106	1154	198	24.08	97	16.22	184	24.09	152	23.19	263	30.4	260	25.65
Hypothalamus	gga-miR-148a-5p	gga-mir-148a	1070	170	20.68	132	22.07	102	13.35	150	22.88	198	22.89	318	31.37
Hypothalamus	gga-miR-375	gga-mir-375	1061	293	35.64	75	12.54	214	28.01	52	7.93	261	30.17	166	16.37
Hypothalamus	gga-miR-460b-5p	gga-mir-460b	1057	182	22.14	79	13.21	158	20.68	209	31.88	182	21.04	247	24.36
Hypothalamus	gga-miR-458a-3p	gga-mir-458a	1044	220	26.76	199	33.27	82	10.73	95	14.49	198	22.89	250	24.66
Hypothalamus	gga-miR-1618-5p	gga-mir-1618	1028	2	0.24	0	0	538	70.42	486	74.14	1	0.12	1	0.1
Hypothalamus	gga-miR-184-3p	gga-mir-184	1003	141	17.15	44	7.36	162	21.21	103	15.71	391	45.2	162	15.98
Hypothalamus	gga-miR-34c-3p	gga-mir-34c	979	24	2.92	18	3.01	87	11.39	340	51.86	354	40.92	156	15.39
Hypothalamus	gga-miR-138-1-3p	gga-mir-138-1	970.5	134	16.3	85	14.21	109	14.27	185	28.22	219.5	25.38	238	23.48
Hypothalamus	gga-miR-34b-3p	gga-mir-34b	950	7	0.85	24	4.01	81	10.6	536	81.76	208	24.05	94	9.27
Hypothalamus	gga-miR-34b-5p	gga-mir-34b	943	24.5	2.98	36.5	6.1	42.5	5.56	211	32.19	415	47.98	213.5	21.06
Hypothalamus	gga-miR-1667-3p	gga-mir-1667	891	137	16.66	89	14.88	118	15.45	102	15.56	187	21.62	258	25.45
Hypothalamus	gga-miR-33-5p	gga-mir-33	887	201	24.45	88	14.71	81	10.6	148	22.58	184	21.27	185	18.25
Hypothalamus	gga-miR-460b-3p	gga-mir-460b	843	157	19.09	50	8.36	135	17.67	174	26.54	153	17.69	174	17.16
Hypothalamus	gga-miR-138-2-3p	gga-mir-138-2	835.5	139	16.91	55	9.19	128	16.76	194	29.59	174.5	20.17	145	14.3
Hypothalamus	gga-miR-200b-3p	gga-mir-200b	824	137	16.66	45	7.52	217	28.41	48	7.32	243	28.09	134	13.22
Hypothalamus	gga-miR-1563	gga-mir-1563	790	71	8.64	380	63.53	114	14.92	70	10.68	70	8.09	85	8.38
Hypothalamus	gga-miR-130b-3p	gga-mir-130b	779	123	14.96	141	23.57	102	13.35	119	18.15	134	15.49	160	15.78
Hypothalamus	gga-miR-135a-2-3p	gga-mir-135a-2	734	90	10.95	60	10.03	119	15.58	132	20.14	190	21.97	143	14.1
Hypothalamus	gga-miR-499-5p	gga-mir-499	710	81	9.85	81	13.54	181	23.69	53	8.08	132	15.26	182	17.95
Hypothalamus	gga-miR-6582-5p	gga-mir-6582	697	279	33.93	88	14.71	0	0	0	0	148	17.11	182	17.95
Hypothalamus	gga-miR-32-3p	gga-mir-32	691	119	14.47	86	14.38	63	8.25	119	18.15	156	18.03	148	14.6
Hypothalamus	gga-miR-6586-5p	gga-mir-6586	667	109	13.26	56	9.36	107	14.01	102	15.56	160	18.5	133	13.12
Hypothalamus	gga-miR-193b-3p	gga-mir-193b	622	77	9.36	50	8.36	133	17.41	104	15.86	139	16.07	119	11.74
Hypothalamus	gga-miR-130a-5p	gga-mir-130a	590.5	100	12.16	78	13.04	86.5	11.32	117.5	17.92	74	8.55	134.5	13.27
Hypothalamus	gga-miR-142-3p	gga-mir-142	581	90	10.95	75	12.54	47	6.15	125	19.07	129	14.91	115	11.34
Hypothalamus	gga-miR-23b-5p	gga-mir-23b	572	89	10.82	28	4.68	102	13.35	144	21.97	101	11.68	108	10.65
Hypothalamus	gga-miR-130a-3p	gga-mir-130a	557.5	67.5	8.21	75	12.54	78	10.21	121	18.46	62	7.17	154	15.19
Hypothalamus	gga-miR-6544-5p	gga-mir-6544	552	97	11.8	59	9.86	70	9.16	63	9.61	115	13.29	148	14.6
Hypothalamus	gga-miR-101-2-5p	gga-mir-101-2	543	85	10.34	53	8.86	55	7.2	114	17.39	114	13.18	122	12.03
Hypothalamus	gga-miR-24-5p	gga-mir-24	543	100	12.16	59	9.86	51	6.68	94	14.34	99	11.44	140	13.81
Hypothalamus	gga-miR-216b	gga-mir-216b	518	48	5.84	24	4.01	41	5.37	82	12.51	218	25.2	105	10.36
Hypothalamus	gga-miR-1329-5p	gga-mir-1329	513	77	9.36	36	6.02	95	12.44	75	11.44	137	15.84	93	9.17
Hypothalamus	gga-miR-7473-3p	gga-mir-7473	477	83	10.09	49	8.19	63	8.25	35	5.34	99	11.44	148	14.6
Hypothalamus	gga-miR-92-5p	gga-mir-92	451	67	8.15	49	8.19	74	9.69	76	11.59	103	11.91	82	8.09
Hypothalamus	gga-miR-1720-5p	gga-mir-1720	452	91	11.07	39	6.52	36	4.71	65	9.92	119	13.76	102	10.06
Hypothalamus	gga-miR-130c-5p	gga-mir-130c	447.5	65	7.91	57	9.53	65.5	8.57	93.5	14.26	65	7.51	101.5	10.01
Hypothalamus	gga-miR-6615-3p	gga-mir-6615	445	80	9.73	53	8.86	68	8.9	65	9.92	107	12.37	72	7.1
Hypothalamus	gga-miR-6615-5p	gga-mir-6615	441	51	6.2	52	8.69	79	10.34	66	10.07	104	12.02	89	8.78
Hypothalamus	gga-miR-489-3p	gga-mir-489	441	87	10.58	10	1.67	43	5.63	40	6.1	200	23.12	61	6.02
Hypothalamus	gga-miR-1625-5p	gga-mir-1625	392	38	4.62	62	10.37	35	4.58	65	9.92	109	12.6	83	8.19
Hypothalamus	gga-miR-1560-3p	gga-mir-1560	369	66	8.03	39	6.52	38	4.97	97	14.8	72	8.32	57	5.62
Hypothalamus	gga-miR-1677-3p	gga-mir-1677	364	36	4.38	108	18.06	41	5.37	26	3.97	59	6.82	94	9.27
Hypothalamus	gga-miR-153-5p	gga-mir-153	363	37	4.5	26	4.35	45	5.89	86	13.12	90	10.4	79	7.79
Hypothalamus	gga-miR-3536	gga-mir-3536	351	8	0.97	244	40.79	42	5.5	3	0.46	21	2.43	33	3.25
Hypothalamus	gga-miR-205a	gga-mir-205a	353	48	5.84	67	11.2	96	12.57	44	6.71	46	5.32	52	5.13
Hypothalamus	gga-miR-138-5p	gga-mir-138-1,gga-mir-138-2	352	53	6.44	34	5.68	50	6.54	76	11.6	82	9.48	57	5.62
Hypothalamus	gga-miR-18a-5p	gga-mir-18a	352.5	62.5	7.6	40.5	6.77	29	3.8	53	8.08	99.5	11.5	68	6.71
Hypothalamus	gga-miR-22-5p	gga-mir-22	340	48	5.84	40	6.69	52	6.81	107	16.32	51	5.9	42	4.14
Hypothalamus	gga-miR-1306-3p	gga-mir-1306	340	53	6.45	22	3.68	65	8.51	101	15.41	56	6.47	43	4.24
Hypothalamus	gga-miR-155	gga-mir-155	332	80	9.73	79	13.21	22	2.88	41	6.25	79	9.13	31	3.06
Hypothalamus	gga-miR-1552-3p	gga-mir-1552	325	64	7.78	36	6.02	41	5.37	47	7.17	73	8.44	64	6.31
Hypothalamus	gga-miR-31-5p	gga-mir-31	311	41	4.99	24	4.01	23	3.01	29	4.42	128	14.8	66	6.51
Hypothalamus	gga-miR-1434	gga-mir-1434	300	18	2.19	97	16.22	121	15.84	15	2.29	26	3.01	23	2.27
Hypothalamus	gga-miR-6631-5p	gga-mir-6631	293	61	7.42	31	5.18	51	6.68	24	3.66	48	5.55	78	7.69
Hypothalamus	gga-miR-3529	gga-mir-3529	286	49	5.96	25	4.18	50	6.54	56	8.54	60	6.94	46	4.54
Hypothalamus	gga-let-7d	gga-let-7d	271.73	39.2	4.77	42	7.02	48	6.28	31	4.73	56	6.47	55.53	5.48
Hypothalamus	gga-miR-128-2-5p	gga-mir-128-2	270	30	3.65	11	1.84	60	7.85	97	14.8	39	4.51	33	3.25
Hypothalamus	gga-miR-1559-3p	gga-mir-1559	251	38	4.62	30	5.02	35	4.58	44	6.71	42	4.86	62	6.12
Hypothalamus	gga-miR-1703-5p	gga-mir-1703	251	48	5.84	25	4.18	35	4.58	41	6.25	50	5.78	52	5.13
Hypothalamus	gga-miR-193a-5p	gga-mir-193a	250	46	5.59	23	3.85	48	6.28	57	8.69	38	4.39	38	3.75
Hypothalamus	gga-miR-6648-3p	gga-mir-6648-1,gga-mir-6648-2	244	61	7.42	11	1.84	40	5.24	34	5.18	60	6.94	38	3.74
Hypothalamus	gga-miR-3523	gga-mir-3523	240	36	4.38	18	3.01	41	5.37	84	12.81	25	2.89	36	3.55
Hypothalamus	gga-miR-1690-5p	gga-mir-1690	239	42	5.11	14	2.34	33	4.32	24	3.66	70	8.09	56	5.52
Hypothalamus	gga-miR-133b	gga-mir-133b	232.75	33.5	4.07	25.5	4.26	36.25	4.75	28.5	4.35	47.92	5.54	61.08	6.02
Hypothalamus	gga-miR-1808	gga-mir-1808	232	35	4.26	24	4.01	27	3.53	30	4.58	49	5.66	67	6.61
Hypothalamus	gga-miR-6566-5p	gga-mir-6566	219	35	4.26	13	2.17	33	4.32	47	7.17	48	5.55	43	4.24
Hypothalamus	gga-miR-6548-5p	gga-mir-6548	217	0	0	15	2.51	21	2.75	53	8.08	85	9.83	43	4.24
Hypothalamus	gga-let-7c-3p	gga-let-7c	213	11	1.34	7	1.17	66	8.64	86	13.12	32	3.7	11	1.08
Hypothalamus	gga-miR-1663-5p	gga-mir-1663	213	36	4.38	17	2.84	33	4.32	67	10.22	31	3.58	29	2.86
Hypothalamus	gga-miR-301a-3p	gga-mir-301a	214	35	4.26	16	2.67	26.5	3.47	48	7.32	33	3.81	55.5	5.47
Hypothalamus	gga-miR-6516-5p	gga-mir-6516	212	46	5.59	22	3.68	18	2.36	17	2.59	57	6.59	52	5.13
Hypothalamus	gga-miR-137-3p	gga-mir-137	212	30	3.65	9	1.5	14	1.83	21	3.2	111	12.83	27	2.66
Hypothalamus	gga-miR-1451-3p	gga-mir-1451	210	36	4.38	30	5.02	15	1.96	44	6.71	42	4.86	43	4.24
Hypothalamus	gga-miR-1747-5p	gga-mir-1747	208	38	4.62	20	3.34	34	4.45	47	7.17	32	3.7	37	3.65
Hypothalamus	gga-miR-124c-3p	gga-mir-124c	207	33	4.01	16	2.67	29	3.8	24	3.66	55	6.36	50	4.93
Hypothalamus	gga-miR-135a-1-3p	gga-mir-135a-1	193	27	3.28	35	5.85	24	3.14	17	2.59	49	5.66	41	4.04
Hypothalamus	gga-miR-1655-5p	gga-mir-1655	191	8	0.97	19	3.18	37	4.84	74	11.29	43	4.97	10	0.99
Hypothalamus	gga-miR-34a-3p	gga-mir-34a	192	30	3.65	18	3.01	19	2.49	41	6.25	46	5.32	38	3.75
Hypothalamus	gga-let-7a-2-3p	gga-let-7a-2	183	6	0.73	8	1.34	61	7.98	68	10.37	28	3.24	12	1.18
Hypothalamus	gga-miR-128-1-5p	gga-mir-128-1	179	19	2.31	24	4.01	39	5.11	23	3.51	40	4.62	34	3.35
Hypothalamus	gga-miR-2188-3p	gga-mir-2188	173	25	3.04	10	1.67	26	3.4	46	7.02	31	3.58	35	3.45
Hypothalamus	gga-miR-15b-5p	gga-mir-15b	171	39.5	4.8	18	3.01	18	2.36	20	3.05	34.5	3.99	41	4.04
Hypothalamus	gga-miR-551-5p	gga-mir-551	170	22	2.68	12	2.01	23	3.01	19	2.9	67	7.75	27	2.66
Hypothalamus	gga-miR-222b-5p	gga-mir-222b	167	23	2.8	22	3.68	26	3.4	29	4.42	39	4.51	28	2.76
Hypothalamus	gga-miR-2131-3p	gga-mir-2131	166	28	3.41	21	3.51	18	2.36	26	3.97	28	3.24	45	4.44
Hypothalamus	gga-miR-217-5p	gga-mir-217	163	25	3.04	9	1.5	9	1.18	13	1.98	55	6.36	52	5.13
Hypothalamus	gga-miR-383-3p	gga-mir-383	160	23	2.8	12	2.01	11	1.44	32	4.88	40	4.62	42	4.14
Hypothalamus	gga-miR-216a	gga-mir-216a	148	19	2.31	6	1	12	1.57	15	2.29	67	7.75	29	2.86
Hypothalamus	gga-miR-1736-3p	gga-mir-1736	143	21	2.55	12	2.01	48	6.28	18	2.75	13	1.5	31	3.06
Hypothalamus	gga-miR-194	gga-mir-194	142	15	1.82	20	3.34	23	3.01	19	2.9	23	2.66	42	4.14
Hypothalamus	gga-miR-1656	gga-mir-1656	141	24	2.92	10	1.67	31	4.06	33	5.03	23	2.66	20	1.97
Hypothalamus	gga-miR-30b-3p	gga-mir-30b	134	20	2.43	15	2.51	23	3.01	29	4.42	20	2.31	27	2.66
Hypothalamus	gga-miR-301a-5p	gga-mir-301a	133	27	3.28	17	2.84	12	1.57	27	4.12	20	2.31	30	2.96
Hypothalamus	gga-miR-1782	gga-mir-1782	130	11	1.34	16	2.67	33	4.32	24	3.66	19	2.2	27	2.66
Hypothalamus	gga-miR-490-5p	gga-mir-490	129	13	1.58	7	1.17	4	0.52	19	2.9	76	8.79	10	0.99
Hypothalamus	gga-miR-34a-5p	gga-mir-34a	127	20	2.43	27	4.51	15	1.96	13	1.98	21	2.43	31	3.06
Hypothalamus	gga-miR-6553-3p	gga-mir-6553	127	8	0.97	6	1	51	6.68	22	3.36	24	2.77	16	1.58
Hypothalamus	gga-miR-1591-3p	gga-mir-1591	126	24	2.92	12	2.01	24	3.14	10	1.53	31	3.58	25	2.47
Hypothalamus	gga-miR-1791-3p	gga-mir-1791	124	18	2.19	8	1.34	33	4.32	18	2.75	25	2.89	22	2.17
Hypothalamus	gga-miR-3532-3p	gga-mir-3532	123	15	1.82	7	1.17	23	3.01	32	4.88	26	3.01	20	1.97
Hypothalamus	gga-miR-6552-3p	gga-mir-6552	120	12	1.46	0	0	28	3.67	8	1.22	25	2.89	47	4.64
Hypothalamus	gga-miR-6582-3p	gga-mir-6582	119	42	5.11	11	1.84	1	0.13	7	1.07	25	2.89	33	3.25
Hypothalamus	gga-miR-429-3p	gga-mir-429	117	21	2.55	12	2.01	13	1.7	7	1.07	41	4.74	23	2.27
Hypothalamus	gga-miR-1744-3p	gga-mir-1744	112	2	0.24	9	1.5	0	0	34	5.19	40	4.62	27	2.66
Hypothalamus	gga-miR-6689-3p	gga-mir-6689	110	15	1.82	10	1.67	23	3.01	27	4.12	25	2.89	10	0.99
Hypothalamus	gga-miR-1618-3p	gga-mir-1618	110	21	2.55	6	1	10	1.31	12	1.83	28	3.24	33	3.25
Hypothalamus	gga-miR-33-3p	gga-mir-33	105	16	1.95	7	1.17	14	1.83	25	3.81	22	2.54	21	2.07
Hypothalamus	gga-miR-200b-5p	gga-mir-200b	104	15	1.82	4	0.67	46	6.02	5	0.76	24	2.77	10	0.99
Hypothalamus	gga-miR-6548-3p	gga-mir-6548	103	1	0.12	2	0.33	18	2.36	50	7.63	22	2.54	10	0.99
Hypothalamus	gga-miR-144-5p	gga-mir-144	101	7	0.85	8	1.34	22	2.88	18	2.75	20	2.31	26	2.56
Hypothalamus	gga-miR-6542-3p	gga-mir-6542	100	17	2.07	9	1.5	20	2.62	12	1.83	20	2.31	22	2.17
Hypothalamus	gga-miR-1452	gga-mir-1452	100	14	1.7	5	0.84	18	2.36	13	1.98	20	2.31	30	2.96
Hypothalamus	gga-miR-1668-3p	gga-mir-1668	95	19	2.31	5	0.84	11	1.44	18	2.75	14	1.62	28	2.76
Hypothalamus	gga-miR-1684a-3p	gga-mir-1684a	91.5	3	0.36	83.5	13.96	0	0	1	0.15	3.5	0.4	0.5	0.05
Hypothalamus	gga-miR-6669-3p	gga-mir-6669	94	8	0.97	2	0.33	32	4.19	19	2.9	14	1.62	19	1.87
Hypothalamus	gga-miR-29b-2-5p	gga-mir-29b-2	91	13	1.58	11	1.84	10	1.31	19	2.9	23	2.66	15	1.48
Hypothalamus	gga-miR-15c-5p	gga-mir-15c	91	24.5	2.98	12.5	2.09	8.5	1.11	10.5	1.6	13.5	1.56	21.5	2.12
Hypothalamus	gga-miR-202-5p	gga-mir-202	90	6	0.73	11	1.84	16	2.09	36	5.49	6	0.69	15	1.48
Hypothalamus	gga-miR-1805-5p	gga-mir-1805	91	11	1.34	3	0.5	5	0.65	12	1.83	37	4.28	23	2.27
Hypothalamus	gga-miR-6552-5p	gga-mir-6552	90	11	1.34	0	0	17	2.23	7	1.07	17	1.97	38	3.75
Hypothalamus	gga-miR-18a-3p	gga-mir-18a	86.5	17	2.07	7	1.17	11	1.44	19	2.9	17.5	2.02	15	1.48
Hypothalamus	gga-miR-1467-3p	gga-mir-1467-2,gga-mir-1467-1	86	12	1.46	7	1.18	7	0.92	22	3.36	18	2.08	20	1.98
Hypothalamus	gga-miR-3539	gga-mir-3539	77	19	2.31	8	1.34	12	1.57	16	2.44	6	0.69	16	1.58
Hypothalamus	gga-miR-6677-5p	gga-mir-6677	74	16	1.95	3	0.5	13	1.7	10	1.53	20	2.31	12	1.18
Hypothalamus	gga-miR-1665	gga-mir-1665	73	13	1.58	10	1.67	11	1.44	17	2.59	0	0	22	2.17
Hypothalamus	gga-miR-6546-5p	gga-mir-6546	71	9	1.09	4	0.67	12	1.57	21	3.2	10	1.16	15	1.48
Hypothalamus	gga-miR-1679	gga-mir-1679	68	8	0.97	7	1.17	8	1.05	9	1.37	18	2.08	18	1.78
Hypothalamus	gga-miR-203	gga-mir-203	65	10	1.22	21	3.51	4	0.52	7	1.07	8	0.92	15	1.48
Hypothalamus	gga-miR-6604-5p	gga-mir-6604	65	14	1.7	5	0.84	8	1.05	13	1.98	11	1.27	14	1.38
Hypothalamus	gga-miR-1731-5p	gga-mir-1731	64	5	0.61	12	2.01	8	1.05	8	1.22	19	2.2	12	1.18
Hypothalamus	gga-miR-181b-2-3p	gga-mir-181b-2	63.5	10	1.22	7	1.17	8	1.05	19	2.9	7.5	0.87	12	1.18
Hypothalamus	gga-miR-1781-5p	gga-mir-1781	62	16	1.95	10	1.67	3	0.39	8	1.22	9	1.04	16	1.58
Hypothalamus	gga-miR-20b-3p	gga-mir-20b	60	9	1.09	1	0.17	11	1.44	11	1.68	15	1.73	13	1.28
Hypothalamus	gga-miR-1723	gga-mir-1723	59	12	1.46	10	1.67	4	0.52	5	0.76	16	1.85	12	1.18
Hypothalamus	gga-miR-6557-3p	gga-mir-6557	57	51	6.2	1	0.17	1	0.13	1	0.15	1	0.12	2	0.2
Hypothalamus	gga-miR-1740-5p	gga-mir-1740	57	9	1.09	1	0.17	12	1.57	8	1.22	5	0.58	22	2.17
Hypothalamus	gga-miR-135a-3-3p	gga-mir-135a-3	54	12	1.46	5	0.84	11	1.44	10	1.53	8	0.92	8	0.79
Hypothalamus	gga-miR-205b	gga-mir-205b	53	16	1.95	2	0.33	4	0.52	4	0.61	13	1.5	14	1.38
Hypothalamus	gga-miR-6555-3p	gga-mir-6555	52	7	0.85	10	1.67	5	0.65	8	1.22	13	1.5	9	0.89
Hypothalamus	gga-miR-18b-5p	gga-mir-18b	49.5	6.5	0.79	4.5	0.75	9	1.18	7	1.07	10.5	1.21	12	1.18
Hypothalamus	gga-miR-15c-3p	gga-mir-15c	49	9	1.09	3	0.5	12	1.57	14	2.14	7	0.81	4	0.39
Hypothalamus	gga-miR-7443-3p	gga-mir-7443	48	6	0.73	5	0.84	7	0.92	9	1.37	12	1.39	9	0.89
Hypothalamus	gga-miR-16-2-3p	gga-mir-16-2	47	5	0.61	4	0.67	9	1.18	16	2.44	7	0.81	6	0.59
Hypothalamus	gga-miR-1580	gga-mir-1580	47	7	0.85	4	0.67	6	0.79	13	1.98	7	0.81	10	0.99
Hypothalamus	gga-let-7g-3p	gga-let-7g	46	6	0.73	8	1.34	7	0.92	8	1.22	8	0.92	9	0.89
Hypothalamus	gga-miR-6696-3p	gga-mir-6696	46	16	1.95	8	1.34	4	0.52	7	1.07	2	0.23	9	0.89
Hypothalamus	gga-miR-6660-3p	gga-mir-6660	45	11	1.34	4	0.67	7	0.92	6	0.92	8	0.92	9	0.89
Hypothalamus	gga-miR-1306-5p	gga-mir-1306	43	6	0.73	4	0.67	5	0.65	17	2.59	4	0.46	7	0.69
Hypothalamus	gga-miR-29b-1-5p	gga-mir-29b-1	41	1	0.12	3	0.5	10	1.31	14	2.14	9	1.04	4	0.39
Hypothalamus	gga-miR-6549-5p	gga-mir-6549	42	0	0	1	0.17	0	0	0	0	0	0	41	4.04
Hypothalamus	gga-miR-1456-3p	gga-mir-1456	40	9	1.09	5	0.84	6	0.79	6	0.92	7	0.81	7	0.69
Hypothalamus	gga-miR-1781-3p	gga-mir-1781	39	5	0.61	9	1.5	7	0.92	5	0.76	9	1.04	4	0.39
Hypothalamus	gga-miR-6665-5p	gga-mir-6665	39	5	0.61	4	0.67	7	0.92	11	1.68	8	0.92	4	0.39
Hypothalamus	gga-miR-200a-5p	gga-mir-200a	38	7	0.85	5	0.84	6	0.79	2	0.31	9	1.04	9	0.89
Hypothalamus	gga-miR-6568-3p	gga-mir-6568	36	6	0.73	9	1.5	6	0.79	5	0.76	7	0.81	3	0.3
Hypothalamus	gga-miR-1550-3p	gga-mir-1550	36	2	0.24	1	0.17	16	2.09	7	1.07	9	1.04	1	0.1
Hypothalamus	gga-miR-1620	gga-mir-1620	36	12	1.46	5	0.84	6	0.79	5	0.76	0	0	8	0.79
Hypothalamus	gga-miR-1803	gga-mir-1803	36	5	0.61	0	0	4	0.52	6	0.92	19	2.2	2	0.2
Hypothalamus	gga-miR-16-1-3p	gga-mir-16-1	36	5	0.61	5	0.84	6	0.79	3	0.46	4	0.46	13	1.28
Hypothalamus	gga-miR-29c-5p	gga-mir-29c	36	5	0.61	2	0.33	4	0.52	5	0.76	10	1.16	10	0.99
Hypothalamus	gga-miR-6557-5p	gga-mir-6557	35	34	4.14	0	0	0	0	1	0.15	0	0	0	0
Hypothalamus	gga-miR-6555-5p	gga-mir-6555	34	4	0.49	2	0.33	4	0.52	5	0.76	13	1.5	6	0.59
Hypothalamus	gga-miR-6590-3p	gga-mir-6590	33	4	0.49	2	0.33	4	0.52	7	1.07	5	0.58	11	1.08
Hypothalamus	gga-miR-1728-3p	gga-mir-1728	33	4	0.49	2	0.33	6	0.79	1	0.15	11	1.27	9	0.89
Hypothalamus	gga-miR-365-2-5p	gga-mir-365-2	32	3	0.36	3	0.5	8	1.05	10	1.53	2	0.23	6	0.59
Hypothalamus	gga-miR-6599-3p	gga-mir-6599	31	3	0.36	3	0.5	5	0.65	10	1.53	7	0.81	3	0.3
Hypothalamus	gga-miR-499-3p	gga-mir-499	30	4	0.49	3	0.5	8	1.05	3	0.46	5	0.58	7	0.69
Hypothalamus	gga-miR-460a-3p	gga-mir-460a	29	4	0.49	7	1.17	7	0.92	2	0.31	6	0.69	3	0.3
Hypothalamus	gga-miR-10b-3p	gga-mir-10b	28	0	0	7	1.17	11	1.44	1	0.15	6	0.69	3	0.3
Hypothalamus	gga-miR-1779	gga-mir-1779	28	2	0.24	2	0.33	4	0.52	12	1.83	2	0.23	6	0.59
Hypothalamus	gga-miR-3594-3p	gga-mir-3594	28	2	0.24	4	0.67	8	1.05	2	0.31	10	1.16	2	0.2
Hypothalamus	gga-miR-3532-5p	gga-mir-3532	27	3	0.36	1	0.17	5	0.65	10	1.53	6	0.69	2	0.2
Hypothalamus	gga-miR-2130	gga-mir-2130	26	7	0.85	2	0.33	2	0.26	2	0.31	5	0.58	8	0.79
Hypothalamus	gga-miR-206	gga-mir-206	25.66	0.33	0.04	3	0.5	14.33	1.88	2	0.31	1.67	0.19	4.33	0.43
Hypothalamus	gga-miR-29a-5p	gga-mir-29a	25	3	0.36	4	0.67	4	0.52	6	0.92	2	0.23	6	0.59
Hypothalamus	gga-miR-193a-3p	gga-mir-193a	25	3	0.36	3	0.5	4	0.52	6	0.92	5	0.58	4	0.39
Hypothalamus	gga-miR-551-3p	gga-mir-551	25	5	0.61	2	0.33	5	0.65	5	0.76	6	0.69	2	0.2
Hypothalamus	gga-miR-3535	gga-mir-3535	24	1	0.12	13	2.17	2	0.26	4	0.61	0	0	4	0.39
Hypothalamus	gga-miR-1740-3p	gga-mir-1740	24	6	0.73	1	0.17	4	0.52	1	0.15	5	0.58	7	0.69
Hypothalamus	gga-miR-1591-5p	gga-mir-1591	24	3	0.36	0	0	5	0.65	2	0.31	7	0.81	7	0.69
Hypothalamus	gga-miR-1684a-5p	gga-mir-1684a	23	4.5	0.55	0	0	5	0.65	8.5	1.3	2	0.23	3	0.3
Hypothalamus	gga-miR-7477-3p	gga-mir-7477	23	1	0.12	4	0.67	2	0.26	3	0.46	7	0.81	6	0.59
Hypothalamus	gga-miR-1648-5p	gga-mir-1648	23	10	1.22	3	0.5	0	0	2	0.31	5	0.58	3	0.3
Hypothalamus	gga-miR-1682	gga-mir-1682	22	0	0	0	0	0	0	22	3.36	0	0	0	0
Hypothalamus	gga-miR-1635	gga-mir-1635	22	3	0.36	6	1	2	0.26	0	0	11	1.27	0	0
Hypothalamus	gga-miR-1597-3p	gga-mir-1597	22	6	0.73	1	0.17	4	0.52	2	0.31	4	0.46	5	0.49
Hypothalamus	gga-miR-18b-3p	gga-mir-18b	21.5	3	0.36	1	0.17	1	0.13	7	1.07	4.5	0.52	5	0.49
Hypothalamus	gga-miR-7455-3p	gga-mir-7455	21	2	0.24	1	0.17	4	0.52	10	1.53	2	0.23	2	0.2
Hypothalamus	gga-miR-7449-3p	gga-mir-7449	21	4	0.49	2	0.33	5	0.65	5	0.76	4	0.46	1	0.1
Hypothalamus	gga-miR-7447-3p	gga-mir-7447	21	3	0.36	1	0.17	3	0.39	5	0.76	5	0.58	4	0.39
Hypothalamus	gga-miR-1813	gga-mir-1813-2,gga-mir-1813-1	20	2	0.24	3	0.5	3	0.39	3	0.46	2	0.23	7	0.69
Hypothalamus	gga-miR-6701-3p	gga-mir-6701	20	1	0.12	4	0.67	3	0.39	1	0.15	5	0.58	6	0.59
Hypothalamus	gga-miR-1626-5p	gga-mir-1626	20	4	0.49	1	0.17	6	0.79	1	0.15	6	0.69	2	0.2
Hypothalamus	gga-miR-202-3p	gga-mir-202	20	5	0.61	0	0	3	0.39	4	0.61	3	0.35	5	0.49
Hypothalamus	gga-miR-6645-5p	gga-mir-6645	19	1	0.12	3	0.5	2	0.26	7	1.07	3	0.35	3	0.3
Hypothalamus	gga-miR-7443-5p	gga-mir-7443	19	4	0.49	2	0.33	7	0.92	3	0.46	1	0.12	2	0.2
Hypothalamus	gga-miR-3540	gga-mir-3540	19	0	0	3	0.5	4	0.52	3	0.46	5	0.58	4	0.39
Hypothalamus	gga-miR-196-5p	gga-mir-196-4,gga-mir-196-2,gga-mir-196-3,gga-mir-196-5,gga-mir-196-1	19	1	0.1	2	0.35	2	0.28	5	0.75	4	0.45	5	0.5
Hypothalamus	gga-miR-1553-5p	gga-mir-1553	19	3	0.36	0	0	5	0.65	2	0.31	5	0.58	4	0.39
Hypothalamus	gga-miR-3607-5p	gga-mir-3607	19	3	0.36	0	0	3	0.39	2	0.31	7	0.81	4	0.39
Hypothalamus	gga-miR-6655-5p	gga-mir-6655	19	3	0.36	1	0.17	3	0.39	1	0.15	4	0.46	7	0.69
Hypothalamus	gga-miR-6546-3p	gga-mir-6546	18	4	0.49	2	0.33	2	0.26	2	0.31	4	0.46	4	0.39
Hypothalamus	gga-miR-1774	gga-mir-1774	18	3	0.36	2	0.33	0	0	2	0.31	5	0.58	6	0.59
Hypothalamus	gga-miR-3524a	gga-mir-3524a	17.5	0	0	2	0.33	3.5	0.46	1	0.15	4	0.46	7	0.69
Hypothalamus	gga-miR-6608-3p	gga-mir-6608-1,gga-mir-6608-2	17	2	0.24	1	0.16	6	0.78	6	0.92	2	0.24	0	0
Hypothalamus	gga-miR-1641	gga-mir-1641	17	3	0.36	1	0.17	1	0.13	6	0.92	3	0.35	3	0.3
Hypothalamus	gga-miR-1698	gga-mir-1698-1,gga-mir-1698-2	17	1	0.12	0	0	4	0.52	6	0.92	2	0.24	4	0.4
Hypothalamus	gga-miR-7465-3p	gga-mir-7465	17	1	0.12	4	0.67	2	0.26	1	0.15	4	0.46	5	0.49
Hypothalamus	gga-miR-6685-3p	gga-mir-6685	17	4	0.49	0	0	6	0.79	2	0.31	2	0.23	3	0.3
Hypothalamus	gga-miR-1674	gga-mir-1674	17	3	0.36	1	0.17	1	0.13	3	0.46	3	0.35	6	0.59
Hypothalamus	gga-miR-1551-5p	gga-mir-1551	16	0	0	2	0.33	5	0.65	7	1.07	0	0	2	0.2
Hypothalamus	gga-miR-1651-3p	gga-mir-1651	16	1	0.12	4	0.67	2	0.26	5	0.76	1	0.12	3	0.3
Hypothalamus	gga-miR-6550-3p	gga-mir-6550	16	2	0.24	3	0.5	3	0.39	5	0.76	0	0	3	0.3
Hypothalamus	gga-miR-10a-3p	gga-mir-10a	16	4	0.49	1	0.17	0	0	4	0.61	2	0.23	5	0.49
Hypothalamus	gga-miR-6663-5p	gga-mir-6663	16	1	0.12	2	0.33	2	0.26	1	0.15	6	0.69	4	0.39
Hypothalamus	gga-miR-1613	gga-mir-1613	16	4	0.49	0	0	0	0	3	0.46	5	0.58	4	0.39
Hypothalamus	gga-miR-1769-5p	gga-mir-1769	16	5	0.61	1	0.17	4	0.52	0	0	1	0.12	5	0.49
Hypothalamus	gga-miR-6677-3p	gga-mir-6677	15	1	0.12	1	0.17	0	0	6	0.92	3	0.35	4	0.39
Hypothalamus	gga-miR-6710-3p	gga-mir-6710	15	3	0.36	3	0.5	3	0.39	0	0	5	0.58	1	0.1
Hypothalamus	gga-miR-6549-3p	gga-mir-6549	15	0	0	0	0	0	0	0	0	4	0.46	11	1.08
Hypothalamus	gga-miR-1655-3p	gga-mir-1655	14	3	0.36	1	0.17	2	0.26	5	0.76	2	0.23	1	0.1
Hypothalamus	gga-miR-3064-3p	gga-mir-3064	14	1	0.12	4	0.67	4	0.52	0	0	3	0.35	2	0.2
Hypothalamus	gga-miR-3531-5p	gga-mir-3531	14	1	0.12	4	0.67	1	0.13	0	0	3	0.35	5	0.49
Hypothalamus	gga-miR-7442-5p	gga-mir-7442	13	0	0	2	0.33	2	0.26	7	1.07	0	0	2	0.2
Hypothalamus	gga-miR-6559-3p	gga-mir-6559	13	3	0.36	2	0.33	1	0.13	5	0.76	1	0.12	1	0.1
Hypothalamus	gga-miR-2128	gga-mir-2128	13	4	0.49	0	0	3	0.39	6	0.92	0	0	0	0
Hypothalamus	gga-miR-6659-3p	gga-mir-6659	13	0	0	1	0.17	4	0.52	4	0.61	4	0.46	0	0
Hypothalamus	gga-miR-1578	gga-mir-1578	13	3	0.36	1	0.17	1	0.13	3	0.46	2	0.23	3	0.3
Hypothalamus	gga-miR-101-1-5p	gga-mir-101-1	13	2	0.24	2	0.33	1	0.13	1	0.15	2	0.23	5	0.49
Hypothalamus	gga-miR-217-3p	gga-mir-217	13	3	0.36	0	0	1	0.13	2	0.31	1	0.12	6	0.59
Hypothalamus	gga-miR-1585	gga-mir-1585	12	0	0	1	0.17	0	0	8	1.22	2	0.23	1	0.1
Hypothalamus	gga-miR-1453	gga-mir-1453	12	0	0	0	0	5	0.65	3	0.46	4	0.46	0	0
Hypothalamus	gga-miR-6685-5p	gga-mir-6685	12	3	0.36	0	0	2	0.26	3	0.46	2	0.23	2	0.2
Hypothalamus	gga-miR-1596-5p	gga-mir-1596	12	0	0	2	0.33	4	0.52	0	0	3	0.35	3	0.3
Hypothalamus	gga-miR-1717	gga-mir-1717	12	3	0.36	0	0	2	0.26	1	0.15	4	0.46	2	0.2
Hypothalamus	gga-miR-1604	gga-mir-1604	11	3	0.36	4	0.67	1	0.13	1	0.15	2	0.23	0	0
Hypothalamus	gga-miR-1706	gga-mir-1706	11	2	0.24	0	0	3	0.39	5	0.76	1	0.12	0	0
Hypothalamus	gga-miR-6651-5p	gga-mir-6651	11	2	0.24	2	0.33	2	0.26	2	0.31	2	0.23	1	0.1
Hypothalamus	gga-miR-133a-5p	gga-mir-133a-1,gga-mir-133a-2	11	0	0	2	0.34	3	0.4	1	0.16	1	0.12	4	0.4
Hypothalamus	gga-miR-1628	gga-mir-1628	11	0	0	0	0	1	0.13	5	0.76	0	0	5	0.49
Hypothalamus	gga-miR-3531-3p	gga-mir-3531	11	3	0.36	2	0.33	1	0.13	0	0	2	0.23	3	0.3
Hypothalamus	gga-miR-1705	gga-mir-1705	11	0	0	0	0	7	0.92	0	0	0	0	4	0.39
Hypothalamus	gga-miR-1812-5p	gga-mir-1812	10	3	0.36	2	0.33	1	0.13	2	0.31	0	0	2	0.2
Hypothalamus	gga-miR-6649-3p	gga-mir-6649	10	2	0.24	2	0.33	1	0.13	1	0.15	4	0.46	0	0
Hypothalamus	gga-miR-100-3p	gga-mir-100	10	1	0.12	1	0.17	2	0.26	2	0.31	0	0	4	0.39
Hypothalamus	gga-miR-7441-3p	gga-mir-7441	10	3	0.36	1	0.17	1	0.13	1	0.15	1	0.12	3	0.3
Hypothalamus	gga-miR-6694-3p	gga-mir-6694	10	1	0.12	0	0	1	0.13	2	0.31	2	0.23	4	0.39
Hypothalamus	gga-miR-6606-5p	gga-mir-6606	9.5	0	0	1	0.17	2	0.26	0.5	0.08	5	0.58	1	0.1
Hypothalamus	gga-miR-1457	gga-mir-1457	9	1	0.12	1	0.17	5	0.65	0	0	2	0.23	0	0
Hypothalamus	gga-miR-6682-3p	gga-mir-6682	9	0	0	1	0.17	1	0.13	2	0.31	4	0.46	1	0.1
Hypothalamus	gga-miR-6570-5p	gga-mir-6570	9	3	0.36	1	0.17	3	0.39	1	0.15	0	0	1	0.1
Hypothalamus	gga-miR-449a	gga-mir-449a	9	1	0.12	2	0.33	0	0	1	0.15	1	0.12	4	0.39
Hypothalamus	gga-miR-6543-5p	gga-mir-6543	9	2	0.24	0	0	4	0.52	0	0	3	0.35	0	0
Hypothalamus	gga-miR-3533	gga-mir-3533	8	0	0	3	0.5	5	0.65	0	0	0	0	0	0
Hypothalamus	gga-miR-7476-5p	gga-mir-7476	8	1	0.12	1	0.17	2	0.26	3	0.46	1	0.12	0	0
Hypothalamus	gga-miR-6698-3p	gga-mir-6698	8	0	0	0	0	1	0.13	5	0.76	0	0	2	0.2
Hypothalamus	gga-miR-1716	gga-mir-1716	8	1	0.12	2	0.33	3	0.39	1	0.15	0	0	1	0.1
Hypothalamus	gga-miR-1772-5p	gga-mir-1772	8	1	0.12	0	0	2	0.26	3	0.46	2	0.23	0	0
Hypothalamus	gga-miR-1710	gga-mir-1710	8	0	0	2	0.33	3	0.39	0	0	3	0.35	0	0
Hypothalamus	gga-miR-1687-5p	gga-mir-1687	8	1	0.12	1	0.17	2	0.26	2	0.31	0	0	2	0.2
Hypothalamus	gga-miR-6516-3p	gga-mir-6516	8	0	0	1	0.17	2	0.26	2	0.31	0	0	3	0.3
Hypothalamus	gga-miR-3530-5p	gga-mir-3530	8	0	0	1	0.17	0	0	1	0.15	6	0.69	0	0
Hypothalamus	gga-miR-7456-3p	gga-mir-7456	8	1	0.12	0	0	0	0	3	0.46	2	0.23	2	0.2
Hypothalamus	gga-miR-3064-5p	gga-mir-3064	8	0	0	0	0	2	0.26	1	0.15	3	0.35	2	0.2
Hypothalamus	gga-miR-1621-5p	gga-mir-1621	8	1	0.12	0	0	1	0.13	1	0.15	2	0.23	3	0.3
Hypothalamus	gga-miR-6709-5p	gga-mir-6709	8	2	0.24	1	0.17	0	0	0	0	1	0.12	4	0.39
Hypothalamus	gga-miR-1587	gga-mir-1587	7	0	0	0	0	0	0	5	0.76	1	0.12	1	0.1
Hypothalamus	gga-miR-7464-3p	gga-mir-7464	7	1	0.12	1	0.17	2	0.26	0	0	3	0.35	0	0
Hypothalamus	gga-miR-1742	gga-mir-1742	7	3	0.36	1	0.17	2	0.26	0	0	0	0	1	0.1
Hypothalamus	gga-miR-1754-5p	gga-mir-1754	7	1	0.12	1	0.17	0	0	0	0	3	0.35	2	0.2
Hypothalamus	gga-miR-6671-5p	gga-mir-6671	7	1	0.12	0	0	2	0.26	0	0	2	0.23	2	0.2
Hypothalamus	gga-miR-1728-5p	gga-mir-1728	7	0	0	1	0.17	1	0.13	0	0	1	0.12	4	0.39
Hypothalamus	gga-miR-1773-3p	gga-mir-1773	6	0	0	0	0	2	0.26	3	0.46	1	0.12	0	0
Hypothalamus	gga-miR-1666	gga-mir-1666	6	0	0	1	0.17	2	0.26	2	0.31	0	0	1	0.1
Hypothalamus	gga-miR-1759-5p	gga-mir-1759	6	0	0	1	0.17	0	0	2	0.31	3	0.35	0	0
Hypothalamus	gga-miR-16c-3p	gga-mir-16c	6	2	0.24	1	0.17	2	0.26	1	0.15	0	0	0	0
Hypothalamus	gga-miR-1769-3p	gga-mir-1769	6	2	0.24	2	0.33	1	0.13	0	0	0	0	1	0.1
Hypothalamus	gga-miR-6565-5p	gga-mir-6565	6	1	0.12	1	0.17	0	0	2	0.31	0	0	2	0.2
Hypothalamus	gga-miR-124a-5p	gga-mir-124a-2,gga-mir-124a	6	1	0.12	1	0.16	1	0.14	1	0.16	0	0	2	0.2
Hypothalamus	gga-miR-1572	gga-mir-1572	6	3	0.36	0	0	0	0	2	0.31	0	0	1	0.1
Hypothalamus	gga-miR-6623-3p	gga-mir-6623	6	1	0.12	0	0	3	0.39	1	0.15	0	0	1	0.1
Hypothalamus	gga-miR-6649-5p	gga-mir-6649	6	0	0	1	0.17	1	0.13	1	0.15	0	0	3	0.3
Hypothalamus	gga-miR-6695-5p	gga-mir-6695	6	0	0	0	0	0	0	1	0.15	4	0.46	1	0.1
Hypothalamus	gga-miR-1727	gga-mir-1727	6	2	0.24	0	0	2	0.26	0	0	0	0	2	0.2
Hypothalamus	gga-miR-6675-3p	gga-mir-6675	6	1	0.12	0	0	1	0.13	0	0	2	0.23	2	0.2
Hypothalamus	gga-miR-6657-3p	gga-mir-6657	5	0	0	1	0.17	0	0	3	0.46	1	0.12	0	0
Hypothalamus	gga-miR-1551-3p	gga-mir-1551	5	1	0.12	2	0.33	0	0	1	0.15	0	0	1	0.1
Hypothalamus	gga-miR-1416-3p	gga-mir-1416	5	0	0	0	0	1	0.13	3	0.46	0	0	1	0.1
Hypothalamus	gga-miR-1797	gga-mir-1797	5	0	0	0	0	4	0.52	1	0.15	0	0	0	0
Hypothalamus	gga-miR-1649-5p	gga-mir-1649	5	0	0	1	0.17	2	0.26	0	0	2	0.23	0	0
Hypothalamus	gga-miR-1724	gga-mir-1724	5	0	0	1	0.17	2	0.26	0	0	1	0.12	1	0.1
Hypothalamus	gga-miR-1672	gga-mir-1672	5	1	0.12	0	0	1	0.13	1	0.15	2	0.23	0	0
Hypothalamus	gga-miR-15b-3p	gga-mir-15b	5	2	0.24	1	0.17	0	0	0	0	1	0.12	1	0.1
Hypothalamus	gga-miR-1771	gga-mir-1771	5	1	0.12	0	0	0	0	2	0.31	0	0	2	0.2
Hypothalamus	gga-miR-6544-3p	gga-mir-6544	5	2	0.24	1	0.17	0	0	0	0	0	0	2	0.2
Hypothalamus	gga-miR-1745	gga-mir-1745	5	1	0.12	0	0	1	0.13	0	0	3	0.35	0	0
Hypothalamus	gga-miR-1685-5p	gga-mir-1685	5	3	0.36	0	0	1	0.13	0	0	0	0	1	0.1
Hypothalamus	gga-miR-489-5p	gga-mir-489	5	2	0.24	0	0	0	0	0	0	2	0.23	1	0.1
Hypothalamus	gga-miR-20a-3p	gga-mir-20a	5	1	0.12	0	0	0	0	0	0	2	0.23	2	0.2
Hypothalamus	gga-miR-1646	gga-mir-1646	5	1	0.12	0	0	1	0.13	0	0	0	0	3	0.3
Hypothalamus	gga-miR-1467-5p	gga-mir-1467-2,gga-mir-1467-1	4	0	0	2	0.34	1	0.14	1	0.16	0	0	0	0
Hypothalamus	gga-miR-122-3p	gga-mir-122-1,gga-mir-122-2	4	1	0.12	2	0.34	1	0.14	0	0	0	0	0	0
Hypothalamus	gga-miR-3530-3p	gga-mir-3530	4	0	0	1	0.17	2	0.26	1	0.15	0	0	0	0
Hypothalamus	gga-miR-6594-5p	gga-mir-6594	4	0	0	0	0	0	0	3	0.46	1	0.12	0	0
Hypothalamus	gga-miR-1756b	gga-mir-1756b	4	0	0	1	0.17	1	0.13	1	0.15	1	0.12	0	0
Hypothalamus	gga-miR-1747-3p	gga-mir-1747	4	1	0.12	1	0.17	0	0	1	0.15	1	0.12	0	0
Hypothalamus	gga-miR-1707	gga-mir-1707	4	1	0.12	0	0	0	0	2	0.31	1	0.12	0	0
Hypothalamus	gga-miR-6573-3p	gga-mir-6573	4	1	0.12	1	0.17	2	0.26	0	0	0	0	0	0
Hypothalamus	gga-miR-6673-3p	gga-mir-6673	4	0	0	1	0.17	1	0.13	0	0	2	0.23	0	0
Hypothalamus	gga-miR-449c-3p	gga-mir-449c	4	1	0.12	1	0.17	0	0	0	0	2	0.23	0	0
Hypothalamus	gga-miR-1743	gga-mir-1743	4	1	0.12	1	0.17	0	0	0	0	2	0.23	0	0
Hypothalamus	gga-miR-6559-5p	gga-mir-6559	4	0	0	1	0.17	1	0.13	0	0	1	0.12	1	0.1
Hypothalamus	gga-miR-1715-5p	gga-mir-1715	4	0	0	1	0.17	1	0.13	0	0	1	0.12	1	0.1
Hypothalamus	gga-miR-1602	gga-mir-1602	4	0	0	0	0	0	0	2	0.31	0	0	2	0.2
Hypothalamus	gga-miR-1795	gga-mir-1795	4	2	0.24	1	0.17	0	0	0	0	0	0	1	0.1
Hypothalamus	gga-miR-1712-3p	gga-mir-1712	4	0	0	1	0.17	0	0	0	0	1	0.12	2	0.2
Hypothalamus	gga-miR-1751-5p	gga-mir-1751	4	1	0.12	0	0	0	0	1	0.15	1	0.12	1	0.1
Hypothalamus	gga-miR-1329-3p	gga-mir-1329	4	0	0	0	0	1	0.13	0	0	3	0.35	0	0
Hypothalamus	gga-miR-1573	gga-mir-1573	4	1	0.12	0	0	0	0	1	0.15	0	0	2	0.2
Hypothalamus	gga-miR-1574-3p	gga-mir-1574	4	0	0	0	0	2	0.26	0	0	0	0	2	0.2
Hypothalamus	gga-miR-1683	gga-mir-1683	4	0	0	0	0	0	0	1	0.15	0	0	3	0.3
Hypothalamus	gga-miR-1708	gga-mir-1708	4	1	0.12	0	0	0	0	0	0	2	0.23	1	0.1
Hypothalamus	gga-miR-19b-5p	gga-mir-19b	4	0	0	0	0	0	0	0	0	1	0.12	3	0.3
Hypothalamus	gga-miR-1619	gga-mir-1619	4	1	0.12	0	0	0	0	0	0	0	0	3	0.3
Hypothalamus	gga-miR-199b	gga-mir-199b	3.57	1.33	0.16	0.33	0.06	0.67	0.09	0.58	0.09	0.33	0.04	0.33	0.03
Hypothalamus	gga-miR-302b-3p	gga-mir-302b	3	0	0	0	0	0	0	3	0.46	0	0	0	0
Hypothalamus	gga-miR-6561-3p	gga-mir-6561	3	0	0	2	0.33	1	0.13	0	0	0	0	0	0
Hypothalamus	gga-miR-6661-5p	gga-mir-6661	3	0	0	0	0	1	0.13	2	0.31	0	0	0	0
Hypothalamus	gga-miR-6699-5p	gga-mir-6699	3	0	0	2	0.33	0	0	0	0	0	0	1	0.1
Hypothalamus	gga-miR-1722-3p	gga-mir-1722	3	0	0	0	0	0	0	2	0.31	1	0.12	0	0
Hypothalamus	gga-miR-6568-5p	gga-mir-6568	3	1	0.12	0	0	0	0	2	0.31	0	0	0	0
Hypothalamus	gga-miR-7441-5p	gga-mir-7441	3	0	0	1	0.17	1	0.13	0	0	1	0.12	0	0
Hypothalamus	gga-miR-1700	gga-mir-1700	3	0	0	0	0	0	0	2	0.31	0	0	1	0.1
Hypothalamus	gga-miR-1397-3p	gga-mir-1397	3	0	0	0	0	0	0	2	0.31	0	0	1	0.1
Hypothalamus	gga-miR-1791-5p	gga-mir-1791	3	2	0.24	1	0.17	0	0	0	0	0	0	0	0
Hypothalamus	gga-miR-1764-3p	gga-mir-1764	3	0	0	0	0	2	0.26	1	0.15	0	0	0	0
Hypothalamus	gga-miR-7467-5p	gga-mir-7467	3	0	0	0	0	2	0.26	1	0.15	0	0	0	0
Hypothalamus	gga-miR-1664-5p	gga-mir-1664	3	0	0	0	0	2	0.26	1	0.15	0	0	0	0
Hypothalamus	gga-miR-1595-5p	gga-mir-1595	3	0	0	1	0.17	0	0	0	0	1	0.12	1	0.1
Hypothalamus	gga-miR-6672-3p	gga-mir-6672	3	0	0	0	0	3	0.39	0	0	0	0	0	0
Hypothalamus	gga-miR-218-3p	gga-mir-218-1,gga-mir-218-2	3	1	0.12	0	0	0	0	1	0.16	0	0	1	0.1
Hypothalamus	gga-miR-1775-3p	gga-mir-1775	3	0	0	0	0	0	0	1	0.15	1	0.12	1	0.1
Hypothalamus	gga-miR-1608	gga-mir-1608	3	0	0	0	0	0	0	1	0.15	1	0.12	1	0.1
Hypothalamus	gga-miR-1462-3p	gga-mir-1462	3	0	0	0	0	0	0	1	0.15	1	0.12	1	0.1
Hypothalamus	gga-miR-6590-5p	gga-mir-6590	3	1	0.12	0	0	1	0.13	0	0	1	0.12	0	0
Hypothalamus	gga-miR-1647	gga-mir-1647	3	2	0.24	0	0	0	0	0	0	1	0.12	0	0
Hypothalamus	gga-miR-1734	gga-mir-1734	3	0	0	0	0	0	0	1	0.15	0	0	2	0.2
Hypothalamus	gga-miR-1695	gga-mir-1695	3	0	0	0	0	0	0	1	0.15	0	0	2	0.2
Hypothalamus	gga-miR-6543-3p	gga-mir-6543	3	1	0.12	0	0	0	0	0	0	2	0.23	0	0
Hypothalamus	gga-miR-1680-5p	gga-mir-1680	3	2	0.24	0	0	0	0	0	0	0	0	1	0.1
Hypothalamus	gga-miR-1685-3p	gga-mir-1685	3	0	0	0	0	1	0.13	0	0	0	0	2	0.2
Hypothalamus	gga-miR-1555-3p	gga-mir-1555	3	0	0	0	0	0	0	0	0	1	0.12	2	0.2
Hypothalamus	gga-miR-135b	gga-mir-135b	2.75	0.5	0.06	0.25	0.04	0.25	0.03	0.25	0.04	0.5	0.06	1	0.1
Hypothalamus	gga-miR-1c	gga-mir-1c	2.34	0	0	0	0	0.67	0.09	0	0	0.67	0.08	1	0.1
Hypothalamus	gga-miR-6578-5p	gga-mir-6578	2	0	0	1	0.17	0	0	1	0.15	0	0	0	0
Hypothalamus	gga-miR-6610-3p	gga-mir-6610	2	0	0	1	0.17	0	0	1	0.15	0	0	0	0
Hypothalamus	gga-miR-1809	gga-mir-1809	2	0	0	0	0	0	0	2	0.31	0	0	0	0
Hypothalamus	gga-miR-6667-5p	gga-mir-6667	2	0	0	0	0	0	0	2	0.31	0	0	0	0
Hypothalamus	gga-miR-1603	gga-mir-1603	2	0	0	1	0.17	1	0.13	0	0	0	0	0	0
Hypothalamus	gga-miR-1722-5p	gga-mir-1722	2	0	0	1	0.17	1	0.13	0	0	0	0	0	0
Hypothalamus	gga-miR-6560-3p	gga-mir-6560	2	0	0	1	0.17	1	0.13	0	0	0	0	0	0
Hypothalamus	gga-miR-6641-3p	gga-mir-6641	2	0	0	1	0.17	1	0.13	0	0	0	0	0	0
Hypothalamus	gga-miR-7455-5p	gga-mir-7455	2	0	0	1	0.17	1	0.13	0	0	0	0	0	0
Hypothalamus	gga-miR-6690-5p	gga-mir-6690	2	0	0	1	0.17	1	0.13	0	0	0	0	0	0
Hypothalamus	gga-miR-147	gga-mir-147	2	1	0.12	1	0.17	0	0	0	0	0	0	0	0
Hypothalamus	gga-miR-7469-5p	gga-mir-7469	2	1	0.12	1	0.17	0	0	0	0	0	0	0	0
Hypothalamus	gga-miR-6675-5p	gga-mir-6675	2	0	0	1	0.17	0	0	0	0	1	0.12	0	0
Hypothalamus	gga-miR-302b-5p	gga-mir-302b	2	1	0.12	1	0.17	0	0	0	0	0	0	0	0
Hypothalamus	gga-miR-1623	gga-mir-1623	2	0	0	0.5	0.08	1.5	0.2	0	0	0	0	0	0
Hypothalamus	gga-miR-1688	gga-mir-1688	2	0	0	0	0	1	0.13	1	0.15	0	0	0	0
Hypothalamus	gga-miR-1649-3p	gga-mir-1649	2	0	0	1	0.17	0	0	0	0	0	0	1	0.1
Hypothalamus	gga-miR-1784-5p	gga-mir-1784	2	0	0	1	0.17	0	0	0	0	0	0	1	0.1
Hypothalamus	gga-miR-6603-3p	gga-mir-6603	2	0	0	0	0	0	0	1	0.15	1	0.12	0	0
Hypothalamus	gga-miR-6681-5p	gga-mir-6681	2	0	0	0	0	0	0	1	0.15	1	0.12	0	0
Hypothalamus	gga-miR-1550-5p	gga-mir-1550	2	0	0	0	0	0	0	1	0.15	1	0.12	0	0
Hypothalamus	gga-miR-1569	gga-mir-1569	2	0	0	1	0.17	0	0	0	0	0	0	1	0.1
Hypothalamus	gga-miR-6572-5p	gga-mir-6572	2	0	0	0	0	0	0	1	0.15	1	0.12	0	0
Hypothalamus	gga-miR-6602-5p	gga-mir-6602	2	0	0	0	0	0	0	1	0.15	1	0.12	0	0
Hypothalamus	gga-miR-7476-3p	gga-mir-7476	2	0	0	1	0.17	0	0	0	0	0	0	1	0.1
Hypothalamus	gga-miR-1801	gga-mir-1801	2	1	0.12	0	0	0	0	1	0.15	0	0	0	0
Hypothalamus	gga-miR-6609-3p	gga-mir-6609	2	1	0.12	0	0	0	0	1	0.15	0	0	0	0
Hypothalamus	gga-miR-6705-5p	gga-mir-6705	2	0	0	0	0	0	0	1	0.15	1	0.12	0	0
Hypothalamus	gga-miR-1746	gga-mir-1746	2	0	0	0	0	2	0.26	0	0	0	0	0	0
Hypothalamus	gga-miR-6564-3p	gga-mir-6564	2	0	0	0	0	2	0.26	0	0	0	0	0	0
Hypothalamus	gga-miR-6702-5p	gga-mir-6702	2	0	0	0	0	2	0.26	0	0	0	0	0	0
Hypothalamus	gga-miR-7472-5p	gga-mir-7472	2	0	0	0	0	1	0.13	0	0	1	0.12	0	0
Hypothalamus	gga-miR-1460	gga-mir-1460	2	1	0.12	0	0	1	0.13	0	0	0	0	0	0
Hypothalamus	gga-miR-6575-3p	gga-mir-6575	2	0	0	0	0	0	0	1	0.15	0	0	1	0.1
Hypothalamus	gga-miR-6656-5p	gga-mir-6656	2	0	0	0	0	1	0.13	0	0	1	0.12	0	0
Hypothalamus	gga-miR-6611-5p	gga-mir-6611	2	0	0	0	0	1	0.13	0	0	1	0.12	0	0
Hypothalamus	gga-miR-1730-3p	gga-mir-1730	2	1	0.12	0	0	0	0	0	0	1	0.12	0	0
Hypothalamus	gga-miR-1576	gga-mir-1576	2	1	0.12	0	0	0	0	0	0	1	0.12	0	0
Hypothalamus	gga-miR-6579-5p	gga-mir-6579-2,gga-mir-6579-1	2	0	0	0	0	0	0	0	0	2	0.24	0	0
Hypothalamus	gga-miR-6597-3p	gga-mir-6597	2	1	0.12	0	0	0	0	0	0	1	0.12	0	0
Hypothalamus	gga-miR-449b-5p	gga-mir-449b	2	0	0	0	0	1	0.13	0	0	0	0	1	0.1
Hypothalamus	gga-miR-6556-5p	gga-mir-6556	2	0	0	0	0	1	0.13	0	0	0	0	1	0.1
Hypothalamus	gga-miR-1560-5p	gga-mir-1560	2	0	0	0	0	0	0	0	0	2	0.23	0	0
Hypothalamus	gga-miR-6567-3p	gga-mir-6567	2	0	0	0	0	1	0.13	0	0	0	0	1	0.1
Hypothalamus	gga-miR-1653	gga-mir-1653	2	0	0	0	0	0	0	0	0	1	0.12	1	0.1
Hypothalamus	gga-miR-1571	gga-mir-1571	2	0	0	0	0	0	0	0	0	1	0.12	1	0.1
Hypothalamus	gga-miR-2129	gga-mir-2129	2	1	0.12	0	0	0	0	0	0	0	0	1	0.1
Hypothalamus	gga-miR-1631	gga-mir-1631	2	0	0	0	0	0	0	0	0	1	0.12	1	0.1
Hypothalamus	gga-miR-6696-5p	gga-mir-6696	2	0	0	0	0	0	0	0	0	1	0.12	1	0.1
Hypothalamus	gga-miR-1579	gga-mir-1579	2	1	0.12	0	0	0	0	0	0	0	0	1	0.1
Hypothalamus	gga-miR-1687-3p	gga-mir-1687	2	1	0.12	0	0	0	0	0	0	0	0	1	0.1
Hypothalamus	gga-miR-1667-5p	gga-mir-1667	2	0	0	0	0	0	0	0	0	1	0.12	1	0.1
Hypothalamus	gga-miR-6591-3p	gga-mir-6591	2	0	0	0	0	0	0	0	0	0	0	2	0.2
Hypothalamus	gga-miR-6575-5p	gga-mir-6575	1	0	0	1	0.17	0	0	0	0	0	0	0	0
Hypothalamus	gga-miR-7475-5p	gga-mir-7475	1	0	0	1	0.17	0	0	0	0	0	0	0	0
Hypothalamus	gga-miR-7471-3p	gga-mir-7471	1	0	0	1	0.17	0	0	0	0	0	0	0	0
Hypothalamus	gga-miR-1610	gga-mir-1610	1	0	0	1	0.17	0	0	0	0	0	0	0	0
Hypothalamus	gga-miR-1691	gga-mir-1691	1	0	0	1	0.17	0	0	0	0	0	0	0	0
Hypothalamus	gga-miR-6563-3p	gga-mir-6563	1	0	0	1	0.17	0	0	0	0	0	0	0	0
Hypothalamus	gga-miR-6574-5p	gga-mir-6574	1	0	0	1	0.17	0	0	0	0	0	0	0	0
Hypothalamus	gga-miR-6697-5p	gga-mir-6697	1	0	0	1	0.17	0	0	0	0	0	0	0	0
Hypothalamus	gga-miR-3528	gga-mir-3528	1	0	0	0	0	0	0	1	0.15	0	0	0	0
Hypothalamus	gga-miR-1564-5p	gga-mir-1564	1	0	0	0	0	0	0	1	0.15	0	0	0	0
Hypothalamus	gga-miR-1792	gga-mir-1792	1	0	0	0	0	0	0	1	0.15	0	0	0	0
Hypothalamus	gga-miR-1696	gga-mir-1696	1	0	0	0	0	0	0	1	0.15	0	0	0	0
Hypothalamus	gga-miR-6647-5p	gga-mir-6647	1	0	0	0	0	0	0	1	0.15	0	0	0	0
Hypothalamus	gga-miR-6662-3p	gga-mir-6662	1	0	0	0	0	0	0	1	0.15	0	0	0	0
Hypothalamus	gga-miR-6633-5p	gga-mir-6633	1	0	0	0	0	0	0	1	0.15	0	0	0	0
Hypothalamus	gga-miR-6666-3p	gga-mir-6666	1	0	0	0	0	0	0	1	0.15	0	0	0	0
Hypothalamus	gga-miR-1354	gga-mir-1354	1	0	0	0	0	0	0	1	0.15	0	0	0	0
Hypothalamus	gga-miR-193b-5p	gga-mir-193b	1	0	0	0	0	0	0	1	0.15	0	0	0	0
Hypothalamus	gga-miR-3594-5p	gga-mir-3594	1	0	0	0	0	0	0	1	0.15	0	0	0	0
Hypothalamus	gga-miR-1615	gga-mir-1615	1	0	0	0	0	0	0	1	0.15	0	0	0	0
Hypothalamus	gga-miR-1699	gga-mir-1699	1	0	0	0	0	0	0	1	0.15	0	0	0	0
Hypothalamus	gga-miR-1757	gga-mir-1757	1	0	0	0	0	0	0	1	0.15	0	0	0	0
Hypothalamus	gga-miR-6626-5p	gga-mir-6626	1	0	0	0	0	0	0	1	0.15	0	0	0	0
Hypothalamus	gga-miR-6708-5p	gga-mir-6708	1	0	0	0	0	0	0	1	0.15	0	0	0	0
Hypothalamus	gga-miR-7472-3p	gga-mir-7472	1	0	0	0	0	0	0	1	0.15	0	0	0	0
Hypothalamus	gga-miR-6608-5p	gga-mir-6608-1,gga-mir-6608-2	1	0	0	0	0	1	0.14	0	0	0	0	0	0
Hypothalamus	gga-miR-3607-3p	gga-mir-3607	1	0	0	0	0	1	0.13	0	0	0	0	0	0
Hypothalamus	gga-miR-7467-3p	gga-mir-7467	1	0	0	0	0	1	0.13	0	0	0	0	0	0
Hypothalamus	gga-miR-1794	gga-mir-1794	1	0	0	0	0	1	0.13	0	0	0	0	0	0
Hypothalamus	gga-miR-6711-5p	gga-mir-6711	1	0	0	0	0	1	0.13	0	0	0	0	0	0
Hypothalamus	gga-miR-1593	gga-mir-1593	1	0	0	0	0	1	0.13	0	0	0	0	0	0
Hypothalamus	gga-miR-6583-5p	gga-mir-6583	1	0	0	0	0	1	0.13	0	0	0	0	0	0
Hypothalamus	gga-miR-6601-3p	gga-mir-6601	1	0	0	0	0	1	0.13	0	0	0	0	0	0
Hypothalamus	gga-miR-1704	gga-mir-1704	1	0	0	0	0	1	0.13	0	0	0	0	0	0
Hypothalamus	gga-miR-6669-5p	gga-mir-6669	1	0	0	0	0	1	0.13	0	0	0	0	0	0
Hypothalamus	gga-miR-124c-5p	gga-mir-124c	1	0	0	0	0	1	0.13	0	0	0	0	0	0
Hypothalamus	gga-miR-1638	gga-mir-1638	1	0	0	0	0	1	0.13	0	0	0	0	0	0
Hypothalamus	gga-miR-1658-3p	gga-mir-1658	1	0	0	0	0	1	0.13	0	0	0	0	0	0
Hypothalamus	gga-miR-1686	gga-mir-1686	1	0	0	0	0	1	0.13	0	0	0	0	0	0
Hypothalamus	gga-miR-1694	gga-mir-1694	1	0	0	0	0	1	0.13	0	0	0	0	0	0
Hypothalamus	gga-miR-1715-3p	gga-mir-1715	1	0	0	0	0	1	0.13	0	0	0	0	0	0
Hypothalamus	gga-miR-1762	gga-mir-1762	1	0	0	0	0	1	0.13	0	0	0	0	0	0
Hypothalamus	gga-miR-1796	gga-mir-1796	1	0	0	0	0	1	0.13	0	0	0	0	0	0
Hypothalamus	gga-miR-4732-5p	gga-mir-4732	1	0	0	0	0	1	0.13	0	0	0	0	0	0
Hypothalamus	gga-miR-6571-3p	gga-mir-6571	1	0	0	0	0	1	0.13	0	0	0	0	0	0
Hypothalamus	gga-miR-6674-3p	gga-mir-6674	1	0	0	0	0	1	0.13	0	0	0	0	0	0
Hypothalamus	gga-miR-7456-5p	gga-mir-7456	1	0	0	0	0	1	0.13	0	0	0	0	0	0
Hypothalamus	gga-miR-31-3p	gga-mir-31	1	0	0	0	0	0	0	0	0	1	0.12	0	0
Hypothalamus	gga-miR-458b-5p	gga-mir-458b	1	0	0	0	0	0	0	0	0	1	0.12	0	0
Hypothalamus	gga-miR-1590	gga-mir-1590	1	0	0	0	0	0	0	0	0	1	0.12	0	0
Hypothalamus	gga-miR-103-2-5p	gga-mir-103-2	1	0	0	0	0	0	0	0	0	1	0.12	0	0
Hypothalamus	gga-miR-1651-5p	gga-mir-1651	1	0	0	0	0	0	0	0	0	1	0.12	0	0
Hypothalamus	gga-miR-458a-5p	gga-mir-458a	1	0	0	0	0	0	0	0	0	1	0.12	0	0
Hypothalamus	gga-miR-1772-3p	gga-mir-1772	1	0	0	0	0	0	0	0	0	1	0.12	0	0
Hypothalamus	gga-miR-1624	gga-mir-1624	1	0	0	0	0	0	0	0	0	1	0.12	0	0
Hypothalamus	gga-miR-1643-5p	gga-mir-1643	1	1	0.12	0	0	0	0	0	0	0	0	0	0
Hypothalamus	gga-miR-6553-5p	gga-mir-6553	1	1	0.12	0	0	0	0	0	0	0	0	0	0
Hypothalamus	gga-miR-1606	gga-mir-1606	1	1	0.12	0	0	0	0	0	0	0	0	0	0
Hypothalamus	gga-miR-1658-5p	gga-mir-1658	1	0	0	0	0	0	0	0	0	1	0.12	0	0
Hypothalamus	gga-miR-7447-5p	gga-mir-7447	1	0	0	0	0	0	0	0	0	1	0.12	0	0
Hypothalamus	gga-miR-7469-3p	gga-mir-7469	1	0	0	0	0	0	0	0	0	1	0.12	0	0
Hypothalamus	gga-miR-1557	gga-mir-1557	1	1	0.12	0	0	0	0	0	0	0	0	0	0
Hypothalamus	gga-miR-1650	gga-mir-1650	1	0	0	0	0	0	0	0	0	1	0.12	0	0
Hypothalamus	gga-miR-1678	gga-mir-1678	1	0	0	0	0	0	0	0	0	1	0.12	0	0
Hypothalamus	gga-miR-6578-3p	gga-mir-6578	1	0	0	0	0	0	0	0	0	1	0.12	0	0
Hypothalamus	gga-miR-6596-3p	gga-mir-6596	1	0	0	0	0	0	0	0	0	1	0.12	0	0
Hypothalamus	gga-miR-6621-5p	gga-mir-6621	1	0	0	0	0	0	0	0	0	1	0.12	0	0
Hypothalamus	gga-miR-7471-5p	gga-mir-7471	1	1	0.12	0	0	0	0	0	0	0	0	0	0
Hypothalamus	gga-miR-1561	gga-mir-1561	1	0	0	0	0	0	0	0	0	1	0.12	0	0
Hypothalamus	gga-miR-1588	gga-mir-1588	1	0	0	0	0	0	0	0	0	1	0.12	0	0
Hypothalamus	gga-miR-1601	gga-mir-1601	1	1	0.12	0	0	0	0	0	0	0	0	0	0
Hypothalamus	gga-miR-1632-3p	gga-mir-1632	1	0	0	0	0	0	0	0	0	1	0.12	0	0
Hypothalamus	gga-miR-1845	gga-mir-1845	1	1	0.12	0	0	0	0	0	0	0	0	0	0
Hypothalamus	gga-miR-302a	gga-mir-302a	1	0	0	0	0	0	0	0	0	1	0.12	0	0
Hypothalamus	gga-miR-3534	gga-mir-3534	1	0	0	0	0	0	0	0	0	1	0.12	0	0
Hypothalamus	gga-miR-6551-3p	gga-mir-6551	1	1	0.12	0	0	0	0	0	0	0	0	0	0
Hypothalamus	gga-miR-6561-5p	gga-mir-6561	1	1	0.12	0	0	0	0	0	0	0	0	0	0
Hypothalamus	gga-miR-6593-5p	gga-mir-6593	1	1	0.12	0	0	0	0	0	0	0	0	0	0
Hypothalamus	gga-miR-6619-5p	gga-mir-6619	1	0	0	0	0	0	0	0	0	1	0.12	0	0
Hypothalamus	gga-miR-6632-5p	gga-mir-6632	1	0	0	0	0	0	0	0	0	1	0.12	0	0
Hypothalamus	gga-miR-1644	gga-mir-1644	1	0	0	0	0	0	0	0	0	0	0	1	0.1
Hypothalamus	gga-miR-7475-3p	gga-mir-7475	1	0	0	0	0	0	0	0	0	0	0	1	0.1
Hypothalamus	gga-miR-1783	gga-mir-1783	1	0	0	0	0	0	0	0	0	0	0	1	0.1
Hypothalamus	gga-miR-6584-5p	gga-mir-6584	1	0	0	0	0	0	0	0	0	0	0	1	0.1
Hypothalamus	gga-miR-1458	gga-mir-1458	1	0	0	0	0	0	0	0	0	0	0	1	0.1
Hypothalamus	gga-miR-1731-3p	gga-mir-1731	1	0	0	0	0	0	0	0	0	0	0	1	0.1
Hypothalamus	gga-miR-1799	gga-mir-1799	1	0	0	0	0	0	0	0	0	0	0	1	0.1
Hypothalamus	gga-miR-1730-5p	gga-mir-1730	1	0	0	0	0	0	0	0	0	0	0	1	0.1
Hypothalamus	gga-miR-1767	gga-mir-1767	1	0	0	0	0	0	0	0	0	0	0	1	0.1
Hypothalamus	gga-miR-1595-3p	gga-mir-1595	1	0	0	0	0	0	0	0	0	0	0	1	0.1
Hypothalamus	gga-miR-1669	gga-mir-1669	1	0	0	0	0	0	0	0	0	0	0	1	0.1
Hypothalamus	gga-miR-1736-5p	gga-mir-1736	1	0	0	0	0	0	0	0	0	0	0	1	0.1
Hypothalamus	gga-miR-1770	gga-mir-1770	1	0	0	0	0	0	0	0	0	0	0	1	0.1
Hypothalamus	gga-miR-757	gga-mir-757	1	0	0	0	0	0	0	0	0	0	0	1	0.1
Hypothalamus	gga-miR-1816	gga-mir-1816	0.5	0	0	0	0	0	0	0.5	0.08	0	0	0	0

## Sheet: Table S6
Table S6. Novel miRNAs expressed in pituitary and hypothalamus tissues of low- and high-rate egg production chickens.
Tissue	miRNA	precursor	Total reads	HP1 Reads	HP1 RPM	HP2 Reads	HP2 RPM	HP3 Reads	HP3 RPM	LP1 Reads	LP1 RPM	LP2 Reads	LP2 RPM	LP3 Reads	LP3 RPM
Pituitary	gga-novel-1-mature	gga-novel-1	964000	102814	17039.6	91638	12792	225126	17533.5	189414	19045.5	203218	33232.1	151790	22551.4
Pituitary	gga-novel-3-mature	gga-novel-3	279987	52192	8649.85	41597	5806.64	62066	4833.88	73529	7393.33	30309	4956.41	20294	3015.07
Pituitary	gga-novel-2-mature	gga-novel-2	178468	23840	3951.03	14623	2041.27	76594.5	5965.41	27188.5	2733.8	24800	4055.53	11422.5	1697.03
Pituitary	gga-novel-4-mature	gga-novel-4	167003	31431	5209.1	38597	5387.86	36479	2841.09	34486	3467.56	19067	3118.01	6943	1031.52
Pituitary	gga-novel-373-mature	gga-novel-373	145984	16546	2742.19	27531	3843.13	38984	3036.19	27637	2778.9	17708	2895.78	17578	2611.55
Pituitary	gga-novel-295-mature	gga-novel-295	28670	2807	465.21	5684.5	793.52	10585	824.39	3874.5	389.58	2549	416.84	3170	470.97
Pituitary	gga-novel-2-star	gga-novel-2	27460	3114	516.09	2000	279.19	7011	546.04	5692	572.33	4456	728.69	5187	770.63
Pituitary	gga-novel-6-mature	gga-novel-6	13836	1838	304.61	2267	316.46	2590	201.72	3530	354.94	1559	254.94	2052	304.86
Pituitary	gga-novel-356-mature	gga-novel-356	7458.33	631	104.58	643	89.76	1968	153.27	1720.33	172.98	1033	168.93	1463	217.36
Pituitary	gga-novel-1-star	gga-novel-1	5541	619	102.59	676	94.36	1598	124.46	909	91.4	980	160.26	759	112.76
Pituitary	gga-novel-5-mature	gga-novel-5	3696	268	44.42	629	87.8	1376	107.17	516	51.88	303	49.55	604	89.74
Pituitary	gga-novel-3-star	gga-novel-3	3119	451	74.74	681	95.06	709	55.22	732	73.6	348	56.91	198	29.42
Pituitary	gga-novel-7-mature	gga-novel-7	2670.5	267.5	44.33	236.5	33.01	636	49.53	786	79.03	278.5	45.54	466	69.23
Pituitary	gga-novel-5-star	gga-novel-5	2546	217	35.96	861	120.19	766	59.66	260	26.14	219	35.81	223	33.13
Pituitary	gga-novel-295-star	gga-novel-295	2436	365	60.49	239	33.36	861	67.06	303	30.47	263	43.01	405	60.17
Pituitary	gga-novel-465-mature	gga-novel-465	2017	142	23.53	138	19.26	508	39.56	584	58.72	305	49.88	340	50.51
Pituitary	gga-novel-6-star	gga-novel-6	1486	107	17.73	691	96.46	217	16.9	196	19.71	104	17.01	171	25.41
Pituitary	gga-novel-492-mature	gga-novel-492	1479	228.5	37.87	44	6.14	274	21.34	297.5	29.91	443	72.44	192	28.53
Pituitary	gga-novel-386-mature	gga-novel-386	1482	133	22.04	139	19.4	413	32.17	108	10.86	225	36.79	464	68.94
Pituitary	gga-novel-11-mature	gga-novel-11	1470	190	31.49	190	26.52	349	27.18	132	13.27	232	37.94	377	56.01
Pituitary	gga-novel-450-mature	gga-novel-450	1397.5	196	32.48	131	18.29	319	24.84	344	34.59	245	40.06	162.5	24.14
Pituitary	gga-novel-393-mature	gga-novel-393	1280	124	20.55	114	15.91	285	22.2	208	20.91	185	30.25	364	54.08
Pituitary	gga-novel-9-mature	gga-novel-9	1219	163	27.01	179	24.99	274	21.34	229	23.03	219	35.81	155	23.03
Pituitary	gga-novel-459-mature	gga-novel-459	1089	91	15.08	87	12.14	270	21.03	115	11.56	158	25.84	368	54.67
Pituitary	gga-novel-355-mature	gga-novel-355	1087	131	21.71	218	30.43	403	31.39	105	10.56	57	9.32	173	25.7
Pituitary	gga-novel-8-mature	gga-novel-8	1037	171	28.34	105	14.66	281	21.89	183	18.4	183	29.93	114	16.94
Pituitary	gga-novel-10-mature	gga-novel-10	927	100	16.57	320	44.67	265	20.64	86	8.65	110	17.99	46	6.83
Pituitary	gga-novel-402-mature	gga-novel-402	870	91.5	15.16	158	22.06	254	19.78	189	19	86.5	14.15	91	13.52
Pituitary	gga-novel-12-mature	gga-novel-12	713	81	13.42	71	9.91	298	23.21	117	11.76	61	9.98	85	12.63
Pituitary	gga-novel-387-mature	gga-novel-387	612	38	6.3	81	11.31	196	15.27	56	5.63	36	5.89	205	30.46
Pituitary	gga-novel-437-mature	gga-novel-437	599	34	5.63	34	4.75	167	13.01	63	6.33	58	9.48	243	36.1
Pituitary	gga-novel-11-star	gga-novel-11	532	56	9.28	97	13.54	142	11.06	47	4.73	67	10.96	123	18.27
Pituitary	gga-novel-280-mature	gga-novel-280	469	73	12.1	5	0.7	218	16.98	74	7.44	82	13.41	17	2.53
Pituitary	gga-novel-398-mature	gga-novel-398	454	50	8.29	81.5	11.38	148	11.53	77.5	7.79	44.5	7.28	52.5	7.8
Pituitary	gga-novel-14-mature	gga-novel-14	435	57	9.45	68	9.49	124	9.66	77	7.74	65	10.63	44	6.54
Pituitary	gga-novel-392-mature	gga-novel-392	416	24	3.98	70	9.77	119	9.27	42	4.22	19	3.11	142	21.1
Pituitary	gga-novel-469-mature	gga-novel-469	395.4	65.35	10.83	48.25	6.74	98.55	7.68	60.6	6.09	74.65	12.21	48	7.13
Pituitary	gga-novel-448-mature	gga-novel-448	368	27	4.47	41	5.72	97	7.55	50	5.03	47	7.69	106	15.75
Pituitary	gga-novel-341-mature	gga-novel-341	303	23.5	3.89	21.5	3	81	6.31	20.5	2.06	45.5	7.44	111	16.49
Pituitary	gga-novel-420-mature	gga-novel-420	302	24.5	4.06	20.5	2.86	80	6.23	21.5	2.16	45.5	7.44	110	16.34
Pituitary	gga-novel-13-mature	gga-novel-13	267	24	3.98	31	4.33	63	4.91	56	5.63	45	7.36	48	7.13
Pituitary	gga-novel-292-mature	gga-novel-292	256	28	4.64	14	1.95	85	6.62	6	0.6	72	11.77	51	7.58
Pituitary	gga-novel-209-mature	gga-novel-209	250.5	25.5	4.23	37	5.16	60	4.67	38	3.82	65	10.63	25	3.71
Pituitary	gga-novel-22-mature	gga-novel-22	245	31	5.14	25	3.49	46	3.58	67	6.74	56	9.16	20	2.97
Pituitary	gga-novel-503-mature	gga-novel-503	220	36	5.97	16	2.23	39	3.04	25	2.51	68	11.12	36	5.35
Pituitary	gga-novel-220-mature	gga-novel-220	214.4	0	0	0	0	0	0	0	0	214.4	35.06	0	0
Pituitary	gga-novel-16-mature	gga-novel-16	214.4	0	0	0	0	0	0	0	0	214.4	35.06	0	0
Pituitary	gga-novel-18-mature	gga-novel-18	219	27	4.47	16	2.23	87	6.78	51	5.13	32	5.23	6	0.89
Pituitary	gga-novel-20-mature	gga-novel-20	204	36	5.97	23	3.21	56	4.36	32	3.22	29	4.74	28	4.16
Pituitary	gga-novel-25-mature	gga-novel-25	201	8	1.33	60	8.38	58	4.52	23	2.31	23	3.76	29	4.31
Pituitary	gga-novel-293-mature	gga-novel-293	199	16	2.65	21	2.93	46	3.58	48	4.83	24	3.92	44	6.54
Pituitary	gga-novel-456-mature	gga-novel-456	196	14	2.32	24	3.35	48	3.74	55	5.53	23	3.76	32	4.75
Pituitary	gga-novel-367-mature	gga-novel-367	191	15	2.49	18	2.51	32	2.49	57	5.73	34	5.56	35	5.2
Pituitary	gga-novel-298-mature	gga-novel-298	192	15	2.49	25.5	3.56	79.5	6.19	24	2.41	11.5	1.88	36.5	5.42
Pituitary	gga-novel-17-mature	gga-novel-17	192	15	2.49	25.5	3.56	79.5	6.19	24	2.41	11.5	1.88	36.5	5.42
Pituitary	gga-novel-471-mature	gga-novel-471	165	11	1.82	8	1.12	30	2.34	65	6.54	32	5.23	19	2.82
Pituitary	gga-novel-385-mature	gga-novel-385	152	18	2.98	21	2.93	43	3.35	29	2.92	19	3.11	22	3.27
Pituitary	gga-novel-395-mature	gga-novel-395	151	14	2.32	7	0.98	44	3.43	16	1.61	29	4.74	41	6.09
Pituitary	gga-novel-26-mature	gga-novel-26	149	12	1.99	22	3.07	51	3.97	27	2.71	13	2.13	24	3.57
Pituitary	gga-novel-401-mature	gga-novel-401	140	24	3.98	16	2.23	38	2.96	16	1.61	17	2.78	29	4.31
Pituitary	gga-novel-366-mature	gga-novel-366	127.22	9.83	1.63	20	2.79	45.83	3.57	15.33	1.54	14.53	2.38	21.7	3.22
Pituitary	gga-novel-19-mature	gga-novel-19	122.39	9.33	1.55	20	2.79	42	3.27	15.33	1.54	14.53	2.38	21.2	3.15
Pituitary	gga-novel-498-mature	gga-novel-498	112	19	3.15	35	4.89	21	1.64	13	1.31	14	2.29	10	1.49
Pituitary	gga-novel-33-mature	gga-novel-33	111.5	10	1.66	26.5	3.7	45	3.5	9.5	0.96	13.5	2.21	7	1.04
Pituitary	gga-novel-345-mature	gga-novel-345	108.5	9.5	1.57	17.5	2.44	39	3.04	4	0.4	17.5	2.86	21	3.12
Pituitary	gga-novel-48-mature	gga-novel-48	105	12	1.99	26	3.63	25	1.95	17	1.71	19	3.11	6	0.89
Pituitary	gga-novel-349-mature	gga-novel-349	103	13	2.15	7	0.98	18	1.4	31	3.12	14	2.29	20	2.97
Pituitary	gga-novel-502-mature	gga-novel-502	102.5	6.5	1.08	12.5	1.74	28	2.18	7.5	0.75	14.5	2.37	33.5	4.98
Pituitary	gga-novel-496-mature	gga-novel-496	102.5	6.5	1.08	12.5	1.74	28	2.18	7.5	0.75	14.5	2.37	33.5	4.98
Pituitary	gga-novel-34-mature	gga-novel-34	100	8	1.33	1	0.14	28	2.18	8	0.8	6	0.98	49	7.28
Pituitary	gga-novel-42-mature	gga-novel-42	96	10	1.66	25	3.49	27	2.1	18	1.81	7	1.14	9	1.34
Pituitary	gga-novel-412-mature	gga-novel-412	96.95	12.5	2.07	0.12	0.02	58.33	4.54	0.5	0.05	0	0	25.5	3.79
Pituitary	gga-novel-57-mature	gga-novel-57	96	5	0.83	13	1.81	11	0.86	48	4.83	13	2.13	6	0.89
Pituitary	gga-novel-455-mature	gga-novel-455	96.66	11.5	1.91	0	0	59.33	4.62	0.5	0.05	0.33	0.05	25	3.71
Pituitary	gga-novel-53-mature	gga-novel-53	95	11	1.82	4	0.56	19	1.48	41	4.12	8	1.31	12	1.78
Pituitary	gga-novel-326-mature	gga-novel-326	95	11	1.82	9	1.26	46	3.58	6	0.6	16	2.62	7	1.04
Pituitary	gga-novel-29-mature	gga-novel-29	93	11	1.82	15	2.09	33	2.57	24	2.41	10	1.64	0	0
Pituitary	gga-novel-321-mature	gga-novel-321	89	10	1.66	4	0.56	21	1.64	5	0.5	21	3.43	28	4.16
Pituitary	gga-novel-31-mature	gga-novel-31	89	14	2.32	29	4.05	22	1.71	19	1.91	1	0.16	4	0.59
Pituitary	gga-novel-461-mature	gga-novel-461	88	4	0.66	11	1.54	27	2.1	21	2.11	9	1.47	16	2.38
Pituitary	gga-novel-51-mature	gga-novel-51	83	10	1.66	17	2.37	19	1.48	8	0.8	9	1.47	20	2.97
Pituitary	gga-novel-373-star	gga-novel-373	79	9	1.49	14	1.95	16	1.25	17	1.71	12	1.96	11	1.63
Pituitary	gga-novel-227-mature	gga-novel-227	77	12	1.99	8	1.12	17	1.32	20	2.01	6	0.98	14	2.08
Pituitary	gga-novel-215-mature	gga-novel-215	74	4	0.66	21	2.93	15	1.17	11	1.11	9	1.47	14	2.08
Pituitary	gga-novel-52-star	gga-novel-52	74	14	2.32	10	1.4	19	1.48	12	1.21	11	1.8	8	1.19
Pituitary	gga-novel-271-mature	gga-novel-271	72	6	0.99	5	0.7	29	2.26	6	0.6	7	1.14	19	2.82
Pituitary	gga-novel-342-mature	gga-novel-342	72	6	0.99	12	1.68	31	2.41	8	0.8	7	1.14	8	1.19
Pituitary	gga-novel-23-mature	gga-novel-23	70	7	1.16	4	0.56	21	1.64	10	1.01	9	1.47	19	2.82
Pituitary	gga-novel-294-mature	gga-novel-294	69	8	1.33	0	0	24	1.87	14	1.41	11	1.8	12	1.78
Pituitary	gga-novel-418-mature	gga-novel-418	68.5	5	0.83	26.5	3.7	11.5	0.9	13.5	1.36	6.5	1.06	5.5	0.82
Pituitary	gga-novel-30-star	gga-novel-30	67	5	0.83	5	0.7	25	1.95	18	1.81	3	0.49	11	1.63
Pituitary	gga-novel-339-mature	gga-novel-339	64	8	1.33	21	2.93	12	0.93	4	0.4	5	0.82	14	2.08
Pituitary	gga-novel-275-mature	gga-novel-275	64	9	1.49	14	1.95	23	1.79	0	0	6	0.98	12	1.78
Pituitary	gga-novel-64-mature	gga-novel-64	63	7	1.16	14	1.95	14	1.09	14	1.41	6	0.98	8	1.19
Pituitary	gga-novel-70-mature	gga-novel-70	64	7	1.16	4	0.56	37	2.88	8	0.8	4	0.65	4	0.59
Pituitary	gga-novel-317-mature	gga-novel-317	63	5	0.83	9	1.26	19	1.48	17	1.71	9	1.47	4	0.59
Pituitary	gga-novel-71-mature	gga-novel-71	63	2	0.33	6	0.84	19	1.48	18	1.81	9	1.47	9	1.34
Pituitary	gga-novel-7-star	gga-novel-7	61.5	5	0.83	8.5	1.19	16.5	1.29	10	1.01	6	0.98	15.5	2.3
Pituitary	gga-novel-41-mature	gga-novel-41	62	5	0.83	9	1.26	24	1.87	11	1.11	3	0.49	10	1.49
Pituitary	gga-novel-263-mature	gga-novel-263	60	4	0.66	18	2.51	13	1.01	9	0.9	6	0.98	10	1.49
Pituitary	gga-novel-45-mature	gga-novel-45	60.5	7.5	1.24	4.5	0.63	22.5	1.75	16	1.61	7.5	1.23	2.5	0.37
Pituitary	gga-novel-30-mature	gga-novel-30	60.5	7.5	1.24	4.5	0.63	22.5	1.75	16	1.61	7.5	1.23	2.5	0.37
Pituitary	gga-novel-250-mature	gga-novel-250	57	5	0.83	11	1.54	18	1.4	10	1.01	5	0.82	8	1.19
Pituitary	gga-novel-27-mature	gga-novel-27	55	6	0.99	5	0.7	13	1.01	13	1.31	4	0.65	14	2.08
Pituitary	gga-novel-291-mature	gga-novel-291	54	5	0.83	9	1.26	16	1.25	2	0.2	5	0.82	17	2.53
Pituitary	gga-novel-63-star	gga-novel-63	54	1	0.17	9	1.26	11	0.86	13	1.31	8	1.31	12	1.78
Pituitary	gga-novel-424-mature	gga-novel-424	51	4.33	0.72	5.67	0.79	9	0.7	15	1.51	3.67	0.6	13.33	1.98
Pituitary	gga-novel-61-mature	gga-novel-61	51	2	0.33	10	1.4	14	1.09	14	1.41	8	1.31	3	0.45
Pituitary	gga-novel-259-mature	gga-novel-259	50	8	1.33	5	0.7	12	0.93	7	0.7	7	1.14	11	1.63
Pituitary	gga-novel-47-mature	gga-novel-47	50	0	0	8	1.12	18	1.4	7	0.7	4	0.65	13	1.93
Pituitary	gga-novel-247-mature	gga-novel-247	49	8	1.33	5	0.7	8	0.62	11	1.11	7	1.14	10	1.49
Pituitary	gga-novel-50-mature	gga-novel-50	47	8	1.33	1	0.14	12	0.93	13	1.31	8	1.31	5	0.74
Pituitary	gga-novel-58-mature	gga-novel-58	47	7	1.16	9	1.26	13	1.01	8	0.8	3	0.49	7	1.04
Pituitary	gga-novel-80-mature	gga-novel-80	47	9	1.49	3	0.42	19	1.48	3	0.3	6	0.98	7	1.04
Pituitary	gga-novel-255-mature	gga-novel-255	46	2	0.33	7	0.98	11	0.86	10	1.01	9	1.47	7	1.04
Pituitary	gga-novel-39-star	gga-novel-39	46	9	1.49	7	0.98	17	1.32	5	0.5	6	0.98	2	0.3
Pituitary	gga-novel-65-mature	gga-novel-65	44	7	1.16	3	0.42	10	0.78	8	0.8	6	0.98	10	1.49
Pituitary	gga-novel-226-mature	gga-novel-226	43.5	3.5	0.58	5	0.7	11.5	0.9	9.5	0.96	6.5	1.06	7.5	1.11
Pituitary	gga-novel-365-mature	gga-novel-365	42	4	0.66	5	0.7	16	1.25	6	0.6	9	1.47	2	0.3
Pituitary	gga-novel-223-mature	gga-novel-223	41	6	0.99	15	2.09	9	0.7	3	0.3	4	0.65	4	0.59
Pituitary	gga-novel-66-mature	gga-novel-66	41	4	0.66	7	0.98	14	1.09	4	0.4	8	1.31	4	0.59
Pituitary	gga-novel-282-mature	gga-novel-282	41	6	0.99	8	1.12	13	1.01	7	0.7	3	0.49	4	0.59
Pituitary	gga-novel-21-mature	gga-novel-21	40	6	0.99	8	1.12	12	0.93	0	0	5	0.82	9	1.34
Pituitary	gga-novel-42-star	gga-novel-42	40	5	0.83	7	0.98	12	0.93	6	0.6	1	0.16	9	1.34
Pituitary	gga-novel-92-mature	gga-novel-92	40	5	0.83	0	0	14	1.09	10	1.01	3	0.49	8	1.19
Pituitary	gga-novel-55-mature	gga-novel-55	40	2	0.33	5	0.7	18	1.4	6	0.6	3	0.49	6	0.89
Pituitary	gga-novel-25-star	gga-novel-25	39	5	0.83	16	2.23	5	0.39	3	0.3	3	0.49	7	1.04
Pituitary	gga-novel-425-mature	gga-novel-425	39	5	0.83	5	0.7	12	0.93	6	0.6	2	0.33	9	1.34
Pituitary	gga-novel-338-mature	gga-novel-338	38	2	0.33	6	0.84	10	0.78	6	0.6	5	0.82	9	1.34
Pituitary	gga-novel-285-mature	gga-novel-285	37.5	2.5	0.41	7	0.98	17	1.32	3	0.3	3	0.49	5	0.74
Pituitary	gga-novel-52-mature	gga-novel-52	37	6	0.99	12	1.68	7	0.55	6	0.6	0	0	6	0.89
Pituitary	gga-novel-8-star	gga-novel-8	37	8	1.33	4	0.56	11	0.86	5	0.5	3	0.49	6	0.89
Pituitary	gga-novel-406-mature	gga-novel-406	36	6	0.99	1	0.14	7	0.55	4	0.4	5	0.82	13	1.93
Pituitary	gga-novel-313-mature	gga-novel-313	36	6	0.99	6	0.84	8	0.62	3	0.3	9	1.47	4	0.59
Pituitary	gga-novel-222-mature	gga-novel-222	35	4	0.66	6	0.84	11	0.86	2	0.2	0	0	12	1.78
Pituitary	gga-novel-40-mature	gga-novel-40	35	6	0.99	7	0.98	12	0.93	4	0.4	4	0.65	2	0.3
Pituitary	gga-novel-54-mature	gga-novel-54	34	1	0.17	10	1.4	8	0.62	4	0.4	4	0.65	7	1.04
Pituitary	gga-novel-69-mature	gga-novel-69	34	6	0.99	5	0.7	12	0.93	2	0.2	2	0.33	7	1.04
Pituitary	gga-novel-380-mature	gga-novel-380	34	2	0.33	7	0.98	14	1.09	4	0.4	4	0.65	3	0.45
Pituitary	gga-novel-23-star	gga-novel-23	34	2	0.33	9	1.26	14	1.09	7	0.7	1	0.16	1	0.15
Pituitary	gga-novel-466-mature	gga-novel-466	33	0	0	7	0.98	8	0.62	5	0.5	10	1.64	3	0.45
Pituitary	gga-novel-382-mature	gga-novel-382	33	3	0.5	3	0.42	11	0.86	3	0.3	6	0.98	7	1.04
Pituitary	gga-novel-76-mature	gga-novel-76	32	5	0.83	4	0.56	5	0.39	10	1.01	6	0.98	2	0.3
Pituitary	gga-novel-68-mature	gga-novel-68	31.5	2	0.33	9	1.26	8.5	0.66	2.5	0.25	4.5	0.74	5	0.74
Pituitary	gga-novel-303-mature	gga-novel-303	31.5	2	0.33	9	1.26	8.5	0.66	2.5	0.25	4.5	0.74	5	0.74
Pituitary	gga-novel-314-mature	gga-novel-314	30	6	0.99	1	0.14	3	0.23	8	0.8	3	0.49	9	1.34
Pituitary	gga-novel-88-mature	gga-novel-88	30	3	0.5	3	0.42	11	0.86	6	0.6	2	0.33	5	0.74
Pituitary	gga-novel-97-mature	gga-novel-97	29.5	3.5	0.58	3.5	0.49	8.5	0.66	4	0.4	3	0.49	7	1.04
Pituitary	gga-novel-485-mature	gga-novel-485	29.5	3.5	0.58	3.5	0.49	8.5	0.66	4	0.4	3	0.49	7	1.04
Pituitary	gga-novel-103-mature	gga-novel-103	29	4	0.66	4	0.56	1	0.08	5	0.5	7	1.14	8	1.19
Pituitary	gga-novel-310-mature	gga-novel-310	29	5	0.83	0	0	8	0.62	0	0	11	1.8	5	0.74
Pituitary	gga-novel-49-star	gga-novel-49	29	5	0.83	3	0.42	7	0.55	4	0.4	4	0.65	6	0.89
Pituitary	gga-novel-32-star	gga-novel-32	28	1	0.17	6	0.84	4	0.31	10	1.01	5	0.82	2	0.3
Pituitary	gga-novel-44-mature	gga-novel-44	27	5	0.83	3	0.42	4	0.31	7	0.7	6	0.98	2	0.3
Pituitary	gga-novel-66-star	gga-novel-66	27	6	0.99	5	0.7	7	0.55	3	0.3	4	0.65	2	0.3
Pituitary	gga-novel-340-mature	gga-novel-340	27	4	0.66	3	0.42	10	0.78	9	0.9	1	0.16	0	0
Pituitary	gga-novel-306-mature	gga-novel-306	27	0	0	0	0	0	0	26	2.61	1	0.16	0	0
Pituitary	gga-novel-307-mature	gga-novel-307	26	1	0.17	9	1.26	4	0.31	4	0.4	4	0.65	4	0.59
Pituitary	gga-novel-72-mature	gga-novel-72	26	0	0	3	0.42	7	0.55	8	0.8	1	0.16	7	1.04
Pituitary	gga-novel-78-mature	gga-novel-78	26	1	0.17	2	0.28	7	0.55	10	1.01	0	0	6	0.89
Pituitary	gga-novel-305-mature	gga-novel-305	25	6	0.99	4	0.56	0	0	8	0.8	7	1.14	0	0
Pituitary	gga-novel-69-star	gga-novel-69	25	3	0.5	3	0.42	8	0.62	4	0.4	3	0.49	4	0.59
Pituitary	gga-novel-460-mature	gga-novel-460	24	7	1.16	5	0.7	2	0.16	10	1.01	0	0	0	0
Pituitary	gga-novel-296-mature	gga-novel-296	24	2	0.33	3	0.42	8	0.62	4	0.4	4	0.65	3	0.45
Pituitary	gga-novel-43-mature	gga-novel-43	23	3	0.5	4	0.56	5	0.39	4	0.4	6	0.98	1	0.15
Pituitary	gga-novel-385-star	gga-novel-385	23	3	0.5	7	0.98	2	0.16	6	0.6	0	0	5	0.74
Pituitary	gga-novel-119-mature	gga-novel-119	22	1	0.17	0	0	6	0.47	1	0.1	4	0.65	10	1.49
Pituitary	gga-novel-235-mature	gga-novel-235	21	5	0.83	8	1.12	3	0.23	0	0	3	0.49	2	0.3
Pituitary	gga-novel-54-star	gga-novel-54	21	1	0.17	6	0.84	3	0.23	4	0.4	2	0.33	5	0.74
Pituitary	gga-novel-228-mature	gga-novel-228	21	2	0.33	5	0.7	6	0.47	2	0.2	5	0.82	1	0.15
Pituitary	gga-novel-28-mature	gga-novel-28	21	3	0.5	4	0.56	8	0.62	3	0.3	1	0.16	2	0.3
Pituitary	gga-novel-237-mature	gga-novel-237	21	2	0.33	0	0	11	0.86	0	0	3	0.49	5	0.74
Pituitary	gga-novel-110-mature	gga-novel-110	20	9	1.49	0	0	4	0.31	2	0.2	3	0.49	2	0.3
Pituitary	gga-novel-82-mature	gga-novel-82	20	3	0.5	3	0.42	7	0.55	1	0.1	2	0.33	4	0.59
Pituitary	gga-novel-15-mature	gga-novel-15	20	2	0.33	2	0.28	7	0.55	1	0.1	3	0.49	5	0.74
Pituitary	gga-novel-126-mature	gga-novel-126	19	2	0.33	3	0.42	3	0.23	5	0.5	2	0.33	4	0.59
Pituitary	gga-novel-89-mature	gga-novel-89	19	1	0.17	2	0.28	7	0.55	3	0.3	4	0.65	2	0.3
Pituitary	gga-novel-41-star	gga-novel-41	19	1	0.17	7	0.98	7	0.55	3	0.3	1	0.16	0	0
Pituitary	gga-novel-304-mature	gga-novel-304	19	2	0.33	1	0.14	12	0.93	2	0.2	1	0.16	1	0.15
Pituitary	gga-novel-258-mature	gga-novel-258	18	1	0.17	6	0.84	5	0.39	2	0.2	3	0.49	1	0.15
Pituitary	gga-novel-246-mature	gga-novel-246	18	2	0.33	1	0.14	2	0.16	8	0.8	2	0.33	3	0.45
Pituitary	gga-novel-375-mature	gga-novel-375	18	2	0.33	5	0.7	5	0.39	3	0.3	2	0.33	1	0.15
Pituitary	gga-novel-115-mature	gga-novel-115	18	2	0.33	7	0.98	3	0.23	6	0.6	0	0	0	0
Pituitary	gga-novel-63-mature	gga-novel-63	18	0	0	4	0.56	9	0.7	3	0.3	1	0.16	1	0.15
Pituitary	gga-novel-279-mature	gga-novel-279	17	3	0.5	1	0.14	3	0.23	1	0.1	3	0.49	6	0.89
Pituitary	gga-novel-32-mature	gga-novel-32	17	3	0.5	4	0.56	2	0.16	3	0.3	4	0.65	1	0.15
Pituitary	gga-novel-405-mature	gga-novel-405	17	5	0.83	0	0	3	0.23	2	0.2	0	0	7	1.04
Pituitary	gga-novel-212-mature	gga-novel-212	16.66	2	0.33	10.33	1.44	0	0	0	0	4	0.65	0.33	0.05
Pituitary	gga-novel-49-mature	gga-novel-49	17	0	0	3	0.42	6	0.47	1	0.1	4	0.65	3	0.45
Pituitary	gga-novel-94-mature	gga-novel-94	17	4	0.66	2	0.28	3	0.23	6	0.6	1	0.16	1	0.15
Pituitary	gga-novel-381-mature	gga-novel-381	17	1	0.17	2	0.28	5	0.39	5	0.5	4	0.65	0	0
Pituitary	gga-novel-77-mature	gga-novel-77	17	0	0	2	0.28	7	0.55	2	0.2	2	0.33	4	0.59
Pituitary	gga-novel-363-mature	gga-novel-363	17	2	0.33	0	0	6	0.47	6	0.6	2	0.33	1	0.15
Pituitary	gga-novel-4-star	gga-novel-4	16	4	0.66	7	0.98	2	0.16	1	0.1	2	0.33	0	0
Pituitary	gga-novel-73-star	gga-novel-73	16	1	0.17	3	0.42	2	0.16	3	0.3	3	0.49	4	0.59
Pituitary	gga-novel-89-star	gga-novel-89	16	1	0.17	6	0.84	4	0.31	1	0.1	1	0.16	3	0.45
Pituitary	gga-novel-379-mature	gga-novel-379	16	3	0.5	1	0.14	5	0.39	2	0.2	4	0.65	1	0.15
Pituitary	gga-novel-478-mature	gga-novel-478	16	2	0.33	1	0.14	4	0.31	3	0.3	2	0.33	4	0.59
Pituitary	gga-novel-516-mature	gga-novel-516	16	2	0.33	3	0.42	4	0.31	3	0.3	3	0.49	1	0.15
Pituitary	gga-novel-347-mature	gga-novel-347	16	1	0.17	3	0.42	7	0.55	0	0	4	0.65	1	0.15
Pituitary	gga-novel-67-star	gga-novel-67	16	2	0.33	1	0.14	6	0.47	3	0.3	1	0.16	3	0.45
Pituitary	gga-novel-18-star	gga-novel-18	15	2	0.33	2	0.28	5	0.39	1	0.1	3	0.49	2	0.3
Pituitary	gga-novel-428-mature	gga-novel-428	15	2	0.33	3.5	0.49	4.5	0.35	1.5	0.15	2.5	0.41	1	0.15
Pituitary	gga-novel-180-mature	gga-novel-180	15	3	0.5	0	0	4	0.31	5	0.5	2	0.33	1	0.15
Pituitary	gga-novel-107-mature	gga-novel-107	15	1	0.17	5	0.7	6	0.47	2	0.2	1	0.16	0	0
Pituitary	gga-novel-511-mature	gga-novel-511	15	0	0	2	0.28	8	0.62	2	0.2	2	0.33	1	0.15
Pituitary	gga-novel-458-mature	gga-novel-458	15	0	0	3	0.42	8	0.62	2	0.2	0	0	2	0.3
Pituitary	gga-novel-453-mature	gga-novel-453	14	1	0.17	1	0.14	2	0.16	3	0.3	4	0.65	3	0.45
Pituitary	gga-novel-251-mature	gga-novel-251	14	1	0.17	4	0.56	3	0.23	1	0.1	4	0.65	1	0.15
Pituitary	gga-novel-344-mature	gga-novel-344	14	2	0.33	3	0.42	5	0.39	2	0.2	0	0	2	0.3
Pituitary	gga-novel-394-mature	gga-novel-394	14	1	0.17	1	0.14	6	0.47	1	0.1	0	0	5	0.74
Pituitary	gga-novel-231-mature	gga-novel-231	14	4	0.66	0	0	6	0.47	3	0.3	1	0.16	0	0
Pituitary	gga-novel-276-mature	gga-novel-276	14	5	0.83	0	0	8	0.62	1	0.1	0	0	0	0
Pituitary	gga-novel-361-mature	gga-novel-361	14	1	0.17	2	0.28	5	0.39	4	0.4	0	0	2	0.3
Pituitary	gga-novel-268-mature	gga-novel-268	14	1	0.17	4	0.56	6	0.47	3	0.3	0	0	0	0
Pituitary	gga-novel-467-mature	gga-novel-467	14	2	0.33	0.5	0.07	5.5	0.43	5.5	0.55	0.5	0.08	0	0
Pituitary	gga-novel-396-mature	gga-novel-396	14	2	0.33	0.5	0.07	5.5	0.43	5.5	0.55	0.5	0.08	0	0
Pituitary	gga-novel-160-mature	gga-novel-160	14	1	0.17	3	0.42	8	0.62	1	0.1	0	0	1	0.15
Pituitary	gga-novel-336-mature	gga-novel-336	13	1	0.17	3	0.42	2	0.16	1	0.1	3	0.49	3	0.45
Pituitary	gga-novel-120-mature	gga-novel-120	13	4	0.66	3	0.42	5	0.39	0	0	1	0.16	0	0
Pituitary	gga-novel-508-mature	gga-novel-508	13	4	0.66	0	0	5	0.39	2	0.2	2	0.33	0	0
Pituitary	gga-novel-62-mature	gga-novel-62	13	2	0.33	3	0.42	6	0.47	0	0	1	0.16	1	0.15
Pituitary	gga-novel-148-mature	gga-novel-148	13	4	0.66	2	0.28	7	0.55	0	0	0	0	0	0
Pituitary	gga-novel-444-mature	gga-novel-444	13	3	0.5	0	0	3	0.23	6	0.6	1	0.16	0	0
Pituitary	gga-novel-257-mature	gga-novel-257	13	0	0	1	0.14	3	0.23	6	0.6	3	0.49	0	0
Pituitary	gga-novel-454-mature	gga-novel-454	13	0	0	0	0	5	0.39	4	0.4	2	0.33	2	0.3
Pituitary	gga-novel-83-mature	gga-novel-83	13	3	0.5	0	0	7	0.55	2	0.2	0	0	1	0.15
Pituitary	gga-novel-87-mature	gga-novel-87	13	0	0	1	0.14	8	0.62	2	0.2	1	0.16	1	0.15
Pituitary	gga-novel-114-star	gga-novel-114	12	3	0.5	2	0.28	1	0.08	2	0.2	4	0.65	0	0
Pituitary	gga-novel-269-mature	gga-novel-269	12	2	0.33	4	0.56	1	0.08	2	0.2	3	0.49	0	0
Pituitary	gga-novel-288-mature	gga-novel-288	12	1	0.17	5	0.7	4	0.31	1	0.1	1	0.16	0	0
Pituitary	gga-novel-348-mature	gga-novel-348	12	3	0.5	1	0.14	6	0.47	0	0	0	0	2	0.3
Pituitary	gga-novel-104-mature	gga-novel-104	12	1	0.17	1	0.14	4	0.31	2	0.2	0	0	4	0.59
Pituitary	gga-novel-350-mature	gga-novel-350	12	4	0.66	0	0	5	0.39	2	0.2	0	0	1	0.15
Pituitary	gga-novel-78-star	gga-novel-78	11	1	0.17	0	0	0	0	5	0.5	1	0.16	4	0.59
Pituitary	gga-novel-22-star	gga-novel-22	11	1	0.17	4	0.56	2	0.16	2	0.2	2	0.33	0	0
Pituitary	gga-novel-245-mature	gga-novel-245	11	2	0.33	0	0	4	0.31	0	0	1	0.16	4	0.59
Pituitary	gga-novel-384-mature	gga-novel-384	11	1	0.17	3	0.42	3	0.23	1	0.1	0	0	3	0.45
Pituitary	gga-novel-121-star	gga-novel-121	11	3	0.5	0	0	3	0.23	3	0.3	0	0	2	0.3
Pituitary	gga-novel-73-mature	gga-novel-73	11	0	0	1	0.14	3	0.23	3	0.3	2	0.33	2	0.3
Pituitary	gga-novel-53-star	gga-novel-53	11	1	0.17	1	0.14	1	0.08	6	0.6	1	0.16	1	0.15
Pituitary	gga-novel-95-mature	gga-novel-95	11	0	0	5	0.7	3	0.23	2	0.2	1	0.16	0	0
Pituitary	gga-novel-17-star	gga-novel-17	11	0	0	2	0.28	5	0.39	0	0	0	0	4	0.59
Pituitary	gga-novel-99-mature	gga-novel-99	11	1	0.17	3	0.42	5	0.39	2	0.2	0	0	0	0
Pituitary	gga-novel-286-mature	gga-novel-286	10.5	1	0.17	1.5	0.21	4	0.31	0	0	1	0.16	3	0.45
Pituitary	gga-novel-243-mature	gga-novel-243	10	2	0.33	0	0	1	0.08	1	0.1	1	0.16	5	0.74
Pituitary	gga-novel-131-mature	gga-novel-131	10	1	0.17	4	0.56	1	0.08	1	0.1	1	0.16	2	0.3
Pituitary	gga-novel-9-star	gga-novel-9	10	0	0	5	0.7	2	0.16	0	0	2	0.33	1	0.15
Pituitary	gga-novel-374-mature	gga-novel-374	10	0	0	1	0.14	2	0.16	1	0.1	2	0.33	4	0.59
Pituitary	gga-novel-497-mature	gga-novel-497	10	1	0.17	4	0.56	2	0.16	1	0.1	2	0.33	0	0
Pituitary	gga-novel-81-mature	gga-novel-81	10	1	0.17	1	0.14	2	0.16	2	0.2	2	0.33	2	0.3
Pituitary	gga-novel-79-mature	gga-novel-79	10	1	0.17	1	0.14	2	0.16	2	0.2	2	0.33	2	0.3
Pituitary	gga-novel-123-star	gga-novel-123	10	1	0.17	3	0.42	3	0.23	0	0	2	0.33	1	0.15
Pituitary	gga-novel-378-mature	gga-novel-378	10	0	0	5	0.7	2	0.16	1	0.1	2	0.33	0	0
Pituitary	gga-novel-159-mature	gga-novel-159	10	1	0.17	1	0.14	4	0.31	0	0	2	0.33	2	0.3
Pituitary	gga-novel-445-mature	gga-novel-445	10	0	0	1	0.14	4	0.31	1	0.1	4	0.65	0	0
Pituitary	gga-novel-109-star	gga-novel-109	10	2	0.33	0	0	5	0.39	0	0	1	0.16	2	0.3
Pituitary	gga-novel-265-mature	gga-novel-265	10	0	0	5	0.7	3	0.23	1	0.1	0	0	1	0.15
Pituitary	gga-novel-369-mature	gga-novel-369	10	0	0	2	0.28	3	0.23	2	0.2	1	0.16	2	0.3
Pituitary	gga-novel-105-mature	gga-novel-105	10	2	0.33	0	0	3	0.23	3	0.3	0	0	2	0.3
Pituitary	gga-novel-192-mature	gga-novel-192	10	1	0.17	0	0	2	0.16	5	0.5	2	0.33	0	0
Pituitary	gga-novel-28-star	gga-novel-28	10	0	0	4	0.56	4	0.31	1	0.1	0	0	1	0.15
Pituitary	gga-novel-407-mature	gga-novel-407	10	0	0	0	0	3	0.23	3	0.3	0	0	4	0.59
Pituitary	gga-novel-383-mature	gga-novel-383	10	0	0	0	0	5	0.39	1	0.1	0	0	4	0.59
Pituitary	gga-novel-39-mature	gga-novel-39	10	2	0.33	0	0	5	0.39	2	0.2	0	0	1	0.15
Pituitary	gga-novel-233-mature	gga-novel-233	9	4	0.66	1	0.14	0	0	2	0.2	2	0.33	0	0
Pituitary	gga-novel-318-mature	gga-novel-318	9	3	0.5	2	0.28	2	0.16	0	0	2	0.33	0	0
Pituitary	gga-novel-394-star	gga-novel-394	9	1	0.17	2	0.28	1	0.08	1	0.1	1	0.16	3	0.45
Pituitary	gga-novel-20-star	gga-novel-20	9	2	0.33	4	0.56	2	0.16	0	0	1	0.16	0	0
Pituitary	gga-novel-330-mature	gga-novel-330	9	0	0	1	0.14	2	0.16	1	0.1	3	0.49	2	0.3
Pituitary	gga-novel-316-mature	gga-novel-316	9	1	0.17	2	0.28	2	0.16	1	0.1	2	0.33	1	0.15
Pituitary	gga-novel-322-mature	gga-novel-322	9	1	0.17	1	0.14	1	0.08	3	0.3	3	0.49	0	0
Pituitary	gga-novel-84-mature	gga-novel-84	9	0	0	2	0.28	1	0.08	2	0.2	1	0.16	3	0.45
Pituitary	gga-novel-427-mature	gga-novel-427	9	2	0.33	1	0.14	2	0.16	2	0.2	2	0.33	0	0
Pituitary	gga-novel-221-mature	gga-novel-221	9	2	0.33	0	0	2	0.16	2	0.2	0	0	3	0.45
Pituitary	gga-novel-95-star	gga-novel-95	9	0	0	3	0.42	2	0.16	1	0.1	1	0.16	2	0.3
Pituitary	gga-novel-136-star	gga-novel-136	9	0	0	3	0.42	2	0.16	1	0.1	1	0.16	2	0.3
Pituitary	gga-novel-128-star	gga-novel-128	9	1	0.17	1	0.14	2	0.16	2	0.2	1	0.16	2	0.3
Pituitary	gga-novel-479-mature	gga-novel-479	9	0	0	3	0.42	2	0.16	1	0.1	0	0	3	0.45
Pituitary	gga-novel-26-star	gga-novel-26	9	0	0	2	0.28	2	0.16	2	0.2	1	0.16	2	0.3
Pituitary	gga-novel-261-mature	gga-novel-261	9	1	0.17	1	0.14	4	0.31	0	0	2	0.33	1	0.15
Pituitary	gga-novel-258-star	gga-novel-258	9	0	0	1	0.14	2	0.16	3	0.3	1	0.16	2	0.3
Pituitary	gga-novel-289-mature	gga-novel-289	9	1	0.17	2	0.28	4	0.31	1	0.1	1	0.16	0	0
Pituitary	gga-novel-93-star	gga-novel-93	9	1	0.17	0	0	5	0.39	0	0	1	0.16	2	0.3
Pituitary	gga-novel-90-mature	gga-novel-90	9	0	0	3	0.42	3	0.23	2	0.2	0	0	1	0.15
Pituitary	gga-novel-297-mature	gga-novel-297	9	0	0	3	0.42	3	0.23	3	0.3	0	0	0	0
Pituitary	gga-novel-124-mature	gga-novel-124	9	0	0	1	0.14	3	0.23	4	0.4	1	0.16	0	0
Pituitary	gga-novel-299-mature	gga-novel-299	9	0	0	0	0	4	0.31	3	0.3	1	0.16	1	0.15
Pituitary	gga-novel-480-mature	gga-novel-480	8	0	0	2	0.28	0	0	1	0.1	3	0.49	2	0.3
Pituitary	gga-novel-241-mature	gga-novel-241	8	2	0.33	2	0.28	1	0.08	1	0.1	0	0	2	0.3
Pituitary	gga-novel-422-mature	gga-novel-422	8	0	0	3	0.42	1	0.08	1	0.1	2	0.33	1	0.15
Pituitary	gga-novel-358-mature	gga-novel-358	8	1	0.17	3	0.42	2	0.16	1	0.1	1	0.16	0	0
Pituitary	gga-novel-127-mature	gga-novel-127	8	0	0	0	0	2	0.16	1	0.1	1	0.16	4	0.59
Pituitary	gga-novel-153-mature	gga-novel-153	8	1	0.17	4	0.56	3	0.23	0	0	0	0	0	0
Pituitary	gga-novel-413-mature	gga-novel-413	8	0	0	1	0.14	2	0.16	2	0.2	0	0	3	0.45
Pituitary	gga-novel-296-star	gga-novel-296	8	0	0	4	0.56	3	0.23	0	0	0	0	1	0.15
Pituitary	gga-novel-130-mature	gga-novel-130	8	0	0	1	0.14	2	0.16	3	0.3	2	0.33	0	0
Pituitary	gga-novel-331-mature	gga-novel-331	8	1	0.17	0	0	4	0.31	1	0.1	2	0.33	0	0
Pituitary	gga-novel-102-mature	gga-novel-102	8	0	0	0	0	1	0.08	5	0.5	0	0	2	0.3
Pituitary	gga-novel-152-mature	gga-novel-152	8	1	0.17	1	0.14	4	0.31	1	0.1	0	0	1	0.15
Pituitary	gga-novel-506-mature	gga-novel-506	8	1	0.17	1	0.14	4	0.31	1	0.1	0	0	1	0.15
Pituitary	gga-novel-474-mature	gga-novel-474	8	1	0.17	0	0	4	0.31	2	0.2	1	0.16	0	0
Pituitary	gga-novel-354-mature	gga-novel-354	8	2	0.33	0	0	6	0.47	0	0	0	0	0	0
Pituitary	gga-novel-509-mature	gga-novel-509	8	0	0	0	0	5	0.39	1	0.1	1	0.16	1	0.15
Pituitary	gga-novel-184-mature	gga-novel-184	8	0	0	1	0.14	5	0.39	1	0.1	0	0	1	0.15
Pituitary	gga-novel-419-mature	gga-novel-419	7.5	0.5	0.08	1.5	0.21	2	0.16	0	0	1.5	0.25	2	0.3
Pituitary	gga-novel-327-mature	gga-novel-327	7.5	1	0.17	0	0	4.5	0.35	0.5	0.05	1	0.16	0.5	0.07
Pituitary	gga-novel-308-mature	gga-novel-308	7.5	1	0.17	0	0	4.5	0.35	0.5	0.05	1	0.16	0.5	0.07
Pituitary	gga-novel-157-mature	gga-novel-157	7	2	0.33	0	0	1	0.08	1	0.1	2	0.33	1	0.15
Pituitary	gga-novel-100-mature	gga-novel-100	7	1	0.17	1	0.14	2	0.16	0	0	3	0.49	0	0
Pituitary	gga-novel-370-mature	gga-novel-370	7	2	0.33	2	0.28	1	0.08	1	0.1	1	0.16	0	0
Pituitary	gga-novel-151-star	gga-novel-151	7	1	0.17	1	0.14	1	0.08	1	0.1	1	0.16	2	0.3
Pituitary	gga-novel-140-star	gga-novel-140	7	1	0.17	1	0.14	2	0.16	0	0	1	0.16	2	0.3
Pituitary	gga-novel-146-mature	gga-novel-146	7	0	0	1	0.14	2	0.16	0	0	2	0.33	2	0.3
Pituitary	gga-novel-174-star	gga-novel-174	7	2	0.33	1	0.14	1	0.08	2	0.2	1	0.16	0	0
Pituitary	gga-novel-218-mature	gga-novel-218	7	0	0	1	0.14	1	0.08	2	0.2	2	0.33	1	0.15
Pituitary	gga-novel-353-mature	gga-novel-353	7	2	0.33	0	0	2	0.16	1	0.1	1	0.16	1	0.15
Pituitary	gga-novel-127-star	gga-novel-127	7	0	0	1	0.14	2	0.16	1	0.1	2	0.33	1	0.15
Pituitary	gga-novel-116-mature	gga-novel-116	7	2	0.33	0	0	1	0.08	3	0.3	1	0.16	0	0
Pituitary	gga-novel-86-mature	gga-novel-86	7	1	0.17	1	0.14	2	0.16	2	0.2	1	0.16	0	0
Pituitary	gga-novel-319-mature	gga-novel-319	7	0	0	1	0.14	1	0.08	3	0.3	1	0.16	1	0.15
Pituitary	gga-novel-352-mature	gga-novel-352	7	1	0.17	2	0.28	3	0.23	0	0	0	0	1	0.15
Pituitary	gga-novel-238-mature	gga-novel-238	7	1	0.17	1	0.14	1	0.08	4	0.4	0	0	0	0
Pituitary	gga-novel-161-mature	gga-novel-161	7	0	0	2	0.28	2	0.16	2	0.2	0	0	1	0.15
Pituitary	gga-novel-372-mature	gga-novel-372	7	0	0	1	0.14	1	0.08	4	0.4	0	0	1	0.15
Pituitary	gga-novel-102-star	gga-novel-102	7	1	0.17	0	0	4	0.31	1	0.1	0	0	1	0.15
Pituitary	gga-novel-205-mature	gga-novel-205	7	0	0	2	0.28	4	0.31	1	0.1	0	0	0	0
Pituitary	gga-novel-368-mature	gga-novel-368	7	0	0	0	0	4	0.31	3	0.3	0	0	0	0
Pituitary	gga-novel-229-mature	gga-novel-229	6.5	0.5	0.08	1	0.14	1.5	0.12	0.5	0.05	2.5	0.41	0.5	0.07
Pituitary	gga-novel-202-mature	gga-novel-202	6.5	0.5	0.08	1	0.14	1.5	0.12	0.5	0.05	2.5	0.41	0.5	0.07
Pituitary	gga-novel-85-star	gga-novel-85	6	2	0.33	1	0.14	0	0	0	0	0	0	3	0.45
Pituitary	gga-novel-493-mature	gga-novel-493	6	1	0.17	2	0.28	0	0	1	0.1	2	0.33	0	0
Pituitary	gga-novel-260-star	gga-novel-260	6	0	0	1	0.14	1	0.08	0	0	2	0.33	2	0.3
Pituitary	gga-novel-334-mature	gga-novel-334	6	1	0.17	2	0.28	1	0.08	0	0	0	0	2	0.3
Pituitary	gga-novel-114-mature	gga-novel-114	6	1	0.17	3	0.42	1	0.08	0	0	0	0	1	0.15
Pituitary	gga-novel-75-mature	gga-novel-75	6	1.5	0.25	1	0.14	1.5	0.12	0.5	0.05	1.5	0.25	0	0
Pituitary	gga-novel-74-mature	gga-novel-74	6	1.5	0.25	1	0.14	1.5	0.12	0.5	0.05	1.5	0.25	0	0
Pituitary	gga-novel-197-mature	gga-novel-197	6	0	0	1	0.14	1	0.08	0	0	0	0	4	0.59
Pituitary	gga-novel-34-star	gga-novel-34	6	0	0	1	0.14	2	0.16	0	0	2	0.33	1	0.15
Pituitary	gga-novel-457-mature	gga-novel-457	6	0	0	0	0	0	0	3	0.3	2	0.33	1	0.15
Pituitary	gga-novel-357-mature	gga-novel-357	6	0	0	2	0.28	1	0.08	1	0.1	1	0.16	1	0.15
Pituitary	gga-novel-284-mature	gga-novel-284	6	0	0	1	0.14	2	0.16	0	0	1	0.16	2	0.3
Pituitary	gga-novel-441-mature	gga-novel-441	6	0	0	1	0.14	1	0.08	2	0.2	1	0.16	1	0.15
Pituitary	gga-novel-150-mature	gga-novel-150	6	1	0.17	1	0.14	2	0.16	1	0.1	1	0.16	0	0
Pituitary	gga-novel-147-mature	gga-novel-147	6	1	0.17	1	0.14	2	0.16	1	0.1	1	0.16	0	0
Pituitary	gga-novel-118-star	gga-novel-118	6	1	0.17	0	0	3	0.23	0	0	2	0.33	0	0
Pituitary	gga-novel-139-mature	gga-novel-139	6	0	0	2	0.28	1	0.08	2	0.2	1	0.16	0	0
Pituitary	gga-novel-364-mature	gga-novel-364	6	0	0	0	0	2	0.16	1	0.1	1	0.16	2	0.3
Pituitary	gga-novel-168-mature	gga-novel-168	6	0	0	1	0.14	1	0.08	3	0.3	1	0.16	0	0
Pituitary	gga-novel-101-star	gga-novel-101	6	0	0	1	0.14	2	0.16	2	0.2	1	0.16	0	0
Pituitary	gga-novel-311-mature	gga-novel-311	6	0	0	0	0	0	0	5	0.5	0	0	1	0.15
Pituitary	gga-novel-118-mature	gga-novel-118	6	0	0	1	0.14	2	0.16	3	0.3	0	0	0	0
Pituitary	gga-novel-70-star	gga-novel-70	6	1	0.17	0	0	4	0.31	1	0.1	0	0	0	0
Pituitary	gga-novel-198-mature	gga-novel-198	6	0	0	1	0.14	3	0.23	2	0.2	0	0	0	0
Pituitary	gga-novel-462-mature	gga-novel-462	6	0	0	1	0.14	4	0.31	1	0.1	0	0	0	0
Pituitary	gga-novel-236-mature	gga-novel-236	6	0	0	1	0.14	4	0.31	1	0.1	0	0	0	0
Pituitary	gga-novel-196-mature	gga-novel-196	6	0	0	0	0	6	0.47	0	0	0	0	0	0
Pituitary	gga-novel-470-mature	gga-novel-470	5.5	2	0.33	0	0	1.5	0.12	1.5	0.15	0	0	0.5	0.07
Pituitary	gga-novel-323-mature	gga-novel-323	5.5	0	0	1	0.14	2	0.16	0.5	0.05	0.5	0.08	1.5	0.22
Pituitary	gga-novel-232-mature	gga-novel-232	5.5	0	0	1	0.14	2	0.16	0.5	0.05	0.5	0.08	1.5	0.22
Pituitary	gga-novel-411-mature	gga-novel-411	5	1	0.17	1	0.14	1	0.08	0	0	2	0.33	0	0
Pituitary	gga-novel-452-mature	gga-novel-452	5	0	0	0	0	1	0.08	0	0	3	0.49	1	0.15
Pituitary	gga-novel-486-mature	gga-novel-486	5	0	0	0	0	0	0	1	0.1	1	0.16	3	0.45
Pituitary	gga-novel-200-mature	gga-novel-200	5	1	0.17	0	0	1	0.08	0	0	0	0	3	0.45
Pituitary	gga-novel-156-mature	gga-novel-156	5	1	0.17	0	0	1	0.08	1	0.1	2	0.33	0	0
Pituitary	gga-novel-463-mature	gga-novel-463	5	0	0	0	0	1	0.08	1	0.1	2	0.33	1	0.15
Pituitary	gga-novel-67-mature	gga-novel-67	5	0	0	3	0.42	1	0.08	0	0	1	0.16	0	0
Pituitary	gga-novel-302-mature	gga-novel-302	5	1	0.17	0	0	2	0.16	0	0	2	0.33	0	0
Pituitary	gga-novel-138-mature	gga-novel-138	5	2	0.33	1	0.14	1	0.08	1	0.1	0	0	0	0
Pituitary	gga-novel-142-star	gga-novel-142	5	0	0	1	0.14	1	0.08	1	0.1	1	0.16	1	0.15
Pituitary	gga-novel-255-star	gga-novel-255	5	1	0.17	1	0.14	2	0.16	0	0	1	0.16	0	0
Pituitary	gga-novel-128-mature	gga-novel-128	5	0	0	1	0.14	1	0.08	1	0.1	0	0	2	0.3
Pituitary	gga-novel-438-mature	gga-novel-438	5	0	0	1	0.14	2	0.16	0	0	1	0.16	1	0.15
Pituitary	gga-novel-173-mature	gga-novel-173	5	0	0	0	0	0	0	3	0.3	0	0	2	0.3
Pituitary	gga-novel-443-mature	gga-novel-443	5	0	0	1	0.14	1	0.08	2	0.2	1	0.16	0	0
Pituitary	gga-novel-415-mature	gga-novel-415	5	0	0	1	0.14	1	0.08	2	0.2	1	0.16	0	0
Pituitary	gga-novel-177-star	gga-novel-177	5	0	0	1	0.14	1	0.08	2	0.2	0	0	1	0.15
Pituitary	gga-novel-451-mature	gga-novel-451	5	1	0.17	0	0	0	0	4	0.4	0	0	0	0
Pituitary	gga-novel-112-mature	gga-novel-112	5	0	0	1	0.14	2	0.16	1	0.1	0	0	1	0.15
Pituitary	gga-novel-244-mature	gga-novel-244	5	0	0	1	0.14	2	0.16	1	0.1	0	0	1	0.15
Pituitary	gga-novel-495-mature	gga-novel-495	5	0	0	0	0	1	0.08	3	0.3	1	0.16	0	0
Pituitary	gga-novel-130-star	gga-novel-130	5	0	0	0	0	1	0.08	3	0.3	1	0.16	0	0
Pituitary	gga-novel-174-mature	gga-novel-174	5	0	0	0	0	2	0.16	2	0.2	0	0	1	0.15
Pituitary	gga-novel-430-mature	gga-novel-430	5	0	0	0	0	2	0.16	2	0.2	0	0	1	0.15
Pituitary	gga-novel-121-mature	gga-novel-121	5	0	0	0	0	0	0	5	0.5	0	0	0	0
Pituitary	gga-novel-195-mature	gga-novel-195	5	0	0	0	0	3	0.23	1	0.1	1	0.16	0	0
Pituitary	gga-novel-417-mature	gga-novel-417	5	0	0	0	0	1	0.08	4	0.4	0	0	0	0
Pituitary	gga-novel-57-star	gga-novel-57	5	0	0	0	0	2	0.16	3	0.3	0	0	0	0
Pituitary	gga-novel-328-mature	gga-novel-328	5	0	0	0	0	4	0.31	1	0.1	0	0	0	0
Pituitary	gga-novel-83-star	gga-novel-83	5	0	0	0	0	5	0.39	0	0	0	0	0	0
Pituitary	gga-novel-505-mature	gga-novel-505	4.5	0	0	2.5	0.35	0.5	0.04	0.5	0.05	0	0	1	0.15
Pituitary	gga-novel-301-mature	gga-novel-301	4.32	0.33	0.06	0	0	2.33	0.18	0.33	0.03	0.33	0.05	1	0.15
Pituitary	gga-novel-274-mature	gga-novel-274	4.32	0.33	0.06	0	0	2.33	0.18	0.33	0.03	0.33	0.05	1	0.15
Pituitary	gga-novel-266-mature	gga-novel-266	4.32	0.33	0.06	0	0	2.33	0.18	0.33	0.03	0.33	0.05	1	0.15
Pituitary	gga-novel-117-star	gga-novel-117	4	2	0.33	1	0.14	0	0	0	0	1	0.16	0	0
Pituitary	gga-novel-225-mature	gga-novel-225	4	1	0.17	0	0	0	0	0	0	1	0.16	2	0.3
Pituitary	gga-novel-133-mature	gga-novel-133	4	2	0.33	1	0.14	0	0	0	0	0	0	1	0.15
Pituitary	gga-novel-483-mature	gga-novel-483	4	0	0	0	0	0	0	0	0	0	0	4	0.59
Pituitary	gga-novel-324-mature	gga-novel-324	4	0	0	0	0	0	0	1	0.1	2	0.33	1	0.15
Pituitary	gga-novel-183-star	gga-novel-183	4	1	0.17	0	0	0	0	1	0.1	1	0.16	1	0.15
Pituitary	gga-novel-122-star	gga-novel-122	4	1	0.17	0	0	1	0.08	0	0	2	0.33	0	0
Pituitary	gga-novel-98-star	gga-novel-98	4	1	0.17	0	0	1	0.08	0	0	2	0.33	0	0
Pituitary	gga-novel-188-star	gga-novel-188	4	0	0	2	0.28	0	0	0	0	0	0	2	0.3
Pituitary	gga-novel-468-mature	gga-novel-468	4	0	0	0	0	1	0.08	0	0	2	0.33	1	0.15
Pituitary	gga-novel-312-mature	gga-novel-312	4	1	0.17	1	0.14	1	0.08	0	0	1	0.16	0	0
Pituitary	gga-novel-488-mature	gga-novel-488	4	0	0	1	0.14	0	0	1	0.1	0	0	2	0.3
Pituitary	gga-novel-230-mature	gga-novel-230	4	0	0	1	0.14	1	0.08	0	0	1	0.16	1	0.15
Pituitary	gga-novel-414-mature	gga-novel-414	4	1	0.17	0	0	0	0	2	0.2	0	0	1	0.15
Pituitary	gga-novel-389-mature	gga-novel-389	4	1	0.17	0	0	1	0.08	1	0.1	1	0.16	0	0
Pituitary	gga-novel-234-mature	gga-novel-234	4	2	0.33	0	0	1	0.08	1	0.1	0	0	0	0
Pituitary	gga-novel-325-mature	gga-novel-325	4	0	0	0	0	2	0.16	0	0	2	0.33	0	0
Pituitary	gga-novel-103-star	gga-novel-103	4	0	0	1	0.14	1	0.08	1	0.1	1	0.16	0	0
Pituitary	gga-novel-400-mature	gga-novel-400	4	0.5	0.08	1	0.14	1	0.08	1	0.1	0	0	0.5	0.07
Pituitary	gga-novel-143-mature	gga-novel-143	4	0.5	0.08	1	0.14	1	0.08	1	0.1	0	0	0.5	0.07
Pituitary	gga-novel-136-mature	gga-novel-136	4	0	0	1	0.14	2	0.16	0	0	1	0.16	0	0
Pituitary	gga-novel-513-mature	gga-novel-513	4	0	0	0	0	0	0	3	0.3	1	0.16	0	0
Pituitary	gga-novel-518-mature	gga-novel-518	4	0	0	1	0.14	0	0	3	0.3	0	0	0	0
Pituitary	gga-novel-148-star	gga-novel-148	4	0	0	0	0	2	0.16	1	0.1	1	0.16	0	0
Pituitary	gga-novel-56-star	gga-novel-56	4	0	0	1	0.14	2	0.16	1	0.1	0	0	0	0
Pituitary	gga-novel-154-mature	gga-novel-154	4	0	0	1	0.14	2	0.16	1	0.1	0	0	0	0
Pituitary	gga-novel-499-mature	gga-novel-499	4	0	0	0	0	3	0.23	0	0	1	0.16	0	0
Pituitary	gga-novel-203-star	gga-novel-203	4	0.5	0.08	0	0	3	0.23	0	0	0.5	0.08	0	0
Pituitary	gga-novel-201-star	gga-novel-201	4	0.5	0.08	0	0	3	0.23	0	0	0.5	0.08	0	0
Pituitary	gga-novel-109-mature	gga-novel-109	4	0	0	0	0	3	0.23	0	0	0	0	1	0.15
Pituitary	gga-novel-326-star	gga-novel-326	4	0	0	1	0.14	3	0.23	0	0	0	0	0	0
Pituitary	gga-novel-90-star	gga-novel-90	4	0	0	0	0	4	0.31	0	0	0	0	0	0
Pituitary	gga-novel-240-mature	gga-novel-240	3.5	0.5	0.08	0	0	1	0.08	0	0	2	0.33	0	0
Pituitary	gga-novel-519-mature	gga-novel-519	3.5	0	0	1	0.14	1.5	0.12	0.5	0.05	0.5	0.08	0	0
Pituitary	gga-novel-515-mature	gga-novel-515	3.5	0	0	1	0.14	1.5	0.12	0.5	0.05	0.5	0.08	0	0
Pituitary	gga-novel-421-mature	gga-novel-421	3.5	0	0	0	0	2	0.16	1	0.1	0	0	0.5	0.07
Pituitary	gga-novel-489-mature	gga-novel-489	3	2	0.33	0	0	0	0	0	0	0	0	1	0.15
Pituitary	gga-novel-501-mature	gga-novel-501	3	1	0.17	0	0	0	0	0	0	0	0	2	0.3
Pituitary	gga-novel-84-star	gga-novel-84	3	0	0	0	0	0	0	0	0	1	0.16	2	0.3
Pituitary	gga-novel-156-star	gga-novel-156	3	0	0	0	0	0	0	0	0	1	0.16	2	0.3
Pituitary	gga-novel-183-mature	gga-novel-183	3	1	0.17	1	0.14	0	0	0	0	0	0	1	0.15
Pituitary	gga-novel-262-mature	gga-novel-262	3	0	0	1	0.14	0	0	0	0	0	0	2	0.3
Pituitary	gga-novel-151-mature	gga-novel-151	3	0	0	2	0.28	0	0	0	0	0	0	1	0.15
Pituitary	gga-novel-335-mature	gga-novel-335	3	0	0	0	0	1	0.08	0	0	2	0.33	0	0
Pituitary	gga-novel-207-mature	gga-novel-207	3	2	0.33	0	0	1	0.08	0	0	0	0	0	0
Pituitary	gga-novel-61-star	gga-novel-61	3	0	0	0	0	1	0.08	0	0	2	0.33	0	0
Pituitary	gga-novel-216-mature	gga-novel-216	3	0	0	1	0.14	0	0	1	0.1	1	0.16	0	0
Pituitary	gga-novel-204-mature	gga-novel-204	3	1	0.17	0	0	1	0.08	0	0	0	0	1	0.15
Pituitary	gga-novel-388-mature	gga-novel-388	3	0	0	0	0	0	0	1	0.1	0	0	2	0.3
Pituitary	gga-novel-375-star	gga-novel-375	3	0	0	0	0	0	0	1	0.1	0	0	2	0.3
Pituitary	gga-novel-64-star	gga-novel-64	3	0	0	0	0	0	0	1	0.1	0	0	2	0.3
Pituitary	gga-novel-309-mature	gga-novel-309	3	0	0	1	0.14	1	0.08	0	0	1	0.16	0	0
Pituitary	gga-novel-490-mature	gga-novel-490	3	0	0	1	0.14	1	0.08	0	0	1	0.16	0	0
Pituitary	gga-novel-122-mature	gga-novel-122	3	0	0	1	0.14	1	0.08	0	0	0	0	1	0.15
Pituitary	gga-novel-50-star	gga-novel-50	3	0	0	1	0.14	1	0.08	0	0	0	0	1	0.15
Pituitary	gga-novel-337-mature	gga-novel-337	3	0	0	1	0.14	1	0.08	0	0	0	0	1	0.15
Pituitary	gga-novel-391-mature	gga-novel-391	3	0	0	2	0.28	1	0.08	0	0	0	0	0	0
Pituitary	gga-novel-115-star	gga-novel-115	3	0	0	2	0.28	1	0.08	0	0	0	0	0	0
Pituitary	gga-novel-189-star	gga-novel-189	3	0	0	2	0.28	1	0.08	0	0	0	0	0	0
Pituitary	gga-novel-65-star	gga-novel-65	3	0	0	0	0	1	0.08	1	0.1	1	0.16	0	0
Pituitary	gga-novel-512-mature	gga-novel-512	3	0	0	1	0.14	0	0	2	0.2	0	0	0	0
Pituitary	gga-novel-253-mature	gga-novel-253	3	1	0.17	0	0	2	0.16	0	0	0	0	0	0
Pituitary	gga-novel-56-mature	gga-novel-56	3	0	0	1	0.14	1	0.08	1	0.1	0	0	0	0
Pituitary	gga-novel-376-mature	gga-novel-376	3	0	0	0	0	2	0.16	0	0	1	0.16	0	0
Pituitary	gga-novel-249-mature	gga-novel-249	3	0	0	1	0.14	1	0.08	1	0.1	0	0	0	0
Pituitary	gga-novel-86-star	gga-novel-86	3	0	0	0	0	2	0.16	0	0	1	0.16	0	0
Pituitary	gga-novel-264-star	gga-novel-264	3	0	0	0	0	2	0.16	0	0	1	0.16	0	0
Pituitary	gga-novel-68-star	gga-novel-68	3	0	0	1	0.14	1	0.08	1	0.1	0	0	0	0
Pituitary	gga-novel-351-mature	gga-novel-351	3	0.5	0.08	0.5	0.07	2	0.16	0	0	0	0	0	0
Pituitary	gga-novel-346-mature	gga-novel-346	3	0.5	0.08	0.5	0.07	2	0.16	0	0	0	0	0	0
Pituitary	gga-novel-123-mature	gga-novel-123	3	0	0	0.5	0.07	1.5	0.12	0.5	0.05	0	0	0.5	0.07
Pituitary	gga-novel-117-mature	gga-novel-117	3	0	0	0.5	0.07	1.5	0.12	0.5	0.05	0	0	0.5	0.07
Pituitary	gga-novel-170-mature	gga-novel-170	3	0	0	0	0	1	0.08	2	0.2	0	0	0	0
Pituitary	gga-novel-60-mature	gga-novel-60	3	0	0	0	0	3	0.23	0	0	0	0	0	0
Pituitary	gga-novel-47-star	gga-novel-47	3	0	0	0	0	3	0.23	0	0	0	0	0	0
Pituitary	gga-novel-270-mature	gga-novel-270	2	0	0	0	0	0	0	0	0	2	0.33	0	0
Pituitary	gga-novel-137-mature	gga-novel-137	2	0	0	0	0	0	0	0	0	2	0.33	0	0
Pituitary	gga-novel-14-star	gga-novel-14	2	0	0	0	0	0	0	0	0	2	0.33	0	0
Pituitary	gga-novel-139-star	gga-novel-139	2	0	0	0	0	0	0	0	0	2	0.33	0	0
Pituitary	gga-novel-248-mature	gga-novel-248	2	1	0.17	1	0.14	0	0	0	0	0	0	0	0
Pituitary	gga-novel-272-mature	gga-novel-272	2	1	0.17	1	0.14	0	0	0	0	0	0	0	0
Pituitary	gga-novel-256-mature	gga-novel-256	2	1	0.17	1	0.14	0	0	0	0	0	0	0	0
Pituitary	gga-novel-500-mature	gga-novel-500	2	0	0	1	0.14	0	0	0	0	1	0.16	0	0
Pituitary	gga-novel-51-star	gga-novel-51	2	0	0	1	0.14	0	0	0	0	1	0.16	0	0
Pituitary	gga-novel-106-mature	gga-novel-106	2	0	0	0	0	0	0	0	0	0	0	2	0.3
Pituitary	gga-novel-162-mature	gga-novel-162	2	0	0	0	0	0	0	0	0	0	0	2	0.3
Pituitary	gga-novel-163-mature	gga-novel-163	2	0	0	0	0	0	0	0	0	0	0	2	0.3
Pituitary	gga-novel-222-star	gga-novel-222	2	0	0	0	0	0	0	0	0	0	0	2	0.3
Pituitary	gga-novel-517-mature	gga-novel-517	2	0	0	1	0.14	0	0	0	0	0	0	1	0.15
Pituitary	gga-novel-211-star	gga-novel-211	2	0	0	1	0.14	0	0	0	0	0	0	1	0.15
Pituitary	gga-novel-236-star	gga-novel-236	2	0	0	2	0.28	0	0	0	0	0	0	0	0
Pituitary	gga-novel-172-star	gga-novel-172	2	0	0	2	0.28	0	0	0	0	0	0	0	0
Pituitary	gga-novel-125-mature	gga-novel-125	2	1	0.17	0	0	0	0	1	0.1	0	0	0	0
Pituitary	gga-novel-176-mature	gga-novel-176	2	1	0.17	0	0	0	0	1	0.1	0	0	0	0
Pituitary	gga-novel-434-mature	gga-novel-434	2	0.5	0.08	0	0	0.5	0.04	0	0	0	0	1	0.15
Pituitary	gga-novel-165-mature	gga-novel-165	2	0.5	0.08	0	0	0.5	0.04	0	0	0	0	1	0.15
Pituitary	gga-novel-190-star	gga-novel-190	2	1	0.17	0	0	0	0	1	0.1	0	0	0	0
Pituitary	gga-novel-206-mature	gga-novel-206	2	0	0	0	0	0	0	1	0.1	0	0	1	0.15
Pituitary	gga-novel-329-mature	gga-novel-329	2	0	0	0	0	0	0	1	0.1	0	0	1	0.15
Pituitary	gga-novel-171-mature	gga-novel-171	2	1	0.17	0	0	1	0.08	0	0	0	0	0	0
Pituitary	gga-novel-10-star	gga-novel-10	2	0	0	0	0	0	0	1	0.1	0	0	1	0.15
Pituitary	gga-novel-191-mature	gga-novel-191	2	1	0.17	0	0	1	0.08	0	0	0	0	0	0
Pituitary	gga-novel-134-star	gga-novel-134	2	1	0.17	0	0	1	0.08	0	0	0	0	0	0
Pituitary	gga-novel-111-mature	gga-novel-111	2	0	0	0	0	1	0.08	0	0	1	0.16	0	0
Pituitary	gga-novel-172-mature	gga-novel-172	2	0	0	0	0	1	0.08	0	0	1	0.16	0	0
Pituitary	gga-novel-158-mature	gga-novel-158	2	0	0	1	0.14	0	0	1	0.1	0	0	0	0
Pituitary	gga-novel-267-mature	gga-novel-267	2	0	0	0	0	1	0.08	0	0	0	0	1	0.15
Pituitary	gga-novel-433-mature	gga-novel-433	2	0	0	0	0	1	0.08	0	0	0	0	1	0.15
Pituitary	gga-novel-161-star	gga-novel-161	2	0	0	0	0	1	0.08	0	0	0	0	1	0.15
Pituitary	gga-novel-116-star	gga-novel-116	2	0	0	0	0	1	0.08	0	0	0	0	1	0.15
Pituitary	gga-novel-242-mature	gga-novel-242	2	0	0	1	0.14	1	0.08	0	0	0	0	0	0
Pituitary	gga-novel-408-mature	gga-novel-408	2	0	0	1	0.14	1	0.08	0	0	0	0	0	0
Pituitary	gga-novel-91-star	gga-novel-91	2	0	0	1	0.14	1	0.08	0	0	0	0	0	0
Pituitary	gga-novel-187-star	gga-novel-187	2	0	0	1	0.14	1	0.08	0	0	0	0	0	0
Pituitary	gga-novel-173-star	gga-novel-173	2	0	0	1	0.14	1	0.08	0	0	0	0	0	0
Pituitary	gga-novel-261-star	gga-novel-261	2	0	0	1	0.14	1	0.08	0	0	0	0	0	0
Pituitary	gga-novel-112-star	gga-novel-112	2	0	0	0	0	0	0	2	0.2	0	0	0	0
Pituitary	gga-novel-477-mature	gga-novel-477	2	0	0	0	0	0	0	2	0.2	0	0	0	0
Pituitary	gga-novel-367-star	gga-novel-367	2	0	0	0	0	0	0	2	0.2	0	0	0	0
Pituitary	gga-novel-399-mature	gga-novel-399	2	0	0	0	0	1	0.08	1	0.1	0	0	0	0
Pituitary	gga-novel-494-mature	gga-novel-494	2	0	0	0	0	1	0.08	1	0.1	0	0	0	0
Pituitary	gga-novel-403-mature	gga-novel-403	2	0	0	0	0	1	0.08	1	0.1	0	0	0	0
Pituitary	gga-novel-208-star	gga-novel-208	2	0	0	0	0	1	0.08	1	0.1	0	0	0	0
Pituitary	gga-novel-141-star	gga-novel-141	2	0	0	0	0	1	0.08	1	0.1	0	0	0	0
Pituitary	gga-novel-76-star	gga-novel-76	2	0	0	0	0	1	0.08	1	0.1	0	0	0	0
Pituitary	gga-novel-175-star	gga-novel-175	2	0	0	0	0	1	0.08	1	0.1	0	0	0	0
Pituitary	gga-novel-290-mature	gga-novel-290	2	0	0	0	0	2	0.16	0	0	0	0	0	0
Pituitary	gga-novel-175-mature	gga-novel-175	2	0	0	0	0	2	0.16	0	0	0	0	0	0
Pituitary	gga-novel-328-star	gga-novel-328	2	0	0	0	0	2	0.16	0	0	0	0	0	0
Pituitary	gga-novel-155-mature	gga-novel-155	2	0	0	0	0	2	0.16	0	0	0	0	0	0
Pituitary	gga-novel-211-mature	gga-novel-211	2	0	0	0	0	2	0.16	0	0	0	0	0	0
Pituitary	gga-novel-157-star	gga-novel-157	2	0	0	0	0	2	0.16	0	0	0	0	0	0
Pituitary	gga-novel-81-star	gga-novel-81	1.5	0	0	1	0.14	0.5	0.04	0	0	0	0	0	0
Pituitary	gga-novel-79-star	gga-novel-79	1.5	0	0	1	0.14	0.5	0.04	0	0	0	0	0	0
Pituitary	gga-novel-404-mature	gga-novel-404	1.33	0	0	0	0	0	0	0.33	0.03	0	0	1	0.15
Pituitary	gga-novel-149-mature	gga-novel-149	1	1	0.17	0	0	0	0	0	0	0	0	0	0
Pituitary	gga-novel-101-mature	gga-novel-101	1	1	0.17	0	0	0	0	0	0	0	0	0	0
Pituitary	gga-novel-435-mature	gga-novel-435	1	1	0.17	0	0	0	0	0	0	0	0	0	0
Pituitary	gga-novel-214-mature	gga-novel-214	1	1	0.17	0	0	0	0	0	0	0	0	0	0
Pituitary	gga-novel-213-mature	gga-novel-213	1	1	0.17	0	0	0	0	0	0	0	0	0	0
Pituitary	gga-novel-108-star	gga-novel-108	1	1	0.17	0	0	0	0	0	0	0	0	0	0
Pituitary	gga-novel-155-star	gga-novel-155	1	1	0.17	0	0	0	0	0	0	0	0	0	0
Pituitary	gga-novel-193-mature	gga-novel-193	1	1	0.17	0	0	0	0	0	0	0	0	0	0
Pituitary	gga-novel-254-star	gga-novel-254	1	1	0.17	0	0	0	0	0	0	0	0	0	0
Pituitary	gga-novel-44-star	gga-novel-44	1	1	0.17	0	0	0	0	0	0	0	0	0	0
Pituitary	gga-novel-186-star	gga-novel-186	1	1	0.17	0	0	0	0	0	0	0	0	0	0
Pituitary	gga-novel-82-star	gga-novel-82	1	1	0.17	0	0	0	0	0	0	0	0	0	0
Pituitary	gga-novel-442-star	gga-novel-442	1	1	0.17	0	0	0	0	0	0	0	0	0	0
Pituitary	gga-novel-235-star	gga-novel-235	1	1	0.17	0	0	0	0	0	0	0	0	0	0
Pituitary	gga-novel-199-star	gga-novel-199	1	1	0.17	0	0	0	0	0	0	0	0	0	0
Pituitary	gga-novel-181-star	gga-novel-181	1	1	0.17	0	0	0	0	0	0	0	0	0	0
Pituitary	gga-novel-167-star	gga-novel-167	1	1	0.17	0	0	0	0	0	0	0	0	0	0
Pituitary	gga-novel-152-star	gga-novel-152	1	1	0.17	0	0	0	0	0	0	0	0	0	0
Pituitary	gga-novel-91-mature	gga-novel-91	1	0	0	0	0	0	0	0	0	1	0.16	0	0
Pituitary	gga-novel-113-mature	gga-novel-113	1	0	0	0	0	0	0	0	0	1	0.16	0	0
Pituitary	gga-novel-278-mature	gga-novel-278	1	0	0	0	0	0	0	0	0	1	0.16	0	0
Pituitary	gga-novel-409-mature	gga-novel-409	1	0	0	0	0	0	0	0	0	1	0.16	0	0
Pituitary	gga-novel-416-mature	gga-novel-416	1	0	0	0	0	0	0	0	0	1	0.16	0	0
Pituitary	gga-novel-158-star	gga-novel-158	1	0	0	0	0	0	0	0	0	1	0.16	0	0
Pituitary	gga-novel-189-mature	gga-novel-189	1	0	0	0	0	0	0	0	0	1	0.16	0	0
Pituitary	gga-novel-401-star	gga-novel-401	1	0	0	0	0	0	0	0	0	1	0.16	0	0
Pituitary	gga-novel-33-star	gga-novel-33	1	0	0	0	0	0	0	0	0	1	0.16	0	0
Pituitary	gga-novel-182-star	gga-novel-182	1	0	0	0	0	0	0	0	0	1	0.16	0	0
Pituitary	gga-novel-162-star	gga-novel-162	1	0	0	0	0	0	0	0	0	1	0.16	0	0
Pituitary	gga-novel-159-star	gga-novel-159	1	0	0	0	0	0	0	0	0	1	0.16	0	0
Pituitary	gga-novel-377-mature	gga-novel-377	1	0	0	0.5	0.07	0	0	0	0	0.5	0.08	0	0
Pituitary	gga-novel-343-mature	gga-novel-343	1	0	0	0.5	0.07	0	0	0	0	0.5	0.08	0	0
Pituitary	gga-novel-108-mature	gga-novel-108	1	0	0	0	0	0	0	0	0	0	0	1	0.15
Pituitary	gga-novel-145-mature	gga-novel-145	1	0	0	0	0	0	0	0	0	0	0	1	0.15
Pituitary	gga-novel-260-mature	gga-novel-260	1	0	0	0	0	0	0	0	0	0	0	1	0.15
Pituitary	gga-novel-510-mature	gga-novel-510	1	0	0	0	0	0	0	0	0	0	0	1	0.15
Pituitary	gga-novel-507-mature	gga-novel-507	1	0	0	0	0	0	0	0	0	0	0	1	0.15
Pituitary	gga-novel-58-star	gga-novel-58	1	0	0	0	0	0	0	0	0	0	0	1	0.15
Pituitary	gga-novel-48-star	gga-novel-48	1	0	0	0	0	0	0	0	0	0	0	1	0.15
Pituitary	gga-novel-370-star	gga-novel-370	1	0	0	0	0	0	0	0	0	0	0	1	0.15
Pituitary	gga-novel-195-star	gga-novel-195	1	0	0	0	0	0	0	0	0	0	0	1	0.15
Pituitary	gga-novel-166-star	gga-novel-166	1	0	0	0	0	0	0	0	0	0	0	1	0.15
Pituitary	gga-novel-119-star	gga-novel-119	1	0	0	0	0	0	0	0	0	0	0	1	0.15
Pituitary	gga-novel-504-mature	gga-novel-504	1	0	0	1	0.14	0	0	0	0	0	0	0	0
Pituitary	gga-novel-129-mature	gga-novel-129	1	0	0	1	0.14	0	0	0	0	0	0	0	0
Pituitary	gga-novel-432-mature	gga-novel-432	1	0	0	1	0.14	0	0	0	0	0	0	0	0
Pituitary	gga-novel-371-mature	gga-novel-371	1	0	0	1	0.14	0	0	0	0	0	0	0	0
Pituitary	gga-novel-141-mature	gga-novel-141	1	0	0	1	0.14	0	0	0	0	0	0	0	0
Pituitary	gga-novel-132-star	gga-novel-132	1	0	0	1	0.14	0	0	0	0	0	0	0	0
Pituitary	gga-novel-224-mature	gga-novel-224	1	0	0	1	0.14	0	0	0	0	0	0	0	0
Pituitary	gga-novel-194-mature	gga-novel-194	1	0	0	1	0.14	0	0	0	0	0	0	0	0
Pituitary	gga-novel-455-star	gga-novel-455	1	0	0	1	0.14	0	0	0	0	0	0	0	0
Pituitary	gga-novel-312-star	gga-novel-312	1	0	0	1	0.14	0	0	0	0	0	0	0	0
Pituitary	gga-novel-107-star	gga-novel-107	1	0	0	1	0.14	0	0	0	0	0	0	0	0
Pituitary	gga-novel-511-star	gga-novel-511	1	0	0	1	0.14	0	0	0	0	0	0	0	0
Pituitary	gga-novel-71-star	gga-novel-71	1	0	0	1	0.14	0	0	0	0	0	0	0	0
Pituitary	gga-novel-461-star	gga-novel-461	1	0	0	1	0.14	0	0	0	0	0	0	0	0
Pituitary	gga-novel-436-star	gga-novel-436	1	0	0	1	0.14	0	0	0	0	0	0	0	0
Pituitary	gga-novel-196-star	gga-novel-196	1	0	0	1	0.14	0	0	0	0	0	0	0	0
Pituitary	gga-novel-184-star	gga-novel-184	1	0	0	1	0.14	0	0	0	0	0	0	0	0
Pituitary	gga-novel-110-star	gga-novel-110	1	0	0	1	0.14	0	0	0	0	0	0	0	0
Pituitary	gga-novel-410-mature	gga-novel-410	1	0	0	0	0	0	0	0.5	0.05	0	0	0.5	0.07
Pituitary	gga-novel-481-mature	gga-novel-481	1	0	0	0.5	0.07	0	0	0.5	0.05	0	0	0	0
Pituitary	gga-novel-285-star	gga-novel-285	1	0.5	0.08	0	0	0.5	0.04	0	0	0	0	0	0
Pituitary	gga-novel-93-mature	gga-novel-93	1	0	0	0	0	0	0	1	0.1	0	0	0	0
Pituitary	gga-novel-134-mature	gga-novel-134	1	0	0	0	0	0	0	1	0.1	0	0	0	0
Pituitary	gga-novel-287-star	gga-novel-287	1	0	0	0	0	0	0	1	0.1	0	0	0	0
Pituitary	gga-novel-423-mature	gga-novel-423	1	0	0	0	0	0	0	1	0.1	0	0	0	0
Pituitary	gga-novel-390-mature	gga-novel-390	1	0	0	0	0	0	0	1	0.1	0	0	0	0
Pituitary	gga-novel-300-mature	gga-novel-300	1	0	0	0	0	0	0	1	0.1	0	0	0	0
Pituitary	gga-novel-397-mature	gga-novel-397	1	0	0	0	0	0	0	1	0.1	0	0	0	0
Pituitary	gga-novel-144-mature	gga-novel-144	1	0	0	0	0	0	0	1	0.1	0	0	0	0
Pituitary	gga-novel-185-mature	gga-novel-185	1	0	0	0	0	0	0	1	0.1	0	0	0	0
Pituitary	gga-novel-241-star	gga-novel-241	1	0	0	0	0	0	0	1	0.1	0	0	0	0
Pituitary	gga-novel-163-star	gga-novel-163	1	0	0	0	0	0	0	1	0.1	0	0	0	0
Pituitary	gga-novel-92-star	gga-novel-92	1	0	0	0	0	0	0	1	0.1	0	0	0	0
Pituitary	gga-novel-499-star	gga-novel-499	1	0	0	0	0	0	0	1	0.1	0	0	0	0
Pituitary	gga-novel-31-star	gga-novel-31	1	0	0	0	0	0	0	1	0.1	0	0	0	0
Pituitary	gga-novel-283-star	gga-novel-283	1	0	0	0	0	0	0	1	0.1	0	0	0	0
Pituitary	gga-novel-191-star	gga-novel-191	1	0	0	0	0	0	0	1	0.1	0	0	0	0
Pituitary	gga-novel-160-star	gga-novel-160	1	0	0	0	0	0	0	1	0.1	0	0	0	0
Pituitary	gga-novel-138-star	gga-novel-138	1	0	0	0	0	0	0	1	0.1	0	0	0	0
Pituitary	gga-novel-219-mature	gga-novel-219	1	0	0	0	0	1	0.08	0	0	0	0	0	0
Pituitary	gga-novel-146-star	gga-novel-146	1	0	0	0	0	1	0.08	0	0	0	0	0	0
Pituitary	gga-novel-217-mature	gga-novel-217	1	0	0	0	0	1	0.08	0	0	0	0	0	0
Pituitary	gga-novel-132-mature	gga-novel-132	1	0	0	0	0	1	0.08	0	0	0	0	0	0
Pituitary	gga-novel-190-mature	gga-novel-190	1	0	0	0	0	1	0.08	0	0	0	0	0	0
Pituitary	gga-novel-464-mature	gga-novel-464	1	0	0	0	0	1	0.08	0	0	0	0	0	0
Pituitary	gga-novel-449-mature	gga-novel-449	1	0	0	0	0	1	0.08	0	0	0	0	0	0
Pituitary	gga-novel-446-mature	gga-novel-446	1	0	0	0	0	1	0.08	0	0	0	0	0	0
Pituitary	gga-novel-179-mature	gga-novel-179	1	0	0	0	0	1	0.08	0	0	0	0	0	0
Pituitary	gga-novel-442-mature	gga-novel-442	1	0	0	0	0	1	0.08	0	0	0	0	0	0
Pituitary	gga-novel-186-mature	gga-novel-186	1	0	0	0	0	1	0.08	0	0	0	0	0	0
Pituitary	gga-novel-142-mature	gga-novel-142	1	0	0	0	0	1	0.08	0	0	0	0	0	0
Pituitary	gga-novel-178-star	gga-novel-178	1	0	0	0	0	1	0.08	0	0	0	0	0	0
Pituitary	gga-novel-224-star	gga-novel-224	1	0	0	0	0	1	0.08	0	0	0	0	0	0
Pituitary	gga-novel-194-star	gga-novel-194	1	0	0	0	0	1	0.08	0	0	0	0	0	0
Pituitary	gga-novel-178-mature	gga-novel-178	1	0	0	0	0	1	0.08	0	0	0	0	0	0
Pituitary	gga-novel-145-star	gga-novel-145	1	0	0	0	0	1	0.08	0	0	0	0	0	0
Pituitary	gga-novel-55-star	gga-novel-55	1	0	0	0	0	1	0.08	0	0	0	0	0	0
Pituitary	gga-novel-177-mature	gga-novel-177	1	0	0	0	0	1	0.08	0	0	0	0	0	0
Pituitary	gga-novel-165-star	gga-novel-165	1	0	0	0	0	1	0.08	0	0	0	0	0	0
Pituitary	gga-novel-113-star	gga-novel-113	1	0	0	0	0	1	0.08	0	0	0	0	0	0
Pituitary	gga-novel-94-star	gga-novel-94	1	0	0	0	0	1	0.08	0	0	0	0	0	0
Pituitary	gga-novel-491-star	gga-novel-491	1	0	0	0	0	1	0.08	0	0	0	0	0	0
Pituitary	gga-novel-387-star	gga-novel-387	1	0	0	0	0	1	0.08	0	0	0	0	0	0
Pituitary	gga-novel-354-star	gga-novel-354	1	0	0	0	0	1	0.08	0	0	0	0	0	0
Pituitary	gga-novel-317-star	gga-novel-317	1	0	0	0	0	1	0.08	0	0	0	0	0	0
Pituitary	gga-novel-310-star	gga-novel-310	1	0	0	0	0	1	0.08	0	0	0	0	0	0
Pituitary	gga-novel-237-star	gga-novel-237	1	0	0	0	0	1	0.08	0	0	0	0	0	0
Pituitary	gga-novel-218-star	gga-novel-218	1	0	0	0	0	1	0.08	0	0	0	0	0	0
Pituitary	gga-novel-197-star	gga-novel-197	1	0	0	0	0	1	0.08	0	0	0	0	0	0
Pituitary	gga-novel-192-star	gga-novel-192	1	0	0	0	0	1	0.08	0	0	0	0	0	0
Pituitary	gga-novel-168-star	gga-novel-168	1	0	0	0	0	1	0.08	0	0	0	0	0	0
Pituitary	gga-novel-137-star	gga-novel-137	1	0	0	0	0	1	0.08	0	0	0	0	0	0
Pituitary	gga-novel-120-star	gga-novel-120	1	0	0	0	0	1	0.08	0	0	0	0	0	0
Pituitary	gga-novel-412-star	gga-novel-412	0.62	0.5	0.08	0.12	0.02	0	0	0	0	0	0	0	0
Pituitary	gga-novel-207-star	gga-novel-207	0.5	0.5	0.08	0	0	0	0	0	0	0	0	0	0
Pituitary	gga-novel-167-mature	gga-novel-167	0.5	0	0	0	0	0	0	0	0	0	0	0.5	0.07
Pituitary	gga-novel-166-mature	gga-novel-166	0.5	0	0	0	0	0	0	0	0	0	0	0.5	0.07
Hypothalamus	gga-novel-1-mature	gga-novel-1	397252	68861	8374.98	48349.5	8082.95	57660.5	7547.72	34348	5239.51	97655.5	11289.6	90378	8914.45
Hypothalamus	gga-novel-295-mature	gga-novel-295	331475	52712	6410.92	36380.5	6082	42642.5	5581.88	55985.5	8540.14	60513	6995.66	83241.5	8210.54
Hypothalamus	gga-novel-373-mature	gga-novel-373	258994	52486	6383.43	23792	3977.49	33819	4426.88	32434	4947.55	52926	6118.56	63537	6266.98
Hypothalamus	gga-novel-295-star	gga-novel-295	179129	22878	2782.46	13786	2304.71	42585	5574.35	40671	6204.03	35231	4072.91	23978	2365.07
Hypothalamus	gga-novel-5-mature	gga-novel-5	83584	12113	1473.2	4892	817.83	16349	2140.07	26866	4098.19	11368	1314.21	11996	1183.23
Hypothalamus	gga-novel-2-star	gga-novel-2	43934	6901	839.31	5029	840.74	7803	1021.41	4297	655.47	11163	1290.51	8741	862.17
Hypothalamus	gga-novel-2-mature	gga-novel-2	39801	6876	836.27	4546	759.99	3410	446.37	2824	430.78	7720	892.48	14425	1422.81
Hypothalamus	gga-novel-355-mature	gga-novel-355	18580	1784	216.97	4476	748.29	5402	707.12	2266	345.66	2822	326.24	1830	180.5
Hypothalamus	gga-novel-3-mature	gga-novel-3	6491	804	97.78	493	82.42	2858	374.11	609	92.9	1101	127.28	626	61.75
Hypothalamus	gga-novel-5-star	gga-novel-5	4447	705	85.74	490	81.92	499	65.32	808	123.25	839	96.99	1106	109.09
Hypothalamus	gga-novel-356-mature	gga-novel-356	3851.5	711.5	86.53	457.5	76.48	568.5	74.42	328	50.03	934.5	108.03	851.5	83.99
Hypothalamus	gga-novel-465-mature	gga-novel-465	2321	93	11.31	1219	203.79	599	78.41	54	8.24	114	13.18	242	23.87
Hypothalamus	gga-novel-7-mature	gga-novel-7	1995.5	327	39.77	282	47.14	318.5	41.69	180	27.46	385	44.51	503	49.61
Hypothalamus	gga-novel-1-star	gga-novel-1	1506	256	31.14	156	26.08	236	30.89	146	22.27	382	44.16	330	32.55
Hypothalamus	gga-novel-4-mature	gga-novel-4	1497	150	18.24	151	25.24	652	85.35	170	25.93	235	27.17	139	13.71
Hypothalamus	gga-novel-9-mature	gga-novel-9	1423	276	33.57	131	21.9	252	32.99	157	23.95	275	31.79	332	32.75
Hypothalamus	gga-novel-8-mature	gga-novel-8	1394	312	37.95	128	21.4	206	26.97	175	26.69	277	32.02	296	29.2
Hypothalamus	gga-novel-6-mature	gga-novel-6	1230	218	26.51	194	32.43	164	21.47	73	11.14	328	37.92	253	24.95
Hypothalamus	gga-novel-450-mature	gga-novel-450	836.5	167.5	20.37	110	18.39	149.5	19.57	93.5	14.26	130	15.03	186	18.35
Hypothalamus	gga-novel-341-mature	gga-novel-341	800.5	45.5	5.53	48	8.02	491	64.27	63.5	9.69	37.5	4.34	115	11.34
Hypothalamus	gga-novel-420-mature	gga-novel-420	786.5	42.5	5.17	49	8.19	482	63.09	61.5	9.38	38.5	4.45	113	11.15
Hypothalamus	gga-novel-492-mature	gga-novel-492	637	129.5	15.75	85	14.21	108	14.14	37	5.64	128	14.8	149.5	14.75
Hypothalamus	gga-novel-13-mature	gga-novel-13	604	111	13.5	32	5.35	96	12.57	101	15.41	120	13.87	144	14.2
Hypothalamus	gga-novel-393-mature	gga-novel-393	585	91	11.07	105	17.55	120	15.71	87	13.27	93	10.75	89	8.78
Hypothalamus	gga-novel-437-mature	gga-novel-437	538	88	10.7	58	9.7	96	12.57	28	4.27	201	23.24	67	6.61
Hypothalamus	gga-novel-402-mature	gga-novel-402	511.5	101	12.28	63.5	10.62	78.5	10.28	79	12.05	78.5	9.08	111	10.95
Hypothalamus	gga-novel-373-star	gga-novel-373	314	68	8.27	22	3.68	57	7.46	59	9	54	6.24	54	5.33
Hypothalamus	gga-novel-392-mature	gga-novel-392	303	42	5.11	80	13.37	74	9.69	22	3.36	56	6.47	29	2.86
Hypothalamus	gga-novel-21-mature	gga-novel-21	265	51	6.2	26	4.35	32	4.19	57	8.69	37	4.28	62	6.12
Hypothalamus	gga-novel-293-mature	gga-novel-293	247	22	2.68	66	11.03	88	11.52	11	1.68	26	3.01	34	3.35
Hypothalamus	gga-novel-398-mature	gga-novel-398	247.5	46	5.59	27.5	4.6	29	3.8	32	4.88	32	3.7	81	7.99
Hypothalamus	gga-novel-498-mature	gga-novel-498	231	14	1.7	98	16.38	80	10.47	11	1.68	12	1.39	16	1.58
Hypothalamus	gga-novel-298-mature	gga-novel-298	233	31.5	3.83	26.5	4.43	39.5	5.17	60	9.15	49	5.66	26.5	2.61
Hypothalamus	gga-novel-17-mature	gga-novel-17	233	31.5	3.83	26.5	4.43	39.5	5.17	60	9.15	49	5.66	26.5	2.61
Hypothalamus	gga-novel-11-star	gga-novel-11	194	27	3.28	51	8.53	54	7.07	20	3.05	33	3.81	9	0.89
Hypothalamus	gga-novel-367-mature	gga-novel-367	189	3	0.36	98	16.38	57	7.46	8	1.22	7	0.81	16	1.58
Hypothalamus	gga-novel-27-mature	gga-novel-27	185	29	3.53	29	4.85	37	4.84	26	3.97	31	3.58	33	3.25
Hypothalamus	gga-novel-386-mature	gga-novel-386	178	16	1.95	54	9.03	66	8.64	12	1.83	12	1.39	18	1.78
Hypothalamus	gga-novel-456-mature	gga-novel-456	171	44	5.35	21	3.51	20	2.62	29	4.42	20	2.31	37	3.65
Hypothalamus	gga-novel-14-mature	gga-novel-14	170	26	3.16	23	3.85	32	4.19	30	4.58	27	3.12	32	3.16
Hypothalamus	gga-novel-459-mature	gga-novel-459	166	30	3.65	23	3.85	44	5.76	15	2.29	32	3.7	22	2.17
Hypothalamus	gga-novel-345-mature	gga-novel-345	166	30	3.65	11	1.84	53.5	7	22.5	3.43	23.5	2.72	25.5	2.52
Hypothalamus	gga-novel-18-mature	gga-novel-18	159	41	4.99	10	1.67	14	1.83	24	3.66	45	5.2	25	2.47
Hypothalamus	gga-novel-326-mature	gga-novel-326	157	51	6.2	5	0.84	33	4.32	9	1.37	49	5.66	10	0.99
Hypothalamus	gga-novel-12-mature	gga-novel-12	145	28	3.41	25	4.18	12	1.57	10	1.53	28	3.24	42	4.14
Hypothalamus	gga-novel-28-mature	gga-novel-28	144	17	2.07	11	1.84	38	4.97	33	5.03	26	3.01	19	1.87
Hypothalamus	gga-novel-385-mature	gga-novel-385	139	23	2.8	13	2.17	12	1.57	27	4.12	28	3.24	36	3.55
Hypothalamus	gga-novel-23-mature	gga-novel-23	126	14	1.7	21	3.51	26	3.4	23	3.51	20	2.31	22	2.17
Hypothalamus	gga-novel-307-mature	gga-novel-307	126	22	2.68	10	1.67	15	1.96	22	3.36	27	3.12	30	2.96
Hypothalamus	gga-novel-448-mature	gga-novel-448	119	12	1.46	17	2.84	47	6.15	12	1.83	16	1.85	15	1.48
Hypothalamus	gga-novel-387-mature	gga-novel-387	118	35	4.26	12	2.01	18	2.36	3	0.46	33	3.81	17	1.68
Hypothalamus	gga-novel-237-mature	gga-novel-237	116	9	1.09	8	1.34	62	8.12	25	3.81	8	0.92	4	0.39
Hypothalamus	gga-novel-330-mature	gga-novel-330	110	23	2.8	21	3.51	19	2.49	9	1.37	23	2.66	15	1.48
Hypothalamus	gga-novel-401-mature	gga-novel-401	108	12	1.46	28	4.68	36	4.71	9	1.37	14	1.62	9	0.89
Hypothalamus	gga-novel-250-mature	gga-novel-250	102	16	1.95	11	1.84	12	1.57	25	3.81	22	2.54	16	1.58
Hypothalamus	gga-novel-410-mature	gga-novel-410	99	15	1.82	13	2.17	14	1.83	22.5	3.43	15.5	1.79	19	1.87
Hypothalamus	gga-novel-29-mature	gga-novel-29	94	38	4.62	11	1.84	13	1.7	10	1.53	22	2.54	0	0
Hypothalamus	gga-novel-32-mature	gga-novel-32	91	14	1.7	15	2.51	10	1.31	11	1.68	35	4.05	6	0.59
Hypothalamus	gga-novel-511-mature	gga-novel-511	91	9	1.09	5	0.84	16	2.09	19	2.9	18	2.08	24	2.37
Hypothalamus	gga-novel-280-mature	gga-novel-280	86	24	2.92	3	0.5	9	1.18	10	1.53	20	2.31	20	1.97
Hypothalamus	gga-novel-59-mature	gga-novel-59	83	17	2.07	11	1.84	20	2.62	8	1.22	11	1.27	16	1.58
Hypothalamus	gga-novel-294-mature	gga-novel-294	83	10	1.22	1	0.17	18	2.36	15	2.29	11	1.27	28	2.76
Hypothalamus	gga-novel-8-star	gga-novel-8	82	21	2.55	8	1.34	14	1.83	12	1.83	13	1.5	14	1.38
Hypothalamus	gga-novel-222-mature	gga-novel-222	79	9	1.09	4	0.67	39	5.11	8	1.22	5	0.58	14	1.38
Hypothalamus	gga-novel-338-mature	gga-novel-338	74	22	2.68	6	1	17	2.23	2	0.31	15	1.73	12	1.18
Hypothalamus	gga-novel-455-mature	gga-novel-455	73.83	0.5	0.06	0.5	0.08	33	4.32	0	0	0	0	39.83	3.93
Hypothalamus	gga-novel-47-mature	gga-novel-47	72	12	1.46	3	0.5	21	2.75	10	1.53	14	1.62	12	1.18
Hypothalamus	gga-novel-44-mature	gga-novel-44	71	1	0.12	12	2.01	16	2.09	11	1.68	15	1.73	16	1.58
Hypothalamus	gga-novel-40-mature	gga-novel-40	71	12	1.46	9	1.5	9	1.18	13	1.98	10	1.16	18	1.78
Hypothalamus	gga-novel-267-mature	gga-novel-267	70	16	1.95	7	1.17	17	2.23	9	1.37	9	1.04	12	1.18
Hypothalamus	gga-novel-227-mature	gga-novel-227	69	15	1.82	9	1.5	7	0.92	13	1.98	7	0.81	18	1.78
Hypothalamus	gga-novel-215-mature	gga-novel-215	69	0	0	11	1.84	5	0.65	8	1.22	23	2.66	22	2.17
Hypothalamus	gga-novel-20-mature	gga-novel-20	68	6	0.73	4	0.67	11	1.44	10	1.53	18	2.08	19	1.87
Hypothalamus	gga-novel-412-mature	gga-novel-412	68.07	0.62	0.08	0.62	0.1	27	3.53	0	0	0	0	39.83	3.93
Hypothalamus	gga-novel-335-mature	gga-novel-335	67	9	1.09	9	1.5	3	0.39	3	0.46	29	3.35	14	1.38
Hypothalamus	gga-novel-10-mature	gga-novel-10	64	8	0.97	7	1.17	5	0.65	14	2.14	5	0.58	25	2.47
Hypothalamus	gga-novel-255-mature	gga-novel-255	64	12	1.46	2	0.33	7	0.92	13	1.98	15	1.73	15	1.48
Hypothalamus	gga-novel-292-mature	gga-novel-292	63	17	2.07	3	0.5	6	0.79	4	0.61	22	2.54	11	1.08
Hypothalamus	gga-novel-15-mature	gga-novel-15	60	1	0.12	11	1.84	29	3.8	4	0.61	4	0.46	11	1.08
Hypothalamus	gga-novel-31-mature	gga-novel-31	58	10	1.22	14	2.34	13	1.7	18	2.75	2	0.23	1	0.1
Hypothalamus	gga-novel-50-mature	gga-novel-50	57	11	1.34	9	1.5	11	1.44	5	0.76	9	1.04	12	1.18
Hypothalamus	gga-novel-424-mature	gga-novel-424	55.67	9.67	1.18	4.67	0.78	8	1.05	7	1.07	12	1.39	14.33	1.41
Hypothalamus	gga-novel-342-mature	gga-novel-342	55	10	1.22	9	1.5	6	0.79	13	1.98	8	0.92	9	0.89
Hypothalamus	gga-novel-60-mature	gga-novel-60	55	11	1.34	5	0.84	12	1.57	5	0.76	16	1.85	6	0.59
Hypothalamus	gga-novel-209-mature	gga-novel-209	54.5	6	0.73	8	1.34	13	1.7	13.5	2.06	8	0.92	6	0.59
Hypothalamus	gga-novel-34-mature	gga-novel-34	55	16	1.95	4	0.67	8	1.05	2	0.31	4	0.46	21	2.07
Hypothalamus	gga-novel-503-mature	gga-novel-503	54	8	0.97	20	3.34	7	0.92	4	0.61	8	0.92	7	0.69
Hypothalamus	gga-novel-461-mature	gga-novel-461	54	4	0.49	3	0.5	12	1.57	10	1.53	12	1.39	13	1.28
Hypothalamus	gga-novel-11-mature	gga-novel-11	53	17	2.07	7	1.17	5	0.65	2	0.31	15	1.73	7	0.69
Hypothalamus	gga-novel-263-mature	gga-novel-263	53	8	0.97	4	0.67	11	1.44	4	0.61	11	1.27	15	1.48
Hypothalamus	gga-novel-55-mature	gga-novel-55	52	9	1.09	8	1.34	11	1.44	10	1.53	6	0.69	8	0.79
Hypothalamus	gga-novel-26-mature	gga-novel-26	50	4	0.49	11	1.84	6	0.79	3	0.46	15	1.73	11	1.08
Hypothalamus	gga-novel-242-mature	gga-novel-242	49	2	0.24	4	0.67	14	1.83	8	1.22	17	1.97	4	0.39
Hypothalamus	gga-novel-62-mature	gga-novel-62	48	13	1.58	7	1.17	6	0.79	13	1.98	5	0.58	4	0.39
Hypothalamus	gga-novel-286-mature	gga-novel-286	47	12	1.46	4	0.67	7	0.92	6	0.92	6	0.69	12	1.18
Hypothalamus	gga-novel-72-mature	gga-novel-72	46	7	0.85	2	0.33	4	0.52	8	1.22	14	1.62	11	1.08
Hypothalamus	gga-novel-3-star	gga-novel-3	45	7	0.85	4	0.67	17	2.23	5	0.76	7	0.81	5	0.49
Hypothalamus	gga-novel-56-mature	gga-novel-56	45	9	1.09	3	0.5	10	1.31	8	1.22	6	0.69	9	0.89
Hypothalamus	gga-novel-43-mature	gga-novel-43	44	9	1.09	8	1.34	5	0.65	6	0.92	8	0.92	8	0.79
Hypothalamus	gga-novel-304-mature	gga-novel-304	44	5	0.61	1	0.17	11	1.44	8	1.22	7	0.81	12	1.18
Hypothalamus	gga-novel-39-mature	gga-novel-39	43	2	0.24	1	0.17	23	3.01	12	1.83	3	0.35	2	0.2
Hypothalamus	gga-novel-219-mature	gga-novel-219	40	9	1.09	8	1.34	6	0.79	3	0.46	6	0.69	8	0.79
Hypothalamus	gga-novel-339-mature	gga-novel-339	39	4	0.49	2	0.33	21	2.75	9	1.37	3	0.35	0	0
Hypothalamus	gga-novel-223-mature	gga-novel-223	39	8	0.97	10	1.67	6	0.79	5	0.76	6	0.69	4	0.39
Hypothalamus	gga-novel-18-star	gga-novel-18	39	5	0.61	4	0.67	8	1.05	4	0.61	14	1.62	4	0.39
Hypothalamus	gga-novel-56-star	gga-novel-56	39	10	1.22	1	0.17	10	1.31	6	0.92	3	0.35	9	0.89
Hypothalamus	gga-novel-49-mature	gga-novel-49	39	11	1.34	3	0.5	6	0.79	4	0.61	7	0.81	8	0.79
Hypothalamus	gga-novel-58-mature	gga-novel-58	39	8	0.97	3	0.5	1	0.13	4	0.61	15	1.73	8	0.79
Hypothalamus	gga-novel-6-star	gga-novel-6	38	6	0.73	5	0.84	4	0.52	4	0.61	14	1.62	5	0.49
Hypothalamus	gga-novel-479-mature	gga-novel-479	38	5	0.61	1	0.17	4	0.52	6	0.92	11	1.27	11	1.08
Hypothalamus	gga-novel-7-star	gga-novel-7	37	7	0.85	4.5	0.75	6	0.79	4	0.61	4	0.46	11.5	1.13
Hypothalamus	gga-novel-395-mature	gga-novel-395	37	12	1.46	5	0.84	1	0.13	0	0	10	1.16	9	0.89
Hypothalamus	gga-novel-91-mature	gga-novel-91	35	6	0.73	5	0.84	10	1.31	8	1.22	5	0.58	1	0.1
Hypothalamus	gga-novel-385-star	gga-novel-385	35	1	0.12	12	2.01	10	1.31	2	0.31	2	0.23	8	0.79
Hypothalamus	gga-novel-262-mature	gga-novel-262	35	4	0.49	9	1.5	2	0.26	4	0.61	6	0.69	10	0.99
Hypothalamus	gga-novel-277-mature	gga-novel-277	35	6	0.73	2	0.33	11	1.44	5	0.76	7	0.81	4	0.39
Hypothalamus	gga-novel-106-mature	gga-novel-106	34	2	0.24	2	0.33	6	0.79	14	2.14	8	0.92	2	0.2
Hypothalamus	gga-novel-428-mature	gga-novel-428	33.5	5	0.61	3	0.5	6	0.79	7.5	1.14	4.5	0.52	7.5	0.74
Hypothalamus	gga-novel-49-star	gga-novel-49	32	11	1.34	0	0	7	0.92	3	0.46	4	0.46	7	0.69
Hypothalamus	gga-novel-207-mature	gga-novel-207	31	2	0.24	3	0.5	11	1.44	9	1.37	1	0.12	5	0.49
Hypothalamus	gga-novel-23-star	gga-novel-23	31	4	0.49	5	0.84	4	0.52	7	1.07	5	0.58	6	0.59
Hypothalamus	gga-novel-96-mature	gga-novel-96	30	6	0.73	3	0.5	1	0.13	13	1.98	3	0.35	4	0.39
Hypothalamus	gga-novel-51-mature	gga-novel-51	30	8	0.97	5	0.84	4	0.52	3	0.46	9	1.04	1	0.1
Hypothalamus	gga-novel-221-mature	gga-novel-221	30	7	0.85	2	0.33	7	0.92	5	0.76	6	0.69	3	0.3
Hypothalamus	gga-novel-467-mature	gga-novel-467	29	1.5	0.18	2	0.33	13.5	1.77	5.5	0.84	3.5	0.4	3	0.3
Hypothalamus	gga-novel-396-mature	gga-novel-396	29	1.5	0.18	2	0.33	13.5	1.77	5.5	0.84	3.5	0.4	3	0.3
Hypothalamus	gga-novel-251-mature	gga-novel-251	29	3	0.36	4	0.67	8	1.05	3	0.46	8	0.92	3	0.3
Hypothalamus	gga-novel-85-star	gga-novel-85	29	13	1.58	7	1.17	1	0.13	0	0	0	0	8	0.79
Hypothalamus	gga-novel-83-mature	gga-novel-83	28	5	0.61	3	0.5	10	1.31	9	1.37	1	0.12	0	0
Hypothalamus	gga-novel-98-mature	gga-novel-98	28	3	0.36	5	0.84	5	0.65	9	1.37	1	0.12	5	0.49
Hypothalamus	gga-novel-418-mature	gga-novel-418	27.5	5	0.61	2	0.33	3.5	0.46	5	0.76	5.5	0.64	6.5	0.64
Hypothalamus	gga-novel-84-mature	gga-novel-84	27	2	0.24	4	0.67	3	0.39	8	1.22	3	0.35	7	0.69
Hypothalamus	gga-novel-82-mature	gga-novel-82	27	9	1.09	4	0.67	2	0.26	3	0.46	5	0.58	4	0.39
Hypothalamus	gga-novel-296-mature	gga-novel-296	27	3	0.36	3	0.5	2	0.26	2	0.31	8	0.92	9	0.89
Hypothalamus	gga-novel-93-mature	gga-novel-93	26	1	0.12	2	0.33	5	0.65	8	1.22	4	0.46	6	0.59
Hypothalamus	gga-novel-361-mature	gga-novel-361	26	0	0	1	0.17	8	1.05	7	1.07	2	0.23	8	0.79
Hypothalamus	gga-novel-9-star	gga-novel-9	26	7	0.85	1	0.17	4	0.52	5	0.76	5	0.58	4	0.39
Hypothalamus	gga-novel-419-mature	gga-novel-419	26	4	0.49	2	0.33	3.5	0.46	5.5	0.84	2	0.23	9	0.89
Hypothalamus	gga-novel-67-star	gga-novel-67	25	2	0.24	4	0.67	1	0.13	10	1.53	5	0.58	3	0.3
Hypothalamus	gga-novel-60-star	gga-novel-60	25	4	0.49	2	0.33	2	0.26	5	0.76	9	1.04	3	0.3
Hypothalamus	gga-novel-488-mature	gga-novel-488	25	4	0.49	3	0.5	3	0.39	1	0.15	8	0.92	6	0.59
Hypothalamus	gga-novel-113-mature	gga-novel-113	25	3	0.36	2	0.33	5	0.65	3	0.46	3	0.35	9	0.89
Hypothalamus	gga-novel-229-mature	gga-novel-229	25	3.5	0.43	2	0.33	1	0.13	2.5	0.38	8.5	0.98	7.5	0.74
Hypothalamus	gga-novel-202-mature	gga-novel-202	25	3.5	0.43	2	0.33	1	0.13	2.5	0.38	8.5	0.98	7.5	0.74
Hypothalamus	gga-novel-463-mature	gga-novel-463	24	0	0	18	3.01	3	0.39	1	0.15	1	0.12	1	0.1
Hypothalamus	gga-novel-75-mature	gga-novel-75	24	6.5	0.79	3	0.5	2	0.26	5	0.76	7.5	0.87	0	0
Hypothalamus	gga-novel-74-mature	gga-novel-74	24	6.5	0.79	3	0.5	2	0.26	5	0.76	7.5	0.87	0	0
Hypothalamus	gga-novel-481-mature	gga-novel-481	24	2	0.24	2.5	0.42	3.5	0.46	6.5	0.99	5	0.58	4.5	0.44
Hypothalamus	gga-novel-111-mature	gga-novel-111	24	7	0.85	0	0	8	1.05	4	0.61	0	0	5	0.49
Hypothalamus	gga-novel-323-mature	gga-novel-323	24	3	0.36	2	0.33	4	0.52	2.5	0.38	4	0.46	8.5	0.84
Hypothalamus	gga-novel-232-mature	gga-novel-232	24	3	0.36	2	0.33	4	0.52	2.5	0.38	4	0.46	8.5	0.84
Hypothalamus	gga-novel-99-mature	gga-novel-99	23	4	0.49	3	0.5	4	0.52	5	0.76	5	0.58	2	0.2
Hypothalamus	gga-novel-33-mature	gga-novel-33	22	0.5	0.06	5	0.84	5	0.65	5.5	0.84	5	0.58	1	0.1
Hypothalamus	gga-novel-146-star	gga-novel-146	22	4	0.49	4	0.67	12	1.57	2	0.31	0	0	0	0
Hypothalamus	gga-novel-394-mature	gga-novel-394	22	5	0.61	1	0.17	12	1.57	2	0.31	2	0.23	0	0
Hypothalamus	gga-novel-65-mature	gga-novel-65	22	1	0.12	3	0.5	5	0.65	2	0.31	9	1.04	2	0.2
Hypothalamus	gga-novel-149-mature	gga-novel-149	22	4	0.49	2	0.33	2	0.26	6	0.92	2	0.23	6	0.59
Hypothalamus	gga-novel-399-mature	gga-novel-399	22	6	0.73	2	0.33	3	0.39	4	0.61	3	0.35	4	0.39
Hypothalamus	gga-novel-278-mature	gga-novel-278	22	7	0.85	1	0.17	6	0.79	2	0.31	3	0.35	3	0.3
Hypothalamus	gga-novel-382-mature	gga-novel-382	22	6	0.73	2	0.33	4	0.52	1	0.15	5	0.58	4	0.39
Hypothalamus	gga-novel-124-mature	gga-novel-124	20	6	0.73	2	0.33	6	0.79	1	0.15	2	0.23	3	0.3
Hypothalamus	gga-novel-230-mature	gga-novel-230	20	6	0.73	0	0	2	0.26	6	0.92	0	0	6	0.59
Hypothalamus	gga-novel-502-mature	gga-novel-502	19.5	4.5	0.55	4	0.67	4.5	0.59	1	0.15	4	0.46	1.5	0.15
Hypothalamus	gga-novel-496-mature	gga-novel-496	19.5	4.5	0.55	4	0.67	4.5	0.59	1	0.15	4	0.46	1.5	0.15
Hypothalamus	gga-novel-38-mature	gga-novel-38	19.25	5.75	0.7	1.75	0.29	2.25	0.29	2.75	0.42	3.5	0.4	3.25	0.32
Hypothalamus	gga-novel-37-mature	gga-novel-37	19.25	5.75	0.7	1.75	0.29	2.25	0.29	2.75	0.42	3.5	0.4	3.25	0.32
Hypothalamus	gga-novel-36-mature	gga-novel-36	19.25	5.75	0.7	1.75	0.29	2.25	0.29	2.75	0.42	3.5	0.4	3.25	0.32
Hypothalamus	gga-novel-35-mature	gga-novel-35	19.25	5.75	0.7	1.75	0.29	2.25	0.29	2.75	0.42	3.5	0.4	3.25	0.32
Hypothalamus	gga-novel-285-mature	gga-novel-285	19	2	0.24	5.5	0.92	2.5	0.33	2.5	0.38	2	0.23	4.5	0.44
Hypothalamus	gga-novel-108-mature	gga-novel-108	19	3	0.36	3	0.5	3	0.39	5	0.76	2	0.23	3	0.3
Hypothalamus	gga-novel-313-mature	gga-novel-313	19	2	0.24	4	0.67	3	0.39	1	0.15	5	0.58	4	0.39
Hypothalamus	gga-novel-32-star	gga-novel-32	19	3	0.36	3	0.5	1	0.13	2	0.31	8	0.92	2	0.2
Hypothalamus	gga-novel-247-mature	gga-novel-247	19	6	0.73	0	0	1	0.13	3	0.46	4	0.46	5	0.49
Hypothalamus	gga-novel-366-mature	gga-novel-366	18.34	2.33	0.28	0.67	0.11	2.5	0.33	3.67	0.56	4.67	0.54	4.5	0.44
Hypothalamus	gga-novel-76-mature	gga-novel-76	18	6	0.73	3	0.5	2	0.26	3	0.46	0	0	4	0.39
Hypothalamus	gga-novel-291-mature	gga-novel-291	18	4	0.49	4	0.67	2	0.26	1	0.15	3	0.35	4	0.39
Hypothalamus	gga-novel-259-mature	gga-novel-259	18	3	0.36	1	0.17	3	0.39	3	0.46	4	0.46	4	0.39
Hypothalamus	gga-novel-374-mature	gga-novel-374	18	5	0.61	1	0.17	1	0.13	2	0.31	3	0.35	6	0.59
Hypothalamus	gga-novel-329-mature	gga-novel-329	17	2	0.24	3	0.5	5	0.65	3	0.46	2	0.23	2	0.2
Hypothalamus	gga-novel-116-mature	gga-novel-116	17	3	0.36	3	0.5	6	0.79	1	0.15	2	0.23	2	0.2
Hypothalamus	gga-novel-425-mature	gga-novel-425	17	4	0.49	1	0.17	2	0.26	5	0.76	2	0.23	3	0.3
Hypothalamus	gga-novel-25-mature	gga-novel-25	17	1	0.12	0	0	2	0.26	5	0.76	7	0.81	2	0.2
Hypothalamus	gga-novel-90-mature	gga-novel-90	17	8	0.97	1	0.17	2	0.26	2	0.31	2	0.23	2	0.2
Hypothalamus	gga-novel-383-mature	gga-novel-383	17	3	0.36	2	0.33	2	0.26	3	0.46	1	0.12	6	0.59
Hypothalamus	gga-novel-135-mature	gga-novel-135	17	2	0.24	1	0.17	1	0.13	4	0.61	4	0.46	5	0.49
Hypothalamus	gga-novel-19-mature	gga-novel-19	16.85	2.17	0.26	0.67	0.11	2	0.26	3.67	0.56	4.67	0.54	3.67	0.36
Hypothalamus	gga-novel-38-star	gga-novel-38	16.75	4.75	0.58	2.25	0.38	1.75	0.23	3.5	0.53	1.25	0.14	3.25	0.32
Hypothalamus	gga-novel-37-star	gga-novel-37	16.75	4.75	0.58	2.25	0.38	1.75	0.23	3.5	0.53	1.25	0.14	3.25	0.32
Hypothalamus	gga-novel-36-star	gga-novel-36	16.75	4.75	0.58	2.25	0.38	1.75	0.23	3.5	0.53	1.25	0.14	3.25	0.32
Hypothalamus	gga-novel-35-star	gga-novel-35	16.75	4.75	0.58	2.25	0.38	1.75	0.23	3.5	0.53	1.25	0.14	3.25	0.32
Hypothalamus	gga-novel-105-mature	gga-novel-105	16	4	0.49	4	0.67	3	0.39	1	0.15	1	0.12	3	0.3
Hypothalamus	gga-novel-61-mature	gga-novel-61	16	4	0.49	2	0.33	3	0.39	0	0	4	0.46	3	0.3
Hypothalamus	gga-novel-344-mature	gga-novel-344	16	3	0.36	1	0.17	4	0.52	0	0	5	0.58	3	0.3
Hypothalamus	gga-novel-284-mature	gga-novel-284	15	1	0.12	5	0.84	2	0.26	2	0.31	1	0.12	4	0.39
Hypothalamus	gga-novel-129-mature	gga-novel-129	15	4	0.49	3	0.5	2	0.26	3	0.46	1	0.12	2	0.2
Hypothalamus	gga-novel-406-mature	gga-novel-406	15	7	0.85	2	0.33	1	0.13	2	0.31	1	0.12	2	0.2
Hypothalamus	gga-novel-248-mature	gga-novel-248	15	5	0.61	3	0.5	1	0.13	1	0.15	1	0.12	4	0.39
Hypothalamus	gga-novel-104-mature	gga-novel-104	15	1	0.12	4	0.67	1	0.13	0	0	5	0.58	4	0.39
Hypothalamus	gga-novel-48-mature	gga-novel-48	15	3	0.36	0	0	4	0.52	3	0.46	2	0.23	3	0.3
Hypothalamus	gga-novel-77-mature	gga-novel-77	15	2	0.24	2	0.33	2	0.26	1	0.15	5	0.58	3	0.3
Hypothalamus	gga-novel-78-star	gga-novel-78	15	3	0.36	1	0.17	2	0.26	2	0.31	3	0.35	4	0.39
Hypothalamus	gga-novel-134-mature	gga-novel-134	15	4	0.49	1	0.17	4	0.52	0	0	3	0.35	3	0.3
Hypothalamus	gga-novel-137-mature	gga-novel-137	15	1	0.12	0	0	0	0	2	0.31	8	0.92	4	0.39
Hypothalamus	gga-novel-471-mature	gga-novel-471	14	1	0.12	7	1.17	2	0.26	3	0.46	0	0	1	0.1
Hypothalamus	gga-novel-22-mature	gga-novel-22	14	1	0.12	5	0.84	0	0	5	0.76	2	0.23	1	0.1
Hypothalamus	gga-novel-376-mature	gga-novel-376	14	1	0.12	5	0.84	0	0	2	0.31	2	0.23	4	0.39
Hypothalamus	gga-novel-118-mature	gga-novel-118	14	1	0.12	1	0.17	4	0.52	4	0.61	2	0.23	2	0.2
Hypothalamus	gga-novel-287-star	gga-novel-287	14	3	0.36	2	0.33	3	0.39	2	0.31	2	0.23	2	0.2
Hypothalamus	gga-novel-440-mature	gga-novel-440	14	4	0.49	2	0.33	1	0.13	1	0.15	2	0.23	4	0.39
Hypothalamus	gga-novel-132-mature	gga-novel-132	14	2	0.24	0	0	1	0.13	2	0.31	3	0.35	6	0.59
Hypothalamus	gga-novel-95-mature	gga-novel-95	13	3	0.36	4	0.67	2	0.26	3	0.46	1	0.12	0	0
Hypothalamus	gga-novel-217-mature	gga-novel-217	13	2	0.24	1	0.17	5	0.65	3	0.46	1	0.12	1	0.1
Hypothalamus	gga-novel-96-star	gga-novel-96	13	6	0.73	1	0.17	0	0	4	0.61	1	0.12	1	0.1
Hypothalamus	gga-novel-171-mature	gga-novel-171	13	3	0.36	1	0.17	1	0.13	1	0.15	4	0.46	3	0.3
Hypothalamus	gga-novel-133-mature	gga-novel-133	13	5	0.61	0	0	4	0.52	0	0	2	0.23	2	0.2
Hypothalamus	gga-novel-460-mature	gga-novel-460	12	0	0	6	1	0	0	6	0.92	0	0	0	0
Hypothalamus	gga-novel-190-mature	gga-novel-190	12	3	0.36	4	0.67	2	0.26	3	0.46	0	0	0	0
Hypothalamus	gga-novel-138-mature	gga-novel-138	12	1	0.12	2	0.33	3	0.39	4	0.61	2	0.23	0	0
Hypothalamus	gga-novel-54-mature	gga-novel-54	12	3	0.36	2	0.33	0	0	5	0.76	1	0.12	1	0.1
Hypothalamus	gga-novel-67-mature	gga-novel-67	12	1	0.12	1	0.17	2	0.26	5	0.76	3	0.35	0	0
Hypothalamus	gga-novel-204-mature	gga-novel-204	12	0	0	1	0.17	4	0.52	4	0.61	3	0.35	0	0
Hypothalamus	gga-novel-94-mature	gga-novel-94	12	1	0.12	2	0.33	3	0.39	2	0.31	3	0.35	1	0.1
Hypothalamus	gga-novel-476-mature	gga-novel-476	12	3	0.36	2	0.33	2	0.26	2	0.31	2	0.23	1	0.1
Hypothalamus	gga-novel-454-mature	gga-novel-454	12	1	0.12	0	0	0	0	6	0.92	2	0.23	3	0.3
Hypothalamus	gga-novel-25-star	gga-novel-25	12	1	0.12	0	0	2	0.26	4	0.61	5	0.58	0	0
Hypothalamus	gga-novel-41-mature	gga-novel-41	12	1	0.12	0	0	0	0	4	0.61	7	0.81	0	0
Hypothalamus	gga-novel-364-mature	gga-novel-364	12	1	0.12	0	0	3	0.39	2	0.31	4	0.46	2	0.2
Hypothalamus	gga-novel-85-mature	gga-novel-85	12	7	0.85	2	0.33	0	0	0	0	0	0	3	0.3
Hypothalamus	gga-novel-101-star	gga-novel-101	12	2	0.24	0	0	4	0.52	1	0.15	2	0.23	3	0.3
Hypothalamus	gga-novel-249-mature	gga-novel-249	12	3	0.36	1	0.17	1	0.13	1	0.15	1	0.12	5	0.49
Hypothalamus	gga-novel-246-mature	gga-novel-246	12	1	0.12	0	0	2	0.26	0	0	5	0.58	4	0.39
Hypothalamus	gga-novel-87-mature	gga-novel-87	11	1	0.12	1	0.17	1	0.13	6	0.92	0	0	2	0.2
Hypothalamus	gga-novel-319-mature	gga-novel-319	11	2	0.24	2	0.33	3	0.39	2	0.31	0	0	2	0.2
Hypothalamus	gga-novel-350-mature	gga-novel-350	11	3	0.36	3	0.5	0	0	0	0	3	0.35	2	0.2
Hypothalamus	gga-novel-150-mature	gga-novel-150	11	1	0.12	3	0.5	1	0.13	0	0	3	0.35	3	0.3
Hypothalamus	gga-novel-112-mature	gga-novel-112	11	3	0.36	2	0.33	2	0.26	0	0	2	0.23	2	0.2
Hypothalamus	gga-novel-370-mature	gga-novel-370	11	3	0.36	0	0	4	0.52	1	0.15	2	0.23	1	0.1
Hypothalamus	gga-novel-315-mature	gga-novel-315	11	2	0.24	0	0	2	0.26	2	0.31	2	0.23	3	0.3
Hypothalamus	gga-novel-501-mature	gga-novel-501	11	0	0	2	0.33	0	0	2	0.31	0	0	7	0.69
Hypothalamus	gga-novel-88-mature	gga-novel-88	11	3	0.36	1	0.17	1	0.13	1	0.15	1	0.12	4	0.39
Hypothalamus	gga-novel-78-mature	gga-novel-78	10	1	0.12	1	0.17	2	0.26	5	0.76	1	0.12	0	0
Hypothalamus	gga-novel-390-mature	gga-novel-390	10	0	0	0	0	7	0.92	3	0.46	0	0	0	0
Hypothalamus	gga-novel-225-mature	gga-novel-225	10	0	0	2	0.33	2	0.26	3	0.46	1	0.12	2	0.2
Hypothalamus	gga-novel-169-mature	gga-novel-169	10	0	0	1	0.17	4	0.52	3	0.46	1	0.12	1	0.1
Hypothalamus	gga-novel-145-mature	gga-novel-145	10	0	0	0	0	2	0.26	5	0.76	2	0.23	1	0.1
Hypothalamus	gga-novel-320-mature	gga-novel-320	10	1	0.12	0	0	4	0.52	3	0.46	1	0.12	1	0.1
Hypothalamus	gga-novel-447-mature	gga-novel-447	10	3	0.36	1	0.17	4	0.52	1	0.15	0	0	1	0.1
Hypothalamus	gga-novel-102-star	gga-novel-102	10	2	0.24	0	0	3	0.39	3	0.46	0	0	2	0.2
Hypothalamus	gga-novel-206-mature	gga-novel-206	10	0	0	0	0	4	0.52	3	0.46	0	0	3	0.3
Hypothalamus	gga-novel-449-mature	gga-novel-449	10	4	0.49	0	0	1	0.13	3	0.46	0	0	2	0.2
Hypothalamus	gga-novel-112-star	gga-novel-112	10	4	0.49	2	0.33	0	0	0	0	1	0.12	3	0.3
Hypothalamus	gga-novel-426-mature	gga-novel-426	10	1	0.12	1	0.17	1	0.13	2	0.31	1	0.12	4	0.39
Hypothalamus	gga-novel-466-mature	gga-novel-466	10	2	0.24	2	0.33	0	0	0	0	4	0.46	2	0.2
Hypothalamus	gga-novel-162-mature	gga-novel-162	10	1	0.12	2	0.33	0	0	0	0	4	0.46	3	0.3
Hypothalamus	gga-novel-375-mature	gga-novel-375	10	2	0.24	0	0	2	0.26	2	0.31	0	0	4	0.39
Hypothalamus	gga-novel-100-mature	gga-novel-100	10	2	0.24	0	0	1	0.13	1	0.15	3	0.35	3	0.3
Hypothalamus	gga-novel-102-mature	gga-novel-102	10	1	0.12	1	0.17	3	0.39	0	0	0	0	5	0.49
Hypothalamus	gga-novel-73-star	gga-novel-73	10	0	0	1	0.17	1	0.13	0	0	2	0.23	6	0.59
Hypothalamus	gga-novel-122-mature	gga-novel-122	9	0	0	1	0.17	1	0.13	6	0.92	1	0.12	0	0
Hypothalamus	gga-novel-380-mature	gga-novel-380	9	2	0.24	3	0.5	2	0.26	2	0.31	0	0	0	0
Hypothalamus	gga-novel-475-mature	gga-novel-475	9	0	0	0	0	2	0.26	6	0.92	1	0.12	0	0
Hypothalamus	gga-novel-347-mature	gga-novel-347	9	0	0	1	0.17	2	0.26	3	0.46	3	0.35	0	0
Hypothalamus	gga-novel-107-mature	gga-novel-107	9	2	0.24	2	0.33	3	0.39	1	0.15	1	0.12	0	0
Hypothalamus	gga-novel-265-star	gga-novel-265	9	1	0.12	2	0.33	1	0.13	2	0.31	2	0.23	1	0.1
Hypothalamus	gga-novel-216-mature	gga-novel-216	9	1	0.12	1	0.17	1	0.13	3	0.46	1	0.12	2	0.2
Hypothalamus	gga-novel-268-mature	gga-novel-268	9	1	0.12	1	0.17	1	0.13	2	0.31	4	0.46	0	0
Hypothalamus	gga-novel-289-mature	gga-novel-289	9	2	0.24	0	0	1	0.13	3	0.46	3	0.35	0	0
Hypothalamus	gga-novel-69-mature	gga-novel-69	9	0	0	2	0.33	3	0.39	1	0.15	0	0	3	0.3
Hypothalamus	gga-novel-50-star	gga-novel-50	9	1	0.12	1	0.17	3	0.39	1	0.15	1	0.12	2	0.2
Hypothalamus	gga-novel-397-mature	gga-novel-397	9	3	0.36	0	0	1	0.13	2	0.31	3	0.35	0	0
Hypothalamus	gga-novel-109-star	gga-novel-109	9	1	0.12	2	0.33	2	0.26	0	0	1	0.12	3	0.3
Hypothalamus	gga-novel-325-mature	gga-novel-325	9	1	0.12	0	0	1	0.13	2	0.31	4	0.46	1	0.1
Hypothalamus	gga-novel-497-mature	gga-novel-497	9	4	0.49	1	0.17	0	0	1	0.15	0	0	3	0.3
Hypothalamus	gga-novel-394-star	gga-novel-394	9	3	0.36	1	0.17	0	0	1	0.15	2	0.23	2	0.2
Hypothalamus	gga-novel-337-mature	gga-novel-337	9	2	0.24	1	0.17	2	0.26	0	0	1	0.12	3	0.3
Hypothalamus	gga-novel-435-mature	gga-novel-435	9	2	0.24	0	0	2	0.26	0	0	3	0.35	2	0.2
Hypothalamus	gga-novel-81-mature	gga-novel-81	8.5	0.5	0.06	0.5	0.08	1	0.13	4	0.61	0.5	0.06	2	0.2
Hypothalamus	gga-novel-79-mature	gga-novel-79	8.5	0.5	0.06	0.5	0.08	1	0.13	4	0.61	0.5	0.06	2	0.2
Hypothalamus	gga-novel-482-mature	gga-novel-482	8	0	0	5	0.84	3	0.39	0	0	0	0	0	0
Hypothalamus	gga-novel-408-mature	gga-novel-408	8	1	0.12	5	0.84	1	0.13	0	0	1	0.12	0	0
Hypothalamus	gga-novel-473-mature	gga-novel-473	8	0	0	2	0.33	1	0.13	4	0.61	1	0.12	0	0
Hypothalamus	gga-novel-154-mature	gga-novel-154	8	2	0.24	3	0.5	1	0.13	2	0.31	0	0	0	0
Hypothalamus	gga-novel-240-mature	gga-novel-240	8	0	0	1	0.17	2	0.26	3.5	0.53	1	0.12	0.5	0.05
Hypothalamus	gga-novel-62-star	gga-novel-62	8	0	0	1	0.17	3	0.39	3	0.46	0	0	1	0.1
Hypothalamus	gga-novel-54-star	gga-novel-54	8	0	0	1	0.17	0	0	4	0.61	1	0.12	2	0.2
Hypothalamus	gga-novel-441-mature	gga-novel-441	8	1	0.12	1	0.17	0	0	2	0.31	4	0.46	0	0
Hypothalamus	gga-novel-416-mature	gga-novel-416	8	0	0	1	0.17	2	0.26	2	0.31	1	0.12	2	0.2
Hypothalamus	gga-novel-181-mature	gga-novel-181	8	1	0.12	1	0.17	2	0.26	2	0.31	0	0	2	0.2
Hypothalamus	gga-novel-282-mature	gga-novel-282	8	2	0.24	1	0.17	0	0	2	0.31	1	0.12	2	0.2
Hypothalamus	gga-novel-265-mature	gga-novel-265	8	0	0	1	0.17	1	0.13	2	0.31	2	0.23	2	0.2
Hypothalamus	gga-novel-300-mature	gga-novel-300	8	2	0.24	2	0.33	1	0.13	0	0	2	0.23	1	0.1
Hypothalamus	gga-novel-389-mature	gga-novel-389	8	0	0	2	0.33	2	0.26	0	0	2	0.23	2	0.2
Hypothalamus	gga-novel-84-star	gga-novel-84	8	0	0	0	0	1	0.13	3	0.46	2	0.23	2	0.2
Hypothalamus	gga-novel-141-mature	gga-novel-141	8	0	0	1	0.17	4	0.52	0	0	2	0.23	1	0.1
Hypothalamus	gga-novel-130-mature	gga-novel-130	8	0	0	1	0.17	2	0.26	1	0.15	1	0.12	3	0.3
Hypothalamus	gga-novel-41-star	gga-novel-41	8	4	0.49	0	0	1	0.13	0	0	3	0.35	0	0
Hypothalamus	gga-novel-314-mature	gga-novel-314	8	2	0.24	0	0	2	0.26	1	0.15	1	0.12	2	0.2
Hypothalamus	gga-novel-144-mature	gga-novel-144	8	1	0.12	0	0	2	0.26	1	0.15	1	0.12	3	0.3
Hypothalamus	gga-novel-309-mature	gga-novel-309	8	2	0.24	0	0	0	0	2	0.31	0	0	4	0.39
Hypothalamus	gga-novel-101-mature	gga-novel-101	8	1	0.12	0	0	2	0.26	1	0.15	0	0	4	0.39
Hypothalamus	gga-novel-271-mature	gga-novel-271	7	0	0	5	0.84	2	0.26	0	0	0	0	0	0
Hypothalamus	gga-novel-114-star	gga-novel-114	7	1	0.12	3	0.5	2	0.26	1	0.15	0	0	0	0
Hypothalamus	gga-novel-423-mature	gga-novel-423	7	2	0.24	2	0.33	0	0	2	0.31	1	0.12	0	0
Hypothalamus	gga-novel-283-mature	gga-novel-283	7	0	0	0	0	3	0.39	4	0.61	0	0	0	0
Hypothalamus	gga-novel-117-star	gga-novel-117	7	1	0.12	0	0	0.5	0.07	4.5	0.69	0	0	1	0.1
Hypothalamus	gga-novel-63-star	gga-novel-63	7	1	0.12	0	0	0	0	4	0.61	2	0.23	0	0
Hypothalamus	gga-novel-305-mature	gga-novel-305	7	2	0.24	2	0.33	0	0	1	0.15	2	0.23	0	0
Hypothalamus	gga-novel-64-mature	gga-novel-64	7	1	0.12	2	0.33	1	0.13	1	0.15	1	0.12	1	0.1
Hypothalamus	gga-novel-287-mature	gga-novel-287	7	1	0.12	3	0.5	0	0	0	0	1	0.12	2	0.2
Hypothalamus	gga-novel-275-mature	gga-novel-275	7	4	0.49	1	0.17	0	0	1	0.15	1	0.12	0	0
Hypothalamus	gga-novel-172-mature	gga-novel-172	7	0	0	0	0	0	0	3	0.46	3	0.35	1	0.1
Hypothalamus	gga-novel-333-mature	gga-novel-333	7	2	0.24	0	0	3	0.39	1	0.15	1	0.12	0	0
Hypothalamus	gga-novel-334-mature	gga-novel-334	7	2	0.24	2	0.33	0	0	0	0	1	0.12	2	0.2
Hypothalamus	gga-novel-257-mature	gga-novel-257	7	2	0.24	1	0.17	2	0.26	0	0	1	0.12	1	0.1
Hypothalamus	gga-novel-388-mature	gga-novel-388	7	2	0.24	1	0.17	0	0	1	0.15	1	0.12	2	0.2
Hypothalamus	gga-novel-494-mature	gga-novel-494	7	1	0.12	0	0	1	0.13	2	0.31	0	0	3	0.3
Hypothalamus	gga-novel-340-mature	gga-novel-340	7	2	0.24	0	0	2	0.26	0	0	3	0.35	0	0
Hypothalamus	gga-novel-39-star	gga-novel-39	7	3	0.36	0	0	0	0	1	0.15	1	0.12	2	0.2
Hypothalamus	gga-novel-353-mature	gga-novel-353	7	1	0.12	0	0	3	0.39	0	0	1	0.12	2	0.2
Hypothalamus	gga-novel-214-mature	gga-novel-214	7	1	0.12	0	0	2.5	0.33	0	0	1.5	0.17	2	0.2
Hypothalamus	gga-novel-213-mature	gga-novel-213	7	1	0.12	0	0	2.5	0.33	0	0	1.5	0.17	2	0.2
Hypothalamus	gga-novel-311-mature	gga-novel-311	7	3	0.36	0	0	0	0	1	0.15	0	0	3	0.3
Hypothalamus	gga-novel-446-mature	gga-novel-446	7	0	0	0	0	1	0.13	0	0	1	0.12	5	0.49
Hypothalamus	gga-novel-121-star	gga-novel-121	6	0	0	2	0.33	2	0.26	1	0.15	1	0.12	0	0
Hypothalamus	gga-novel-234-mature	gga-novel-234	6	0	0	1	0.17	3	0.39	1	0.15	1	0.12	0	0
Hypothalamus	gga-novel-253-mature	gga-novel-253	6	0	0	2	0.33	1	0.13	1	0.15	1	0.12	1	0.1
Hypothalamus	gga-novel-87-star	gga-novel-87	6	0	0	0	0	3	0.39	2	0.31	1	0.12	0	0
Hypothalamus	gga-novel-125-star	gga-novel-125	6	0	0	2	0.33	0	0	1	0.15	2	0.23	1	0.1
Hypothalamus	gga-novel-144-star	gga-novel-144	6	2	0.24	1	0.17	1	0.13	1	0.15	1	0.12	0	0
Hypothalamus	gga-novel-269-mature	gga-novel-269	6	0	0	1	0.17	1	0.13	2	0.31	0	0	2	0.2
Hypothalamus	gga-novel-427-mature	gga-novel-427	6	0	0	0	0	3	0.39	2	0.31	0	0	1	0.1
Hypothalamus	gga-novel-354-mature	gga-novel-354	6	0	0	0	0	6	0.79	0	0	0	0	0	0
Hypothalamus	gga-novel-108-star	gga-novel-108	6	0	0	2	0.33	1	0.13	0	0	2	0.23	1	0.1
Hypothalamus	gga-novel-442-mature	gga-novel-442	6	1	0.12	1	0.17	0	0	1	0.15	3	0.35	0	0
Hypothalamus	gga-novel-187-mature	gga-novel-187	6	1	0.12	0	0	3	0.39	1	0.15	1	0.12	0	0
Hypothalamus	gga-novel-243-mature	gga-novel-243	6	1	0.12	0	0	1	0.13	2	0.31	1	0.12	1	0.1
Hypothalamus	gga-novel-170-mature	gga-novel-170	6	1	0.12	0	0	0	0	2	0.31	3	0.35	0	0
Hypothalamus	gga-novel-142-mature	gga-novel-142	6	2	0.24	1	0.17	1	0.13	0	0	2	0.23	0	0
Hypothalamus	gga-novel-371-mature	gga-novel-371	6	1	0.12	1	0.17	0	0	1	0.15	2	0.23	1	0.1
Hypothalamus	gga-novel-100-star	gga-novel-100	6	1	0.12	1	0.17	2	0.26	0	0	1	0.12	1	0.1
Hypothalamus	gga-novel-245-mature	gga-novel-245	6	1	0.12	0	0	0	0	2	0.31	2	0.23	1	0.1
Hypothalamus	gga-novel-151-star	gga-novel-151	6	0	0	0	0	2	0.26	1	0.15	2	0.23	1	0.1
Hypothalamus	gga-novel-413-mature	gga-novel-413	6	1	0.12	1	0.17	1	0.13	0	0	1	0.12	2	0.2
Hypothalamus	gga-novel-391-mature	gga-novel-391	6	1	0.12	1	0.17	0	0	0	0	3	0.35	1	0.1
Hypothalamus	gga-novel-403-mature	gga-novel-403	6	3	0.36	0	0	1	0.13	1	0.15	0	0	1	0.1
Hypothalamus	gga-novel-260-star	gga-novel-260	6	0	0	0	0	2	0.26	1	0.15	1	0.12	2	0.2
Hypothalamus	gga-novel-139-mature	gga-novel-139	6	3	0.36	0	0	0	0	1	0.15	1	0.12	1	0.1
Hypothalamus	gga-novel-336-mature	gga-novel-336	6	2	0.24	0	0	0	0	1	0.15	2	0.23	1	0.1
Hypothalamus	gga-novel-129-star	gga-novel-129	6	3	0.36	0	0	1	0.13	0	0	2	0.23	0	0
Hypothalamus	gga-novel-104-star	gga-novel-104	6	2	0.24	0	0	1	0.13	0	0	3	0.35	0	0
Hypothalamus	gga-novel-301-mature	gga-novel-301	6	1.67	0.2	0	0	0.67	0.09	0.33	0.05	2	0.23	1.33	0.13
Hypothalamus	gga-novel-274-mature	gga-novel-274	6	1.67	0.2	0	0	0.67	0.09	0.33	0.05	2	0.23	1.33	0.13
Hypothalamus	gga-novel-266-mature	gga-novel-266	6	1.67	0.2	0	0	0.67	0.09	0.33	0.05	2	0.23	1.33	0.13
Hypothalamus	gga-novel-296-star	gga-novel-296	6	0	0	0	0	2	0.26	0	0	2	0.23	2	0.2
Hypothalamus	gga-novel-231-mature	gga-novel-231	6	3	0.36	0	0	1	0.13	0	0	0	0	2	0.2
Hypothalamus	gga-novel-66-mature	gga-novel-66	6	1	0.12	0	0	0	0	0	0	1	0.12	4	0.39
Hypothalamus	gga-novel-244-mature	gga-novel-244	5	0	0	3	0.5	1	0.13	1	0.15	0	0	0	0
Hypothalamus	gga-novel-518-mature	gga-novel-518	5	1	0.12	3	0.5	0	0	0	0	1	0.12	0	0
Hypothalamus	gga-novel-417-mature	gga-novel-417	5	0	0	0	0	1	0.13	4	0.61	0	0	0	0
Hypothalamus	gga-novel-258-star	gga-novel-258	5	0	0	1	0.17	2	0.26	2	0.31	0	0	0	0
Hypothalamus	gga-novel-241-mature	gga-novel-241	5	0	0	2	0.33	0	0	2	0.31	0	0	1	0.1
Hypothalamus	gga-novel-256-mature	gga-novel-256	5	0	0	1	0.17	2	0.26	2	0.31	0	0	0	0
Hypothalamus	gga-novel-411-mature	gga-novel-411	5	0	0	0	0	0	0	4	0.61	0	0	1	0.1
Hypothalamus	gga-novel-260-mature	gga-novel-260	5	0	0	2	0.33	2	0.26	0	0	1	0.12	0	0
Hypothalamus	gga-novel-500-mature	gga-novel-500	5	1	0.12	0	0	0	0	3	0.46	1	0.12	0	0
Hypothalamus	gga-novel-414-mature	gga-novel-414	5	1	0.12	1	0.17	0	0	2	0.31	0	0	1	0.1
Hypothalamus	gga-novel-167-mature	gga-novel-167	5	1	0.12	1.5	0.25	0.5	0.07	1	0.15	0	0	1	0.1
Hypothalamus	gga-novel-166-mature	gga-novel-166	5	1	0.12	1.5	0.25	0.5	0.07	1	0.15	0	0	1	0.1
Hypothalamus	gga-novel-153-mature	gga-novel-153	5	1	0.12	1	0.17	0	0	1	0.15	2	0.23	0	0
Hypothalamus	gga-novel-168-mature	gga-novel-168	5	2	0.24	2	0.33	0	0	0	0	0	0	1	0.1
Hypothalamus	gga-novel-176-mature	gga-novel-176	5	1	0.12	1	0.17	1	0.13	1	0.15	0	0	1	0.1
Hypothalamus	gga-novel-14-star	gga-novel-14	5	0	0	1	0.17	1	0.13	1	0.15	1	0.12	1	0.1
Hypothalamus	gga-novel-233-mature	gga-novel-233	5	0	0	0	0	0	0	3	0.46	0	0	2	0.2
Hypothalamus	gga-novel-331-mature	gga-novel-331	5	2	0.24	1	0.17	1	0.13	0	0	1	0.12	0	0
Hypothalamus	gga-novel-489-mature	gga-novel-489	5	1	0.12	0	0	0	0	2	0.31	2	0.23	0	0
Hypothalamus	gga-novel-208-star	gga-novel-208	5	1	0.12	1	0.17	0	0	1	0.15	1	0.12	1	0.1
Hypothalamus	gga-novel-276-mature	gga-novel-276	5	0	0	0	0	5	0.65	0	0	0	0	0	0
Hypothalamus	gga-novel-114-mature	gga-novel-114	5	1	0.12	2	0.33	0	0	0	0	0	0	2	0.2
Hypothalamus	gga-novel-369-mature	gga-novel-369	5	1	0.12	1	0.17	0	0	1	0.15	0	0	2	0.2
Hypothalamus	gga-novel-140-star	gga-novel-140	5	1	0.12	1	0.17	1	0.13	0	0	0	0	2	0.2
Hypothalamus	gga-novel-182-mature	gga-novel-182	5	1	0.12	1	0.17	0	0	0	0	2	0.23	1	0.1
Hypothalamus	gga-novel-141-star	gga-novel-141	5	1	0.12	1	0.17	0	0	0	0	1	0.12	2	0.2
Hypothalamus	gga-novel-131-mature	gga-novel-131	5	1	0.12	1	0.17	0	0	0	0	0	0	3	0.3
Hypothalamus	gga-novel-83-star	gga-novel-83	5	4	0.49	0	0	0	0	0	0	0	0	1	0.1
Hypothalamus	gga-novel-254-mature	gga-novel-254	5	2	0.24	0	0	0	0	0	0	3	0.35	0	0
Hypothalamus	gga-novel-188-mature	gga-novel-188	5	0	0	0	0	0	0	0	0	5	0.58	0	0
Hypothalamus	gga-novel-279-mature	gga-novel-279	5	2	0.24	0	0	1	0.13	0	0	0	0	2	0.2
Hypothalamus	gga-novel-125-mature	gga-novel-125	5	2	0.24	0	0	0	0	0	0	1	0.12	2	0.2
Hypothalamus	gga-novel-163-mature	gga-novel-163	5	0	0	0	0	2	0.26	0	0	0	0	3	0.3
Hypothalamus	gga-novel-151-mature	gga-novel-151	5	0	0	0	0	1	0.13	0	0	2	0.23	2	0.2
Hypothalamus	gga-novel-175-mature	gga-novel-175	5	0	0	0	0	1	0.13	0	0	2	0.23	2	0.2
Hypothalamus	gga-novel-43-star	gga-novel-43	5	0	0	0	0	1	0.13	0	0	2	0.23	2	0.2
Hypothalamus	gga-novel-493-mature	gga-novel-493	4.25	0	0	0	0	0	0	3.25	0.5	0	0	1	0.1
Hypothalamus	gga-novel-235-mature	gga-novel-235	4	0	0	3	0.5	0	0	0	0	1	0.12	0	0
Hypothalamus	gga-novel-270-mature	gga-novel-270	4	1	0.12	3	0.5	0	0	0	0	0	0	0	0
Hypothalamus	gga-novel-306-mature	gga-novel-306	4	0	0	0	0	0	0	4	0.61	0	0	0	0
Hypothalamus	gga-novel-264-mature	gga-novel-264	4	0	0	1	0.17	0	0	2	0.31	1	0.12	0	0
Hypothalamus	gga-novel-140-mature	gga-novel-140	4	0	0	0	0	1	0.13	3	0.46	0	0	0	0
Hypothalamus	gga-novel-302-mature	gga-novel-302	4	1	0.12	0	0	0	0	3	0.46	0	0	0	0
Hypothalamus	gga-novel-136-mature	gga-novel-136	4	1	0.12	0	0	0	0	3	0.46	0	0	0	0
Hypothalamus	gga-novel-155-star	gga-novel-155	4	2	0.24	1	0.17	0	0	1	0.15	0	0	0	0
Hypothalamus	gga-novel-368-mature	gga-novel-368	4	0	0	0	0	1	0.13	2	0.31	1	0.12	0	0
Hypothalamus	gga-novel-161-mature	gga-novel-161	4	1	0.12	1	0.17	0	0	1	0.15	1	0.12	0	0
Hypothalamus	gga-novel-93-star	gga-novel-93	4	1	0.12	0	0	0	0	2	0.31	1	0.12	0	0
Hypothalamus	gga-novel-438-mature	gga-novel-438	4	1	0.12	0	0	0	0	2	0.31	1	0.12	0	0
Hypothalamus	gga-novel-174-mature	gga-novel-174	4	0	0	1	0.17	1	0.13	1	0.15	0	0	1	0.1
Hypothalamus	gga-novel-480-mature	gga-novel-480	4	0	0	0	0	2	0.26	1	0.15	1	0.12	0	0
Hypothalamus	gga-novel-158-mature	gga-novel-158	4	0	0	0	0	2	0.26	1	0.15	1	0.12	0	0
Hypothalamus	gga-novel-258-mature	gga-novel-258	4	1	0.12	0	0	0	0	2	0.31	0	0	1	0.1
Hypothalamus	gga-novel-120-mature	gga-novel-120	4	0	0	1	0.17	0	0	1	0.15	0	0	2	0.2
Hypothalamus	gga-novel-146-mature	gga-novel-146	4	0	0	0	0	4	0.52	0	0	0	0	0	0
Hypothalamus	gga-novel-505-mature	gga-novel-505	4	1	0.12	0	0	0.5	0.07	1	0.15	1	0.12	0.5	0.05
Hypothalamus	gga-novel-28-star	gga-novel-28	4	0	0	0	0	3	0.39	0	0	1	0.12	0	0
Hypothalamus	gga-novel-160-mature	gga-novel-160	4	2	0.24	0	0	2	0.26	0	0	0	0	0	0
Hypothalamus	gga-novel-77-star	gga-novel-77	4	0	0	0	0	0	0	1	0.15	3	0.35	0	0
Hypothalamus	gga-novel-218-mature	gga-novel-218	4	0	0	1	0.17	0	0	0	0	1	0.12	2	0.2
Hypothalamus	gga-novel-152-mature	gga-novel-152	4	1	0.12	0	0	0	0	1	0.15	1	0.12	1	0.1
Hypothalamus	gga-novel-105-star	gga-novel-105	4	1	0.12	0	0	1	0.13	0	0	2	0.23	0	0
Hypothalamus	gga-novel-179-mature	gga-novel-179	4	0	0	0	0	2	0.26	0	0	1	0.12	1	0.1
Hypothalamus	gga-novel-211-star	gga-novel-211	4	0	0	0	0	0	0	1	0.15	2	0.23	1	0.1
Hypothalamus	gga-novel-72-star	gga-novel-72	4	2	0.24	0	0	0	0	0	0	1	0.12	1	0.1
Hypothalamus	gga-novel-452-star	gga-novel-452	4	2	0.24	0	0	0	0	0	0	1	0.12	1	0.1
Hypothalamus	gga-novel-384-mature	gga-novel-384	4	0	0	0	0	1	0.13	0	0	2	0.23	1	0.1
Hypothalamus	gga-novel-68-mature	gga-novel-68	4	0	0	0	0	0	0	0.5	0.08	1	0.12	2.5	0.25
Hypothalamus	gga-novel-303-mature	gga-novel-303	4	0	0	0	0	0	0	0.5	0.08	1	0.12	2.5	0.25
Hypothalamus	gga-novel-186-mature	gga-novel-186	4	0	0	0	0	0	0	0	0	2	0.23	2	0.2
Hypothalamus	gga-novel-212-mature	gga-novel-212	3.67	1	0.12	1	0.17	0	0	0	0	1	0.12	0.67	0.07
Hypothalamus	gga-novel-421-mature	gga-novel-421	3.5	0	0	0.5	0.08	0.5	0.07	2	0.31	0.5	0.06	0	0
Hypothalamus	gga-novel-173-mature	gga-novel-173	3	0	0	0	0	0	0	3	0.46	0	0	0	0
Hypothalamus	gga-novel-147-mature	gga-novel-147	3	1	0.12	2	0.33	0	0	0	0	0	0	0	0
Hypothalamus	gga-novel-443-mature	gga-novel-443	3	1	0.12	2	0.33	0	0	0	0	0	0	0	0
Hypothalamus	gga-novel-89-star	gga-novel-89	3	1	0.12	1	0.17	0	0	1	0.15	0	0	0	0
Hypothalamus	gga-novel-157-mature	gga-novel-157	3	0	0	0	0	1	0.13	2	0.31	0	0	0	0
Hypothalamus	gga-novel-88-star	gga-novel-88	3	0	0	0	0	1	0.13	2	0.31	0	0	0	0
Hypothalamus	gga-novel-86-star	gga-novel-86	3	0	0	2	0.33	0	0	0	0	0	0	1	0.1
Hypothalamus	gga-novel-121-mature	gga-novel-121	3	1	0.12	0	0	0	0	2	0.31	0	0	0	0
Hypothalamus	gga-novel-440-star	gga-novel-440	3	1	0.12	0	0	0	0	2	0.31	0	0	0	0
Hypothalamus	gga-novel-328-star	gga-novel-328	3	0	0	1	0.17	2	0.26	0	0	0	0	0	0
Hypothalamus	gga-novel-312-mature	gga-novel-312	3	2	0.24	1	0.17	0	0	0	0	0	0	0	0
Hypothalamus	gga-novel-178-star	gga-novel-178	3	2	0.24	1	0.17	0	0	0	0	0	0	0	0
Hypothalamus	gga-novel-123-mature	gga-novel-123	3	0	0	0.5	0.08	1	0.13	1	0.15	0	0	0.5	0.05
Hypothalamus	gga-novel-117-mature	gga-novel-117	3	0	0	0.5	0.08	1	0.13	1	0.15	0	0	0.5	0.05
Hypothalamus	gga-novel-365-mature	gga-novel-365	3	0	0	1	0.17	1	0.13	0	0	0	0	1	0.1
Hypothalamus	gga-novel-128-star	gga-novel-128	3	0	0	1	0.17	1	0.13	0	0	0	0	1	0.1
Hypothalamus	gga-novel-483-mature	gga-novel-483	3	0	0	1	0.17	1	0.13	0	0	0	0	1	0.1
Hypothalamus	gga-novel-134-star	gga-novel-134	3	1	0.12	0	0	1	0.13	1	0.15	0	0	0	0
Hypothalamus	gga-novel-348-mature	gga-novel-348	3	0	0	1	0.17	0	0	0	0	1	0.12	1	0.1
Hypothalamus	gga-novel-328-mature	gga-novel-328	3	0	0	0	0	3	0.39	0	0	0	0	0	0
Hypothalamus	gga-novel-224-mature	gga-novel-224	3	1	0.12	1	0.17	0	0	0	0	0	0	1	0.1
Hypothalamus	gga-novel-227-star	gga-novel-227	3	0	0	0	0	3	0.39	0	0	0	0	0	0
Hypothalamus	gga-novel-236-mature	gga-novel-236	3	2	0.24	0	0	1	0.13	0	0	0	0	0	0
Hypothalamus	gga-novel-451-mature	gga-novel-451	3	1	0.12	0	0	1	0.13	0	0	1	0.12	0	0
Hypothalamus	gga-novel-142-star	gga-novel-142	3	0	0	0	0	0	0	1	0.15	1	0.12	1	0.1
Hypothalamus	gga-novel-477-mature	gga-novel-477	3	2	0.24	0	0	1	0.13	0	0	0	0	0	0
Hypothalamus	gga-novel-478-mature	gga-novel-478	3	0	0	0	0	2	0.26	0	0	0	0	1	0.1
Hypothalamus	gga-novel-254-star	gga-novel-254	3	0	0	0	0	1	0.13	0	0	2	0.23	0	0
Hypothalamus	gga-novel-17-star	gga-novel-17	3	1	0.12	0	0	0	0	0	0	2	0.23	0	0
Hypothalamus	gga-novel-457-mature	gga-novel-457	3	0	0	0	0	0	0	1	0.15	0	0	2	0.2
Hypothalamus	gga-novel-495-mature	gga-novel-495	3	1	0.12	0	0	1	0.13	0	0	0	0	1	0.1
Hypothalamus	gga-novel-490-mature	gga-novel-490	3	1	0.12	0	0	0	0	0	0	2	0.23	0	0
Hypothalamus	gga-novel-155-mature	gga-novel-155	3	1	0.12	0	0	1	0.13	0	0	0	0	1	0.1
Hypothalamus	gga-novel-176-star	gga-novel-176	3	0	0	0	0	1	0.13	0	0	1	0.12	1	0.1
Hypothalamus	gga-novel-324-mature	gga-novel-324	3	2	0.24	0	0	0	0	0	0	0	0	1	0.1
Hypothalamus	gga-novel-158-star	gga-novel-158	3	2	0.24	0	0	0	0	0	0	0	0	1	0.1
Hypothalamus	gga-novel-66-star	gga-novel-66	3	0	0	0	0	0	0	0	0	2	0.23	1	0.1
Hypothalamus	gga-novel-194-mature	gga-novel-194	3	0	0	0	0	1	0.13	0	0	0	0	2	0.2
Hypothalamus	gga-novel-171-star	gga-novel-171	3	0	0	0	0	1	0.13	0	0	0	0	2	0.2
Hypothalamus	gga-novel-119-mature	gga-novel-119	3	0	0	0	0	0	0	0	0	1	0.12	2	0.2
Hypothalamus	gga-novel-430-mature	gga-novel-430	3	1	0.12	0	0	0	0	0	0	0	0	2	0.2
Hypothalamus	gga-novel-469-mature	gga-novel-469	2.9	0.2	0.02	0	0	0	0	0.45	0.07	2.25	0.26	0	0
Hypothalamus	gga-novel-429-mature	gga-novel-429	2.5	0	0	0	0	0.5	0.07	1	0.15	1	0.12	0	0
Hypothalamus	gga-novel-30-star	gga-novel-30	2	0	0	2	0.33	0	0	0	0	0	0	0	0
Hypothalamus	gga-novel-462-mature	gga-novel-462	2	0	0	2	0.33	0	0	0	0	0	0	0	0
Hypothalamus	gga-novel-299-mature	gga-novel-299	2	0	0	2	0.33	0	0	0	0	0	0	0	0
Hypothalamus	gga-novel-123-star	gga-novel-123	2	0	0	1	0.17	0.5	0.07	0.5	0.08	0	0	0	0
Hypothalamus	gga-novel-318-mature	gga-novel-318	2	0	0	1	0.17	0	0	1	0.15	0	0	0	0
Hypothalamus	gga-novel-164-star	gga-novel-164	2	0	0	0	0	0	0	2	0.31	0	0	0	0
Hypothalamus	gga-novel-143-star	gga-novel-143	2	0	0	0	0	0	0	2	0.31	0	0	0	0
Hypothalamus	gga-novel-210-mature	gga-novel-210	2	0	0	0	0	0	0	2	0.31	0	0	0	0
Hypothalamus	gga-novel-422-mature	gga-novel-422	2	0	0	1	0.17	1	0.13	0	0	0	0	0	0
Hypothalamus	gga-novel-470-mature	gga-novel-470	2	0	0	1	0.17	0	0	0	0	1	0.12	0	0
Hypothalamus	gga-novel-228-mature	gga-novel-228	2	1	0.12	1	0.17	0	0	0	0	0	0	0	0
Hypothalamus	gga-novel-241-star	gga-novel-241	2	1	0.12	1	0.17	0	0	0	0	0	0	0	0
Hypothalamus	gga-novel-312-star	gga-novel-312	2	1	0.12	1	0.17	0	0	0	0	0	0	0	0
Hypothalamus	gga-novel-208-mature	gga-novel-208	2	1	0.12	1	0.17	0	0	0	0	0	0	0	0
Hypothalamus	gga-novel-59-star	gga-novel-59	2	0	0	1	0.17	0	0	0	0	1	0.12	0	0
Hypothalamus	gga-novel-514-mature	gga-novel-514	2	0	0	0	0	1	0.13	1	0.15	0	0	0	0
Hypothalamus	gga-novel-322-mature	gga-novel-322	2	1	0.12	0	0	0	0	1	0.15	0	0	0	0
Hypothalamus	gga-novel-357-mature	gga-novel-357	2	1	0.12	0	0	0	0	1	0.15	0	0	0	0
Hypothalamus	gga-novel-44-star	gga-novel-44	2	0	0	0	0	0	0	1	0.15	1	0.12	0	0
Hypothalamus	gga-novel-178-mature	gga-novel-178	2	1	0.12	0	0	0	0	1	0.15	0	0	0	0
Hypothalamus	gga-novel-163-star	gga-novel-163	2	0	0	0	0	0	0	1	0.15	1	0.12	0	0
Hypothalamus	gga-novel-436-mature	gga-novel-436	2	0	0	0	0	2	0.26	0	0	0	0	0	0
Hypothalamus	gga-novel-352-mature	gga-novel-352	2	0	0	0	0	2	0.26	0	0	0	0	0	0
Hypothalamus	gga-novel-512-mature	gga-novel-512	2	0	0	0	0	2	0.26	0	0	0	0	0	0
Hypothalamus	gga-novel-381-mature	gga-novel-381	2	0	0	0	0	1	0.13	0	0	1	0.12	0	0
Hypothalamus	gga-novel-115-mature	gga-novel-115	2	1	0.12	0	0	1	0.13	0	0	0	0	0	0
Hypothalamus	gga-novel-90-star	gga-novel-90	2	0	0	0	0	0	0	1	0.15	0	0	1	0.1
Hypothalamus	gga-novel-316-mature	gga-novel-316	2	0	0	0	0	1	0.13	0	0	1	0.12	0	0
Hypothalamus	gga-novel-452-mature	gga-novel-452	2	0	0	0	0	0	0	1	0.15	0	0	1	0.1
Hypothalamus	gga-novel-65-star	gga-novel-65	2	1	0.12	0	0	1	0.13	0	0	0	0	0	0
Hypothalamus	gga-novel-499-mature	gga-novel-499	2	0	0	0	0	1	0.13	0	0	1	0.12	0	0
Hypothalamus	gga-novel-264-star	gga-novel-264	2	0	0	0	0	0	0	1	0.15	0	0	1	0.1
Hypothalamus	gga-novel-224-star	gga-novel-224	2	1	0.12	0	0	1	0.13	0	0	0	0	0	0
Hypothalamus	gga-novel-169-star	gga-novel-169	2	0	0	0	0	0	0	1	0.15	0	0	1	0.1
Hypothalamus	gga-novel-13-star	gga-novel-13	2	0	0	0	0	0	0	1	0.15	0	0	1	0.1
Hypothalamus	gga-novel-111-star	gga-novel-111	2	0	0	0	0	0	0	1	0.15	0	0	1	0.1
Hypothalamus	gga-novel-445-mature	gga-novel-445	2	1	0.12	0	0	0	0	0	0	1	0.12	0	0
Hypothalamus	gga-novel-517-mature	gga-novel-517	2	2	0.24	0	0	0	0	0	0	0	0	0	0
Hypothalamus	gga-novel-156-mature	gga-novel-156	2	2	0.24	0	0	0	0	0	0	0	0	0	0
Hypothalamus	gga-novel-145-star	gga-novel-145	2	1	0.12	0	0	0	0	0	0	1	0.12	0	0
Hypothalamus	gga-novel-147-star	gga-novel-147	2	1	0.12	0	0	0	0	0	0	1	0.12	0	0
Hypothalamus	gga-novel-52-star	gga-novel-52	2	0	0	0	0	1	0.13	0	0	0	0	1	0.1
Hypothalamus	gga-novel-106-star	gga-novel-106	2	0	0	0	0	0	0	0	0	2	0.23	0	0
Hypothalamus	gga-novel-52-mature	gga-novel-52	2	1	0.12	0	0	0	0	0	0	0	0	1	0.1
Hypothalamus	gga-novel-86-mature	gga-novel-86	2	0	0	0	0	0	0	0	0	1	0.12	1	0.1
Hypothalamus	gga-novel-126-mature	gga-novel-126	2	0	0	0	0	0	0	0	0	1	0.12	1	0.1
Hypothalamus	gga-novel-73-mature	gga-novel-73	2	1	0.12	0	0	0	0	0	0	0	0	1	0.1
Hypothalamus	gga-novel-272-mature	gga-novel-272	2	0	0	0	0	0	0	0	0	1	0.12	1	0.1
Hypothalamus	gga-novel-372-mature	gga-novel-372	2	0	0	0	0	0	0	0	0	1	0.12	1	0.1
Hypothalamus	gga-novel-122-star	gga-novel-122	2	0	0	0	0	0	0	0	0	1	0.12	1	0.1
Hypothalamus	gga-novel-135-star	gga-novel-135	2	0	0	0	0	0	0	0	0	0	0	2	0.2
Hypothalamus	gga-novel-400-mature	gga-novel-400	1.5	0.5	0.06	0	0	0	0	0.5	0.08	0	0	0.5	0.05
Hypothalamus	gga-novel-143-mature	gga-novel-143	1.5	0.5	0.06	0	0	0	0	0.5	0.08	0	0	0.5	0.05
Hypothalamus	gga-novel-455-star	gga-novel-455	1.5	0	0	0	0	1	0.13	0	0	0.5	0.06	0	0
Hypothalamus	gga-novel-45-mature	gga-novel-45	1.5	0	0	0	0	0.5	0.07	0	0	0.5	0.06	0.5	0.05
Hypothalamus	gga-novel-30-mature	gga-novel-30	1.5	0	0	0	0	0.5	0.07	0	0	0.5	0.06	0.5	0.05
Hypothalamus	gga-novel-40-star	gga-novel-40	1.5	0.5	0.06	0	0	0	0	0	0	0	0	1	0.1
Hypothalamus	gga-novel-358-mature	gga-novel-358	1	0	0	1	0.17	0	0	0	0	0	0	0	0
Hypothalamus	gga-novel-290-mature	gga-novel-290	1	0	0	1	0.17	0	0	0	0	0	0	0	0
Hypothalamus	gga-novel-222-star	gga-novel-222	1	0	0	1	0.17	0	0	0	0	0	0	0	0
Hypothalamus	gga-novel-489-star	gga-novel-489	1	0	0	1	0.17	0	0	0	0	0	0	0	0
Hypothalamus	gga-novel-441-star	gga-novel-441	1	0	0	1	0.17	0	0	0	0	0	0	0	0
Hypothalamus	gga-novel-313-star	gga-novel-313	1	0	0	1	0.17	0	0	0	0	0	0	0	0
Hypothalamus	gga-novel-210-star	gga-novel-210	1	0	0	1	0.17	0	0	0	0	0	0	0	0
Hypothalamus	gga-novel-154-star	gga-novel-154	1	0	0	1	0.17	0	0	0	0	0	0	0	0
Hypothalamus	gga-novel-133-star	gga-novel-133	1	0	0	1	0.17	0	0	0	0	0	0	0	0
Hypothalamus	gga-novel-110-mature	gga-novel-110	1	0	0	0	0	0	0	1	0.15	0	0	0	0
Hypothalamus	gga-novel-404-mature	gga-novel-404	1	0	0	0	0	0	0	1	0.15	0	0	0	0
Hypothalamus	gga-novel-513-mature	gga-novel-513	1	0	0	0	0	0	0	1	0.15	0	0	0	0
Hypothalamus	gga-novel-115-star	gga-novel-115	1	0	0	0	0	0	0	1	0.15	0	0	0	0
Hypothalamus	gga-novel-76-star	gga-novel-76	1	0	0	0	0	0	0	1	0.15	0	0	0	0
Hypothalamus	gga-novel-191-mature	gga-novel-191	1	0	0	0	0	0	0	1	0.15	0	0	0	0
Hypothalamus	gga-novel-194-star	gga-novel-194	1	0	0	0	0	0	0	1	0.15	0	0	0	0
Hypothalamus	gga-novel-187-star	gga-novel-187	1	0	0	0	0	0	0	1	0.15	0	0	0	0
Hypothalamus	gga-novel-175-star	gga-novel-175	1	0	0	0	0	0	0	1	0.15	0	0	0	0
Hypothalamus	gga-novel-58-star	gga-novel-58	1	0	0	0	0	0	0	1	0.15	0	0	0	0
Hypothalamus	gga-novel-55-star	gga-novel-55	1	0	0	0	0	0	0	1	0.15	0	0	0	0
Hypothalamus	gga-novel-468-star	gga-novel-468	1	0	0	0	0	0	0	1	0.15	0	0	0	0
Hypothalamus	gga-novel-170-star	gga-novel-170	1	0	0	0	0	0	0	1	0.15	0	0	0	0
Hypothalamus	gga-novel-153-star	gga-novel-153	1	0	0	0	0	0	0	1	0.15	0	0	0	0
Hypothalamus	gga-novel-149-star	gga-novel-149	1	0	0	0	0	0	0	1	0.15	0	0	0	0
Hypothalamus	gga-novel-126-star	gga-novel-126	1	0	0	0	0	0	0	1	0.15	0	0	0	0
Hypothalamus	gga-novel-4-star	gga-novel-4	1	0	0	0	0	1	0.13	0	0	0	0	0	0
Hypothalamus	gga-novel-508-mature	gga-novel-508	1	0	0	0	0	1	0.13	0	0	0	0	0	0
Hypothalamus	gga-novel-53-star	gga-novel-53	1	0	0	0	0	1	0.13	0	0	0	0	0	0
Hypothalamus	gga-novel-159-mature	gga-novel-159	1	0	0	0	0	1	0.13	0	0	0	0	0	0
Hypothalamus	gga-novel-433-mature	gga-novel-433	1	0	0	0	0	1	0.13	0	0	0	0	0	0
Hypothalamus	gga-novel-486-mature	gga-novel-486	1	0	0	0	0	1	0.13	0	0	0	0	0	0
Hypothalamus	gga-novel-118-star	gga-novel-118	1	0	0	0	0	1	0.13	0	0	0	0	0	0
Hypothalamus	gga-novel-200-mature	gga-novel-200	1	0	0	0	0	1	0.13	0	0	0	0	0	0
Hypothalamus	gga-novel-98-star	gga-novel-98	1	0	0	0	0	1	0.13	0	0	0	0	0	0
Hypothalamus	gga-novel-326-star	gga-novel-326	1	0	0	0	0	1	0.13	0	0	0	0	0	0
Hypothalamus	gga-novel-132-star	gga-novel-132	1	0	0	0	0	1	0.13	0	0	0	0	0	0
Hypothalamus	gga-novel-91-star	gga-novel-91	1	0	0	0	0	1	0.13	0	0	0	0	0	0
Hypothalamus	gga-novel-403-star	gga-novel-403	1	0	0	0	0	1	0.13	0	0	0	0	0	0
Hypothalamus	gga-novel-113-star	gga-novel-113	1	0	0	0	0	1	0.13	0	0	0	0	0	0
Hypothalamus	gga-novel-97-star	gga-novel-97	1	0	0	0	0	1	0.13	0	0	0	0	0	0
Hypothalamus	gga-novel-500-star	gga-novel-500	1	0	0	0	0	1	0.13	0	0	0	0	0	0
Hypothalamus	gga-novel-430-star	gga-novel-430	1	0	0	0	0	1	0.13	0	0	0	0	0	0
Hypothalamus	gga-novel-423-star	gga-novel-423	1	0	0	0	0	1	0.13	0	0	0	0	0	0
Hypothalamus	gga-novel-353-star	gga-novel-353	1	0	0	0	0	1	0.13	0	0	0	0	0	0
Hypothalamus	gga-novel-205-star	gga-novel-205	1	0	0	0	0	1	0.13	0	0	0	0	0	0
Hypothalamus	gga-novel-200-star	gga-novel-200	1	0	0	0	0	1	0.13	0	0	0	0	0	0
Hypothalamus	gga-novel-150-star	gga-novel-150	1	0	0	0	0	1	0.13	0	0	0	0	0	0
Hypothalamus	gga-novel-12-star	gga-novel-12	1	0	0	0	0	1	0.13	0	0	0	0	0	0
Hypothalamus	gga-novel-57-mature	gga-novel-57	1	0	0	0	0	0	0	0	0	1	0.12	0	0
Hypothalamus	gga-novel-53-mature	gga-novel-53	1	0	0	0	0	0	0	0	0	1	0.12	0	0
Hypothalamus	gga-novel-42-mature	gga-novel-42	1	1	0.12	0	0	0	0	0	0	0	0	0	0
Hypothalamus	gga-novel-226-mature	gga-novel-226	1	0	0	0	0	0	0	0	0	1	0.12	0	0
Hypothalamus	gga-novel-363-mature	gga-novel-363	1	0	0	0	0	0	0	0	0	1	0.12	0	0
Hypothalamus	gga-novel-288-mature	gga-novel-288	1	1	0.12	0	0	0	0	0	0	0	0	0	0
Hypothalamus	gga-novel-444-mature	gga-novel-444	1	0	0	0	0	0	0	0	0	1	0.12	0	0
Hypothalamus	gga-novel-95-star	gga-novel-95	1	1	0.12	0	0	0	0	0	0	0	0	0	0
Hypothalamus	gga-novel-409-mature	gga-novel-409	1	1	0.12	0	0	0	0	0	0	0	0	0	0
Hypothalamus	gga-novel-136-star	gga-novel-136	1	0	0	0	0	0	0	0	0	1	0.12	0	0
Hypothalamus	gga-novel-128-mature	gga-novel-128	1	1	0.12	0	0	0	0	0	0	0	0	0	0
Hypothalamus	gga-novel-34-star	gga-novel-34	1	0	0	0	0	0	0	0	0	1	0.12	0	0
Hypothalamus	gga-novel-468-mature	gga-novel-468	1	1	0.12	0	0	0	0	0	0	0	0	0	0
Hypothalamus	gga-novel-183-star	gga-novel-183	1	0	0	0	0	0	0	0	0	1	0.12	0	0
Hypothalamus	gga-novel-156-star	gga-novel-156	1	0	0	0	0	0	0	0	0	1	0.12	0	0
Hypothalamus	gga-novel-10-star	gga-novel-10	1	1	0.12	0	0	0	0	0	0	0	0	0	0
Hypothalamus	gga-novel-109-mature	gga-novel-109	1	1	0.12	0	0	0	0	0	0	0	0	0	0
Hypothalamus	gga-novel-161-star	gga-novel-161	1	0	0	0	0	0	0	0	0	1	0.12	0	0
Hypothalamus	gga-novel-139-star	gga-novel-139	1	1	0.12	0	0	0	0	0	0	0	0	0	0
Hypothalamus	gga-novel-116-star	gga-novel-116	1	1	0.12	0	0	0	0	0	0	0	0	0	0
Hypothalamus	gga-novel-439-star	gga-novel-439	1	0	0	0	0	0	0	0	0	1	0.12	0	0
Hypothalamus	gga-novel-21-star	gga-novel-21	1	1	0.12	0	0	0	0	0	0	0	0	0	0
Hypothalamus	gga-novel-186-star	gga-novel-186	1	1	0.12	0	0	0	0	0	0	0	0	0	0
Hypothalamus	gga-novel-99-star	gga-novel-99	1	1	0.12	0	0	0	0	0	0	0	0	0	0
Hypothalamus	gga-novel-484-star	gga-novel-484	1	1	0.12	0	0	0	0	0	0	0	0	0	0
Hypothalamus	gga-novel-29-star	gga-novel-29	1	1	0.12	0	0	0	0	0	0	0	0	0	0
Hypothalamus	gga-novel-198-star	gga-novel-198	1	0	0	0	0	0	0	0	0	1	0.12	0	0
Hypothalamus	gga-novel-180-star	gga-novel-180	1	1	0.12	0	0	0	0	0	0	0	0	0	0
Hypothalamus	gga-novel-179-star	gga-novel-179	1	0	0	0	0	0	0	0	0	1	0.12	0	0
Hypothalamus	gga-novel-131-star	gga-novel-131	1	1	0.12	0	0	0	0	0	0	0	0	0	0
Hypothalamus	gga-novel-310-mature	gga-novel-310	1	0	0	0	0	0	0	0	0	0	0	1	0.1
Hypothalamus	gga-novel-472-mature	gga-novel-472	1	0	0	0	0	0	0	0	0	0	0	1	0.1
Hypothalamus	gga-novel-360-mature	gga-novel-360	1	0	0	0	0	0	0	0	0	0	0	1	0.1
Hypothalamus	gga-novel-431-mature	gga-novel-431	1	0	0	0	0	0	0	0	0	0	0	1	0.1
Hypothalamus	gga-novel-453-mature	gga-novel-453	1	0	0	0	0	0	0	0	0	0	0	1	0.1
Hypothalamus	gga-novel-164-mature	gga-novel-164	1	0	0	0	0	0	0	0	0	0	0	1	0.1
Hypothalamus	gga-novel-432-mature	gga-novel-432	1	0	0	0	0	0	0	0	0	0	0	1	0.1
Hypothalamus	gga-novel-261-mature	gga-novel-261	1	0	0	0	0	0	0	0	0	0	0	1	0.1
Hypothalamus	gga-novel-47-star	gga-novel-47	1	0	0	0	0	0	0	0	0	0	0	1	0.1
Hypothalamus	gga-novel-183-mature	gga-novel-183	1	0	0	0	0	0	0	0	0	0	0	1	0.1
Hypothalamus	gga-novel-364-star	gga-novel-364	1	0	0	0	0	0	0	0	0	0	0	1	0.1
Hypothalamus	gga-novel-173-star	gga-novel-173	1	0	0	0	0	0	0	0	0	0	0	1	0.1
Hypothalamus	gga-novel-202-star	gga-novel-202	1	0	0	0	0	0	0	0	0	0	0	1	0.1
Hypothalamus	gga-novel-415-star	gga-novel-415	1	0	0	0	0	0	0	0	0	0	0	1	0.1
Hypothalamus	gga-novel-324-star	gga-novel-324	1	0	0	0	0	0	0	0	0	0	0	1	0.1
Hypothalamus	gga-novel-220-star	gga-novel-220	1	0	0	0	0	0	0	0	0	0	0	1	0.1
Hypothalamus	gga-novel-412-star	gga-novel-412	0.5	0.12	0.02	0.38	0.06	0	0	0	0	0	0	0	0
Hypothalamus	gga-novel-377-mature	gga-novel-377	0.5	0	0	0.5	0.08	0	0	0	0	0	0	0	0
Hypothalamus	gga-novel-343-mature	gga-novel-343	0.5	0	0	0.5	0.08	0	0	0	0	0	0	0	0
Hypothalamus	gga-novel-434-mature	gga-novel-434	0.5	0	0	0.5	0.08	0	0	0	0	0	0	0	0
Hypothalamus	gga-novel-165-mature	gga-novel-165	0.5	0	0	0.5	0.08	0	0	0	0	0	0	0	0
Hypothalamus	gga-novel-212-star	gga-novel-212	0.5	0	0	0	0	0.5	0.07	0	0	0	0	0	0
Hypothalamus	gga-novel-19-star	gga-novel-19	0.5	0	0	0	0	0.5	0.07	0	0	0	0	0	0
Hypothalamus	gga-novel-327-mature	gga-novel-327	0.5	0.5	0.06	0	0	0	0	0	0	0	0	0	0
Hypothalamus	gga-novel-308-mature	gga-novel-308	0.5	0.5	0.06	0	0	0	0	0	0	0	0	0	0
Hypothalamus	gga-novel-75-star	gga-novel-75	0.5	0.5	0.06	0	0	0	0	0	0	0	0	0	0
Hypothalamus	gga-novel-74-star	gga-novel-74	0.5	0.5	0.06	0	0	0	0	0	0	0	0	0	0
Hypothalamus	gga-novel-203-mature	gga-novel-203	0.5	0.5	0.06	0	0	0	0	0	0	0	0	0	0
Hypothalamus	gga-novel-201-mature	gga-novel-201	0.5	0.5	0.06	0	0	0	0	0	0	0	0	0	0

## Sheet: Table S7
Table S7. The distribution of miRNA pairs in pituitary and hypothalamic tissues.
Tissue	miRNA	precursor	HP1 Reads	HP1 RPM	HP2 Reads	HP2 RPM	HP3 Reads	HP3 RPM	LP1 Reads	LP1 RPM	LP2 Reads	LP2 RPM	LP3 Reads	LP3 RPM
Pituitary	gga-miR-99a-5p	gga-mir-99a	794316	131643	462170	64515.7	1.31218e+06	102196	1300923	130808	653817	106918	551270	81901.8
Pituitary	gga-miR-99a-3p	gga-mir-99a	211	34.97	1004	140.15	777	60.52	286	28.76	276	45.13	213	31.65
Pituitary	gga-miR-7476-5p	gga-mir-7476	0	0	0	0	1	0.08	1	0.1	1	0.16	0	0
Pituitary	gga-miR-7476-3p	gga-mir-7476	0	0	0	0	1	0.08	0	0	0	0	0	0
Pituitary	gga-miR-7475-5p	gga-mir-7475	1	0.17	0	0	4	0.31	1	0.1	3	0.49	1	0.15
Pituitary	gga-miR-7475-3p	gga-mir-7475	0	0	0	0	1	0.08	1	0.1	0	0	2	0.3
Pituitary	gga-miR-7469-5p	gga-mir-7469	0	0	2	0.28	1	0.08	2	0.2	2	0.33	1	0.15
Pituitary	gga-miR-7469-3p	gga-mir-7469	0	0	0	0	1	0.08	0	0	0	0	1	0.15
Pituitary	gga-miR-6685-5p	gga-mir-6685	0	0	1	0.14	0	0	0	0	0	0	1	0.15
Pituitary	gga-miR-6685-3p	gga-mir-6685	0	0	0	0	2	0.16	0	0	0	0	0	0
Pituitary	gga-miR-6677-5p	gga-mir-6677	0	0	3	0.42	0	0	0	0	0	0	3	0.45
Pituitary	gga-miR-6677-3p	gga-mir-6677	0	0	1	0.14	0	0	0	0	0	0	0	0
Pituitary	gga-miR-6649-5p	gga-mir-6649	6	0.99	1	0.14	5	0.39	1	0.1	6	0.98	4	0.59
Pituitary	gga-miR-6649-3p	gga-mir-6649	0	0	2	0.28	7	0.55	2	0.2	1	0.16	1	0.15
Pituitary	gga-miR-6582-5p	gga-mir-6582	77	12.76	139	19.4	0	0	0	0	135	22.08	219	32.54
Pituitary	gga-miR-6582-3p	gga-mir-6582	10	1.66	45	6.28	9	0.7	12	1.21	29	4.74	28	4.16
Pituitary	gga-miR-6575-5p	gga-mir-6575	1	0.17	1	0.14	10	0.78	6	0.6	3	0.49	3	0.45
Pituitary	gga-miR-6575-3p	gga-mir-6575	0	0	1	0.14	0	0	0	0	1	0.16	0	0
Pituitary	gga-miR-6566-5p	gga-mir-6566	5	0.83	17	2.37	25	1.95	11	1.11	7	1.14	10	1.49
Pituitary	gga-miR-6566-3p	gga-mir-6566	0	0	2	0.28	5	0.39	1	0.1	0	0	0	0
Pituitary	gga-miR-6549-5p	gga-mir-6549	0	0	0	0	0	0	1	0.1	0	0	3	0.45
Pituitary	gga-miR-6549-3p	gga-mir-6549	0	0	0	0	0	0	0	0	1	0.16	0	0
Pituitary	gga-miR-6548-5p	gga-mir-6548	45	7.46	58	8.1	124	9.66	99	9.95	85	13.9	25	3.71
Pituitary	gga-miR-6548-3p	gga-mir-6548	0	0	5	0.7	7	0.55	6	0.6	1	0.16	2	0.3
Pituitary	gga-miR-6546-5p	gga-mir-6546	20	3.31	43	6	77	6	40	4.02	33	5.4	12	1.78
Pituitary	gga-miR-6546-3p	gga-mir-6546	2	0.33	5	0.7	5	0.39	5	0.5	4	0.65	4	0.59
Pituitary	gga-miR-6544-5p	gga-mir-6544	56	9.28	60	8.38	93	7.24	74	7.44	91	14.88	108	16.05
Pituitary	gga-miR-6544-3p	gga-mir-6544	2	0.33	5	0.7	11	0.86	2	0.2	4	0.65	6	0.89
Pituitary	gga-miR-6543-5p	gga-mir-6543	2	0.33	4	0.56	5	0.39	0	0	0	0	2	0.3
Pituitary	gga-miR-6543-3p	gga-mir-6543	0	0	0	0	1	0.08	0	0	1	0.16	0	0
Pituitary	gga-miR-6516-5p	gga-mir-6516	130	21.55	126	17.59	228	17.76	225	22.62	141	23.06	131	19.46
Pituitary	gga-miR-6516-3p	gga-mir-6516	4	0.66	9	1.26	10	0.78	6	0.6	3	0.49	9	1.34
Pituitary	gga-miR-551-5p	gga-mir-551	262	43.42	310	43.27	672	52.34	437	43.94	344	56.25	206	30.61
Pituitary	gga-miR-551-3p	gga-mir-551	66	10.94	339	47.32	334	26.01	127	12.77	105	17.17	88	13.07
Pituitary	gga-miR-499-5p	gga-mir-499	12	1.99	35	4.89	34	2.65	5	0.5	13	2.13	12	1.78
Pituitary	gga-miR-499-3p	gga-mir-499	0	0	0	0	1	0.08	0	0	0	0	0	0
Pituitary	gga-miR-460b-5p	gga-mir-460b	4	0.66	30	4.19	14	1.09	11	1.11	29	4.74	5	0.74
Pituitary	gga-miR-460b-3p	gga-mir-460b	5.5	0.91	16	2.23	6.5	0.51	6	0.6	15	2.45	6	0.89
Pituitary	gga-miR-460a-5p	gga-mir-460a	117	19.39	251	35.04	712	55.45	243	24.43	146	23.88	174	25.85
Pituitary	gga-miR-460a-3p	gga-mir-460a	2.5	0.41	5	0.7	20.5	1.6	9	0.9	10	1.64	4	0.59
Pituitary	gga-miR-458b-5p	gga-mir-458b	3	0.5	7	0.98	4	0.31	9	0.9	0	0	0	0
Pituitary	gga-miR-458b-3p	gga-mir-458b	2	0.33	4	0.56	5	0.39	4	0.4	0	0	0	0
Pituitary	gga-miR-383-5p	gga-mir-383	1959	324.67	4014	560.33	4419	344.16	2516	252.98	2673	437.11	2767	411.09
Pituitary	gga-miR-383-3p	gga-mir-383	31	5.14	168	23.45	149	11.6	41	4.12	42	6.87	54	8.02
Pituitary	gga-miR-3607-5p	gga-mir-3607	9	1.49	15	2.09	27	2.1	24	2.41	7	1.14	14	2.08
Pituitary	gga-miR-3607-3p	gga-mir-3607	0	0	0	0	2	0.16	0	0	0	0	1	0.15
Pituitary	gga-miR-3530-5p	gga-mir-3530	0	0	2	0.28	1	0.08	0	0	1	0.16	0	0
Pituitary	gga-miR-3530-3p	gga-mir-3530	2	0.33	0	0	2	0.16	0	0	0	0	0	0
Pituitary	gga-miR-34c-5p	gga-mir-34c	1858	307.93	2539	354.43	3127.5	243.58	1278.5	128.55	862.5	141.04	3.5	0.52
Pituitary	gga-miR-34c-3p	gga-mir-34c	112	18.56	210	29.31	377	29.36	96	9.65	45	7.36	0	0
Pituitary	gga-miR-34b-5p	gga-mir-34b	436	72.26	1206	168.35	1511.5	117.72	601.5	60.48	139.5	22.81	2.5	0.37
Pituitary	gga-miR-34b-3p	gga-mir-34b	74	12.26	203	28.34	230	17.91	68	6.84	46	7.52	1	0.15
Pituitary	gga-miR-34a-5p	gga-mir-34a	13	2.15	64	8.93	51	3.97	23	2.31	15	2.45	4	0.59
Pituitary	gga-miR-34a-3p	gga-mir-34a	7	1.16	12	1.68	14	1.09	11	1.11	10	1.64	2	0.3
Pituitary	gga-miR-33-5p	gga-mir-33	373	61.82	1237	172.68	1392	108.41	528	53.09	519	84.87	503	74.73
Pituitary	gga-miR-33-3p	gga-mir-33	20	3.31	113	15.77	92	7.17	31	3.12	18	2.94	18	2.67
Pituitary	gga-miR-32-5p	gga-mir-32	622	103.08	3608	503.65	2024	157.64	831	83.56	841	137.53	771	114.55
Pituitary	gga-miR-32-3p	gga-mir-32	298	49.39	612	85.43	908	70.72	342	34.39	301	49.22	208	30.9
Pituitary	gga-miR-31-5p	gga-mir-31	645	106.9	1031	143.92	2423	188.71	1458	146.6	1108	181.19	1224	181.85
Pituitary	gga-miR-31-3p	gga-mir-31	2	0.33	6	0.84	4	0.31	3	0.3	2	0.33	2	0.3
Pituitary	gga-miR-30e-5p	gga-mir-30e	114941	19049.3	202808	28310.5	311363	24249.9	197073	19815.7	124168	20305.1	152062	22591.7
Pituitary	gga-miR-30e-3p	gga-mir-30e	1127	186.78	2007	280.16	2947	229.52	1712.5	172.19	1524.5	249.3	1876.5	278.79
Pituitary	gga-miR-30b-5p	gga-mir-30b	6120	1014.28	21068	2940.94	19268.3	1500.67	6926	696.41	8337	1363.34	6792.67	1009.18
Pituitary	gga-miR-30b-3p	gga-mir-30b	26	4.31	36	5.03	79	6.15	28	2.82	30	4.91	33	4.9
Pituitary	gga-miR-30a-5p	gga-mir-30a	54790	9080.42	90280	12602.4	154524	12034.8	110544	11115.2	55845.5	9132.38	84759	12592.6
Pituitary	gga-miR-30a-3p	gga-mir-30a	553	91.65	968.5	135.2	1583.5	123.33	820	82.45	775.5	126.82	1031	153.18
Pituitary	gga-miR-26a-5p	gga-mir-26a	1676053	277774	1610902	224870	3567317	277833	2869412	288519	1772986	289935	1814343	269556
Pituitary	gga-miR-26a-3p	gga-mir-26a	92	15.25	69	9.63	156	12.15	118	11.86	108	17.66	95	14.11
Pituitary	gga-miR-221-5p	gga-mir-221	23617	3914.08	17700	2470.79	30762	2395.84	49276	4954.7	20239	3309.67	24980	3711.26
Pituitary	gga-miR-221-3p	gga-mir-221	18522	3069.68	38920	5432.95	29888	2327.77	24225	2435.82	20232	3308.53	22321	3316.22
Pituitary	gga-miR-2188-5p	gga-mir-2188	634	105.07	801	111.81	2591	201.79	745	74.91	565	92.39	605	89.88
Pituitary	gga-miR-2188-3p	gga-mir-2188	39	6.46	64	8.93	99	7.71	60	6.03	38	6.21	30	4.46
Pituitary	gga-miR-218-5p	gga-mir-218-1,gga-mir-218-2	5150	853.52	18887	2636.49	16024	1248	8605	865.24	6412	1048.55	6388	949.07
Pituitary	gga-miR-218-3p	gga-mir-218-1,gga-mir-218-2	10	1.66	17	2.38	25	1.94	18	1.8	6	0.98	6	0.9
Pituitary	gga-miR-217-5p	gga-mir-217	463	76.73	1131	157.88	1667	129.83	1013	101.86	557	91.09	1150	170.85
Pituitary	gga-miR-217-3p	gga-mir-217	23	3.81	35	4.89	53	4.13	23	2.31	26	4.25	25	3.71
Pituitary	gga-miR-21-5p	gga-mir-21	36427	6037.09	44135	6160.93	80969	6306.11	68045	6841.92	40112	6559.49	44900	6670.77
Pituitary	gga-miR-21-3p	gga-mir-21	1354	224.4	2548	355.68	3343	260.36	2794	280.94	1565	255.92	1112	165.21
Pituitary	gga-miR-2131-5p	gga-mir-2131	536	88.83	1117	155.93	1723	134.19	881	88.58	580	94.85	567	84.24
Pituitary	gga-miR-2131-3p	gga-mir-2131	32	5.3	56	7.82	88	6.85	60	6.03	58	9.48	63	9.36
Pituitary	gga-miR-20b-5p	gga-mir-20b	380.67	63.09	656.17	91.6	997.5	77.69	477.33	48	369.5	60.42	263.17	39.1
Pituitary	gga-miR-20b-3p	gga-mir-20b	7	1.16	11	1.54	10	0.78	6	0.6	2	0.33	2	0.3
Pituitary	gga-miR-20a-5p	gga-mir-20a	4258.67	705.79	6348.67	886.23	10998.8	856.62	6342.83	637.77	3514.17	574.67	3907.17	580.49
Pituitary	gga-miR-20a-3p	gga-mir-20a	1	0.17	4	0.56	5	0.39	1	0.1	0	0	2	0.3
Pituitary	gga-miR-202-5p	gga-mir-202	2	0.33	2	0.28	2	0.16	5	0.5	1	0.16	2	0.3
Pituitary	gga-miR-202-3p	gga-mir-202	1	0.17	0	0	1	0.08	0	0	1	0.16	0	0
Pituitary	gga-miR-199-5p	gga-mir-199-1,gga-mir-199-2	43457	7202.19	54821	7652.62	94791	7382.6	62977	6332.33	55112	9012.43	35913	5335.58
Pituitary	gga-miR-199-3p	gga-mir-199-1,gga-mir-199-2	13592	2252.62	28622.7	3995.52	39451	3072.56	22271.7	2239.41	14332	2343.7	16608.3	2467.49
Pituitary	gga-miR-193a-5p	gga-mir-193a	2	0.33	16	2.23	12	0.93	3	0.3	2	0.33	1	0.15
Pituitary	gga-miR-193a-3p	gga-mir-193a	1	0.17	4	0.56	7	0.55	1	0.1	1	0.16	2	0.3
Pituitary	gga-miR-190-5p	gga-mir-190	58	9.61	417	58.21	223	17.37	107	10.76	48	7.85	92	13.67
Pituitary	gga-miR-190-3p	gga-mir-190	91	15.08	212	29.59	173	13.47	174	17.5	124	20.28	104	15.45
Pituitary	gga-miR-18b-5p	gga-mir-18b	3.5	0.58	38.5	5.37	14.5	1.13	8	0.8	4	0.65	5.5	0.82
Pituitary	gga-miR-18b-3p	gga-mir-18b	0	0	2	0.28	3	0.23	0	0	0	0	0	0
Pituitary	gga-miR-18a-5p	gga-mir-18a	96.5	15.99	553.5	77.26	417.5	32.52	200	20.11	83	13.57	146.5	21.77
Pituitary	gga-miR-18a-3p	gga-mir-18a	7	1.16	17	2.37	12	0.93	3	0.3	6	0.98	6	0.89
Pituitary	gga-miR-1781-5p	gga-mir-1781	15	2.49	24	3.35	53	4.13	40	4.02	27	4.42	20	2.97
Pituitary	gga-miR-1781-3p	gga-mir-1781	9	1.49	13	1.81	27	2.1	21	2.11	9	1.47	11	1.63
Pituitary	gga-miR-17-5p	gga-mir-17	3466.67	574.54	7055.5	984.9	11259.3	876.91	4924.33	495.14	3281.67	536.65	2964.17	440.38
Pituitary	gga-miR-1747-5p	gga-mir-1747	27	4.47	19	2.65	41	3.19	37	3.72	23	3.76	38	5.65
Pituitary	gga-miR-1747-3p	gga-mir-1747	1	0.17	2	0.28	3	0.23	5	0.5	1	0.16	1	0.15
Pituitary	gga-miR-1740-5p	gga-mir-1740	4	0.66	3	0.42	25	1.95	2	0.2	5	0.82	24	3.57
Pituitary	gga-miR-1740-3p	gga-mir-1740	1	0.17	0	0	2	0.16	0	0	0	0	2	0.3
Pituitary	gga-miR-17-3p	gga-mir-17	1026	170.04	891	124.38	2102	163.71	1516	152.43	1690	276.36	697	103.55
Pituitary	gga-miR-1731-5p	gga-mir-1731	24	3.98	33	4.61	48	3.74	22	2.21	21	3.43	28	4.16
Pituitary	gga-miR-1731-3p	gga-mir-1731	0	0	0	0	2	0.16	0	0	0	0	0	0
Pituitary	gga-miR-1729-5p	gga-mir-1729	59	9.78	339	47.32	322	25.08	104	10.46	127	20.77	120	17.83
Pituitary	gga-miR-1729-3p	gga-mir-1729	58	9.61	89	12.42	158	12.31	117	11.76	91	14.88	68	10.1
Pituitary	gga-miR-1722-5p	gga-mir-1722	0	0	2	0.28	1	0.08	3	0.3	0	0	1	0.15
Pituitary	gga-miR-1722-3p	gga-mir-1722	1	0.17	0	0	0	0	0	0	0	0	0	0
Pituitary	gga-miR-1703-5p	gga-mir-1703	9	1.49	16	2.23	30	2.34	18	1.81	17	2.78	21	3.12
Pituitary	gga-miR-1703-3p	gga-mir-1703	0	0	0	0	1	0.08	0	0	0	0	0	0
Pituitary	gga-miR-16c-5p	gga-mir-16c	1301	215.62	3781.67	527.89	4185	325.94	2644.33	265.89	1240	202.78	2445.67	363.35
Pituitary	gga-miR-16c-3p	gga-mir-16c	0	0	0	0	2	0.16	0	0	0	0	1	0.15
Pituitary	gga-miR-1685-5p	gga-mir-1685	1	0.17	0	0	4	0.31	1	0.1	2	0.33	1	0.15
Pituitary	gga-miR-1685-3p	gga-mir-1685	1	0.17	0	0	0	0	4	0.4	1	0.16	0	0
Pituitary	gga-miR-1677-5p	gga-mir-1677	607	100.6	947	132.19	1076	83.8	521	52.39	347	56.74	634	94.19
Pituitary	gga-miR-1677-3p	gga-mir-1677	285	47.23	687	95.9	789	61.45	429	43.14	263	43.01	343	50.96
Pituitary	gga-miR-1655-5p	gga-mir-1655	4	0.66	8	1.12	12	0.93	18	1.81	11	1.8	4	0.59
Pituitary	gga-miR-1655-3p	gga-mir-1655	1	0.17	1	0.14	7	0.55	12	1.21	1	0.16	2	0.3
Pituitary	gga-miR-1648-5p	gga-mir-1648	0	0	0	0	1	0.08	0	0	2	0.33	1	0.15
Pituitary	gga-miR-1648-3p	gga-mir-1648	0	0	0	0	0	0	2	0.2	0	0	0	0
Pituitary	gga-miR-1643-5p	gga-mir-1643	0	0	0	0	2	0.16	0	0	0	0	1	0.15
Pituitary	gga-miR-1643-3p	gga-mir-1643	1	0.17	0	0	0	0	0	0	0	0	0	0
Pituitary	gga-miR-15c-5p	gga-mir-15c	17.5	2.9	88.83	12.4	47	3.66	16.5	1.66	6	0.98	14.5	2.15
Pituitary	gga-miR-15c-3p	gga-mir-15c	4	0.66	7	0.98	9	0.7	5	0.5	5	0.82	6	0.89
Pituitary	gga-miR-15b-5p	gga-mir-15b	43	7.13	228.33	31.87	120	9.35	26.5	2.66	53.5	8.75	34	5.05
Pituitary	gga-miR-15b-3p	gga-mir-15b	1	0.17	1	0.14	4	0.31	1	0.1	0	0	1	0.15
Pituitary	gga-miR-1559-5p	gga-mir-1559	745	123.47	1221	170.44	1409	109.74	1006	101.15	1009	165	920	136.68
Pituitary	gga-miR-1559-3p	gga-mir-1559	17	2.82	58	8.1	70	5.45	53	5.33	23	3.76	44	6.54
Pituitary	gga-miR-1552-5p	gga-mir-1552	91	15.08	195	27.22	300	23.36	137	13.78	100	16.35	116	17.23
Pituitary	gga-miR-1552-3p	gga-mir-1552	63	10.44	58	8.1	112	8.72	59	5.93	77	12.59	70	10.4
Pituitary	gga-miR-1551-5p	gga-mir-1551	3	0.5	16	2.23	8	0.62	4	0.4	0	0	14	2.08
Pituitary	gga-miR-1551-3p	gga-mir-1551	5	0.83	13	1.81	17	1.32	3	0.3	0	0	3	0.45
Pituitary	gga-miR-146c-5p	gga-mir-146c	350691	58120.5	176820	24682.8	554869	43214.8	599429	60272.5	383239	62670.9	363551	54012.6
Pituitary	gga-miR-146c-3p	gga-mir-146c	1814	300.64	2077.5	290	3872.5	301.6	3495	351.42	1520	248.56	3206.5	476.39
Pituitary	gga-miR-146b-5p	gga-mir-146b	22970.3	3806.9	10300.3	1437.85	48702.7	3793.11	37546.7	3775.31	30660.3	5013.86	22464.3	3337.51
Pituitary	gga-miR-146b-3p	gga-mir-146b	1013	167.89	385	53.74	2030	158.1	1385	139.26	1319	215.7	907	134.75
Pituitary	gga-miR-146a-5p	gga-mir-146a	4925.83	816.36	5037.83	703.25	6775.17	527.67	7383.17	742.38	8694.83	1421.86	4236.33	629.39
Pituitary	gga-miR-146a-3p	gga-mir-146a	145	24.03	211	29.45	289	22.51	172	17.29	146	23.88	123	18.27
Pituitary	gga-miR-1456-5p	gga-mir-1456	138	22.87	130	18.15	299	23.29	146	14.68	150	24.53	207	30.75
Pituitary	gga-miR-1456-3p	gga-mir-1456	1	0.17	5	0.7	8	0.62	4	0.4	0	0	3	0.45
Pituitary	gga-miR-1451-5p	gga-mir-1451	5583	925.28	8192	1143.54	13966	1087.71	7200	723.96	6831	1117.07	5922	879.83
Pituitary	gga-miR-1451-3p	gga-mir-1451	72	11.93	238	33.22	233	18.15	79	7.94	70	11.45	86	12.78
Pituitary	gga-miR-142-5p	gga-mir-142	4565	756.56	6696	934.71	6495	505.85	5723	575.45	4245	694.18	1729	256.88
Pituitary	gga-miR-142-3p	gga-mir-142	60	9.94	631	88.08	245	19.08	107	10.76	62	10.14	67	9.95
Pituitary	gga-miR-1416-5p	gga-mir-1416	350	58.01	682	95.2	1273	99.15	555	55.81	1302	212.92	251	37.29
Pituitary	gga-miR-1416-3p	gga-mir-1416	1	0.17	4	0.56	3	0.23	4	0.4	11	1.8	2	0.3
Pituitary	gga-miR-1397-5p	gga-mir-1397	186	30.83	193	26.94	357	27.8	383	38.51	225	36.79	217	32.24
Pituitary	gga-miR-1397-3p	gga-mir-1397	0	0	0	0	1	0.08	0	0	0	0	0	0
Pituitary	gga-miR-1329-5p	gga-mir-1329	137	22.71	399	55.7	468	36.45	261	26.24	169	27.64	224	33.28
Pituitary	gga-miR-1329-3p	gga-mir-1329	4	0.66	5	0.7	9	0.7	2	0.2	2	0.33	1	0.15
Pituitary	gga-miR-125b-5p	gga-mir-125b	116216	19260.6	197098	27513.5	298431	23242.7	134249	13498.7	80276	13127.5	132762	19724.4
Pituitary	gga-miR-125b-3p	gga-mir-125b	17656	2926.15	9255	1291.93	31913	2485.48	26573	2671.91	20041	3277.29	15869.5	2357.72
Pituitary	gga-miR-10b-5p	gga-mir-10b	114	18.89	43	6	235	18.3	134.5	13.52	193	31.56	62	9.21
Pituitary	gga-miR-10b-3p	gga-mir-10b	2	0.33	2	0.28	3	0.23	1	0.1	2	0.33	0	0
Pituitary	gga-miR-10a-5p	gga-mir-10a	312.83	51.85	179	24.99	672	52.34	595	59.83	244.5	39.98	273	40.56
Pituitary	gga-miR-10a-3p	gga-mir-10a	3	0.5	1	0.14	3	0.23	1	0.1	1	0.16	1	0.15
Pituitary	gga-miR-106-5p	gga-mir-106	465	77.07	766.67	107.02	1221.33	95.12	680.5	68.42	399.67	65.36	363.5	54
Pituitary	gga-miR-106-3p	gga-mir-106	88	14.58	133	18.57	141	10.98	87	8.75	112	18.32	71	10.55
Pituitary	gga-miR-100-5p	gga-mir-100	257682	42706	143720	20062.3	413958	32240.3	392232	39438.9	229792	37577.8	202608	30101.4
Pituitary	gga-miR-100-3p	gga-mir-100	0	0	2	0.28	0	0	1	0.1	0	0	2	0.3
Pituitary	gga-let-7k-5p	gga-let-7k	30029.7	4976.86	33479.4	4673.48	81441.4	6342.9	55003.1	5530.55	22478.7	3675.93	63826.2	9482.62
Pituitary	gga-let-7k-3p	gga-let-7k	53	8.78	54.33	7.58	119.67	9.32	56	5.63	49.83	8.15	28.33	4.21
Pituitary	gga-let-7j-5p	gga-let-7j	14385.8	2384.18	24890.3	3474.51	38292	2982.3	30809.7	3097.91	13926.5	2277.4	24435.2	3630.33
Pituitary	gga-let-7j-3p	gga-let-7j	464.5	76.98	294	41.04	1244.5	96.93	632.5	63.6	490.5	80.21	220	32.69
Pituitary	gga-let-7g-5p	gga-let-7g	27888.9	4622.06	53336.7	7445.42	67470.8	5254.83	42698.6	4293.34	31768.3	5195.05	33621	4995.05
Pituitary	gga-let-7g-3p	gga-let-7g	28	4.64	88	12.28	87	6.78	35	3.52	41	6.7	23	3.42
Pituitary	gga-let-7f-5p	gga-let-7f	75085.3	12444	105747	14761.6	195148	15198.7	151613	15244.6	74599.4	12199.2	143985	21391.8
Pituitary	gga-let-7f-3p	gga-let-7f	302.5	50.13	54	7.54	362	28.19	174.5	17.55	353	57.73	53	7.87
Pituitary	gga-let-7c-5p	gga-let-7c	7103.53	1177.28	11739.9	1638.8	17730.7	1380.92	10775.6	1083.48	7139.47	1167.51	8207.57	1219.39
Pituitary	gga-let-7c-3p	gga-let-7c	2	0.33	4	0.56	12	0.93	4	0.4	4	0.65	2	0.3
Pituitary	gga-miR-92-5p	gga-mir-92	81	13.42	171	23.87	235	18.3	140	14.08	112	18.32	137	20.35
Pituitary	gga-miR-92-3p	gga-mir-92	3375	559.34	4863	678.84	6842	532.88	2543	255.7	2573	420.76	2787	414.06
Pituitary	gga-miR-7471-5p	gga-mir-7471	1	0.17	0	0	0	0	0	0	0	0	0	0
Pituitary	gga-miR-7471-3p	gga-mir-7471	0	0	0	0	2	0.16	0	0	1	0.16	2	0.3
Pituitary	gga-miR-7467-5p	gga-mir-7467	1	0.17	0	0	3	0.23	0	0	0	0	0	0
Pituitary	gga-miR-7467-3p	gga-mir-7467	1	0.17	0	0	3	0.23	1	0.1	0	0	0	0
Pituitary	gga-miR-7465-5p	gga-mir-7465	0	0	0	0	1	0.08	0	0	0	0	0	0
Pituitary	gga-miR-7465-3p	gga-mir-7465	23	3.81	40	5.58	70	5.45	40	4.02	32	5.23	46	6.83
Pituitary	gga-miR-7455-5p	gga-mir-7455	0	0	0	0	0	0	0	0	0	0	1	0.15
Pituitary	gga-miR-7455-3p	gga-mir-7455	1	0.17	0	0	1	0.08	0	0	0	0	1	0.15
Pituitary	gga-miR-7443-5p	gga-mir-7443	0	0	2	0.28	0	0	0	0	0	0	1	0.15
Pituitary	gga-miR-7443-3p	gga-mir-7443	1	0.17	1	0.14	2	0.16	2	0.2	2	0.33	0	0
Pituitary	gga-miR-7441-5p	gga-mir-7441	1	0.17	0	0	1	0.08	0	0	0	0	0	0
Pituitary	gga-miR-7441-3p	gga-mir-7441	1	0.17	0	0	9	0.7	2	0.2	0	0	2	0.3
Pituitary	gga-miR-6696-5p	gga-mir-6696	0	0	2	0.28	0	0	0	0	0	0	0	0
Pituitary	gga-miR-6696-3p	gga-mir-6696	4	0.66	4	0.56	2	0.16	4	0.4	1	0.16	0	0
Pituitary	gga-miR-6675-5p	gga-mir-6675	0	0	0	0	2	0.16	0	0	0	0	0	0
Pituitary	gga-miR-6675-3p	gga-mir-6675	0	0	0	0	1	0.08	0	0	0	0	1	0.15
Pituitary	gga-miR-6669-5p	gga-mir-6669	0	0	0	0	1	0.08	0	0	0	0	0	0
Pituitary	gga-miR-6669-3p	gga-mir-6669	6	0.99	3	0.42	13	1.01	5	0.5	6	0.98	7	1.04
Pituitary	gga-miR-6615-5p	gga-mir-6615	41	6.79	38	5.3	77	6	46	4.63	27	4.42	42	6.24
Pituitary	gga-miR-6615-3p	gga-mir-6615	40	6.63	36	5.03	85	6.62	71	7.14	37	6.05	26	3.86
Pituitary	gga-miR-6608-5p	gga-mir-6608-1,gga-mir-6608-2	0	0	1	0.14	0	0	0	0	0	0	0	0
Pituitary	gga-miR-6608-3p	gga-mir-6608-1,gga-mir-6608-2	1	0.16	1	0.14	2	0.16	4	0.4	0	0	0	0
Pituitary	gga-miR-6599-5p	gga-mir-6599	0	0	1	0.14	1	0.08	0	0	0	0	0	0
Pituitary	gga-miR-6599-3p	gga-mir-6599	3	0.5	1	0.14	3	0.23	2	0.2	2	0.33	1	0.15
Pituitary	gga-miR-6578-5p	gga-mir-6578	0	0	0	0	0	0	1	0.1	0	0	0	0
Pituitary	gga-miR-6578-3p	gga-mir-6578	1	0.17	0	0	0	0	0	0	0	0	0	0
Pituitary	gga-miR-6565-5p	gga-mir-6565	5	0.83	3	0.42	7	0.55	8	0.8	2	0.33	1	0.15
Pituitary	gga-miR-6565-3p	gga-mir-6565	3	0.5	7	0.98	12	0.93	9	0.9	6	0.98	4	0.59
Pituitary	gga-miR-6559-5p	gga-mir-6559	1	0.17	7	0.98	2	0.16	6	0.6	1	0.16	5	0.74
Pituitary	gga-miR-6559-3p	gga-mir-6559	4	0.66	3	0.42	10	0.78	4	0.4	5	0.82	6	0.89
Pituitary	gga-miR-6555-5p	gga-mir-6555	10	1.66	9	1.26	18	1.4	14	1.41	4	0.65	15	2.23
Pituitary	gga-miR-6555-3p	gga-mir-6555	11	1.82	34	4.75	40	3.12	18	1.81	19	3.11	24	3.57
Pituitary	gga-miR-6553-5p	gga-mir-6553	0	0	1	0.14	0	0	1	0.1	1	0.16	0	0
Pituitary	gga-miR-6553-3p	gga-mir-6553	5	0.83	6	0.84	22	1.71	6	0.6	3	0.49	5	0.74
Pituitary	gga-miR-6552-5p	gga-mir-6552	9	1.49	0	0	129	10.05	43	4.32	17	2.78	57	8.47
Pituitary	gga-miR-6552-3p	gga-mir-6552	43	7.13	0	0	197	15.34	76	7.64	39	6.38	109	16.19
Pituitary	gga-miR-490-5p	gga-mir-490	0	0	0	0	1	0.08	0	0	8	1.31	0	0
Pituitary	gga-miR-490-3p	gga-mir-490	5	0.83	9	1.26	8	0.62	15	1.51	110	17.99	1	0.15
Pituitary	gga-miR-489-5p	gga-mir-489	0	0	1	0.14	1	0.08	0	0	0	0	0	0
Pituitary	gga-miR-489-3p	gga-mir-489	10	1.66	12	1.68	14	1.09	20	2.01	51	8.34	13	1.93
Pituitary	gga-miR-458a-5p	gga-mir-458a	1	0.17	3	0.42	0	0	2	0.2	0	0	0	0
Pituitary	gga-miR-458a-3p	gga-mir-458a	897	148.66	1348	188.17	1920	149.54	1831	184.11	1093	178.74	1077	160.01
Pituitary	gga-miR-455-5p	gga-mir-455	162	26.85	360	50.25	309	24.07	172	17.29	119	19.46	174	25.85
Pituitary	gga-miR-455-3p	gga-mir-455	607	100.6	1277	178.26	1295	100.86	698	70.18	456	74.57	649	96.42
Pituitary	gga-miR-454-5p	gga-mir-454	0	0	1	0.14	0	0	0	0	0	0	0	0
Pituitary	gga-miR-454-3p	gga-mir-454	1070	177.33	3904	544.97	3021	235.28	1240	124.68	1001	163.69	1011	150.2
Pituitary	gga-miR-449c-5p	gga-mir-449c	1	0.17	3	0.42	5	0.39	0	0	1	0.16	0	0
Pituitary	gga-miR-449c-3p	gga-mir-449c	6	0.99	10	1.4	9	0.7	7	0.7	3	0.49	2	0.3
Pituitary	gga-miR-429-5p	gga-mir-429	3	0.5	24	3.35	18	1.4	9	0.9	2	0.33	4	0.59
Pituitary	gga-miR-429-3p	gga-mir-429	7911	1311.1	21749.5	3036.07	21825.5	1699.83	8756.5	880.47	8945	1462.77	8047	1195.54
Pituitary	gga-miR-3532-5p	gga-mir-3532	0	0	1	0.14	4	0.31	3	0.3	0	0	2	0.3
Pituitary	gga-miR-3532-3p	gga-mir-3532	13	2.15	21	2.93	43	3.35	29	2.92	21	3.43	25	3.71
Pituitary	gga-miR-3531-5p	gga-mir-3531	1	0.17	5	0.7	4	0.31	0	0	1	0.16	1	0.15
Pituitary	gga-miR-3531-3p	gga-mir-3531	4	0.66	1	0.14	2	0.16	2	0.2	4	0.65	1	0.15
Pituitary	gga-miR-3064-5p	gga-mir-3064	2	0.33	2	0.28	1	0.08	4	0.4	0	0	3	0.45
Pituitary	gga-miR-3064-3p	gga-mir-3064	3	0.5	5	0.7	8	0.62	5	0.5	0	0	4	0.59
Pituitary	gga-miR-301b-5p	gga-mir-301b	401	66.46	538	75.1	995	77.49	744	74.81	490	80.13	650	96.57
Pituitary	gga-miR-301b-3p	gga-mir-301b	538.5	89.25	1173	163.74	1386	107.95	504.5	50.73	557.5	91.17	306.5	45.54
Pituitary	gga-miR-301a-5p	gga-mir-301a	58	9.61	113	15.77	145	11.29	102	10.26	79	12.92	99	14.71
Pituitary	gga-miR-301a-3p	gga-mir-301a	307.5	50.96	441	61.56	641	49.92	358.5	36.05	294.5	48.16	139.5	20.73
Pituitary	gga-miR-29c-5p	gga-mir-29c	3	0.5	16	2.23	34	2.65	10	1.01	3	0.49	11	1.63
Pituitary	gga-miR-29c-3p	gga-mir-29c	984.25	163.12	5079.25	709.03	4096.5	319.05	1956	196.68	1149.25	187.94	1461.25	217.1
Pituitary	gga-miR-29a-5p	gga-mir-29a	6	0.99	24	3.35	26	2.02	5	0.5	4	0.65	1	0.15
Pituitary	gga-miR-29a-3p	gga-mir-29a	996.25	165.11	5148.25	718.66	4189.5	326.29	2011	202.21	1182.25	193.33	1500.25	222.89
Pituitary	gga-miR-27b-5p	gga-mir-27b	60	9.94	77	10.75	131	10.2	103	10.36	60	9.81	87	12.93
Pituitary	gga-miR-27b-3p	gga-mir-27b	125945	20873	156973	21912.3	240866	18759.4	192592	19365.1	153471	25097	112573	16724.9
Pituitary	gga-miR-24-5p	gga-mir-24	67	11.1	173	24.15	192	14.95	135	13.57	100	16.35	84	12.48
Pituitary	gga-miR-24-3p	gga-mir-24	126510	20966.8	77361	10799	192030	14955.9	186004	18702.7	163342	26711.3	97821.5	14533.3
Pituitary	gga-miR-23b-5p	gga-mir-23b	7	1.16	11	1.54	23	1.79	9	0.9	1	0.16	5	0.74
Pituitary	gga-miR-23b-3p	gga-mir-23b	27955	4633.02	33803	4718.65	66226	5157.88	40656	4087.96	32957	5389.44	22160	3292.3
Pituitary	gga-miR-22-5p	gga-mir-22	15	2.49	187	26.1	121	9.42	41	4.12	36	5.89	81	12.03
Pituitary	gga-miR-22-3p	gga-mir-22	30357	5031.11	101203	14127.2	107828	8397.96	44568	4481.31	39729	6496.86	45629	6779.08
Pituitary	gga-miR-222b-5p	gga-mir-222b	3	0.5	4	0.56	3	0.23	1	0.1	3	0.49	2	0.3
Pituitary	gga-miR-222b-3p	gga-mir-222b	51.5	8.54	99.5	13.89	72	5.61	57	5.73	67	10.96	16	2.38
Pituitary	gga-miR-200b-5p	gga-mir-200b	367	60.82	721	100.65	1404	109.35	763	76.72	266	43.5	769	114.25
Pituitary	gga-miR-200b-3p	gga-mir-200b	27238	4514.19	66813.5	9326.68	73608	5732.81	44969.5	4521.68	22436	3668.94	41829	6214.51
Pituitary	gga-miR-200a-5p	gga-mir-200a	382	63.31	1015	141.69	1344	104.67	1174	118.05	443	72.44	1282	190.47
Pituitary	gga-miR-200a-3p	gga-mir-200a	61481	10189.3	178896	24972.6	178342	13889.8	125129	12581.7	61489	10055.2	99234	14743.1
Pituitary	gga-miR-19b-5p	gga-mir-19b	1	0.17	7	0.98	5	0.39	1	0.1	1	0.16	1	0.15
Pituitary	gga-miR-19b-3p	gga-mir-19b	7040	1166.75	19020	2655.05	22939	1786.56	10476.5	1053.41	7807.5	1276.76	7177.5	1066.36
Pituitary	gga-miR-19a-5p	gga-mir-19a	0	0	0	0	1	0.08	0	0	0	0	1	0.15
Pituitary	gga-miR-19a-3p	gga-mir-19a	4130	684.47	11915	1663.25	12203	950.41	6460.5	649.6	4930.5	806.28	5067.5	752.88
Pituitary	gga-miR-193b-5p	gga-mir-193b	0	0	0	0	1	0.08	0	0	0	0	0	0
Pituitary	gga-miR-193b-3p	gga-mir-193b	70	11.6	38	5.3	280	21.81	74	7.44	64	10.47	41	6.09
Pituitary	gga-miR-187-5p	gga-mir-187	337	55.85	502	70.08	746	58.1	450	45.25	263	43.01	382	56.75
Pituitary	gga-miR-187-3p	gga-mir-187	1660	275.11	3605	503.23	4350	338.79	2087	209.85	2032	332.29	2230	331.31
Pituitary	gga-miR-1805-5p	gga-mir-1805	33	5.47	139	19.4	136	10.59	105	10.56	47	7.69	212	31.5
Pituitary	gga-miR-1805-3p	gga-mir-1805	2936	486.59	8506	1187.38	5417	421.89	4126	414.87	2972	486.01	5480	814.16
Pituitary	gga-miR-1791-5p	gga-mir-1791	0	0	0	0	1	0.08	0	0	0	0	0	0
Pituitary	gga-miR-1791-3p	gga-mir-1791	9	1.49	14	1.95	10	0.78	15	1.51	17	2.78	10	1.49
Pituitary	gga-miR-1788-5p	gga-mir-1788	0	0	0	0	1	0.08	0	0	0	0	0	0
Pituitary	gga-miR-1788-3p	gga-mir-1788	2	0.33	0	0	14	1.09	5	0.5	5	0.82	2	0.3
Pituitary	gga-miR-1772-5p	gga-mir-1772	0	0	2	0.28	1	0.08	0	0	0	0	0	0
Pituitary	gga-miR-1772-3p	gga-mir-1772	0	0	3	0.42	1	0.08	0	0	0	0	0	0
Pituitary	gga-miR-1769-5p	gga-mir-1769	4	0.66	6	0.84	13	1.01	2	0.2	2	0.33	4	0.59
Pituitary	gga-miR-1769-3p	gga-mir-1769	4	0.66	4	0.56	14	1.09	6	0.6	4	0.65	3	0.45
Pituitary	gga-miR-1764-5p	gga-mir-1764	2	0.33	0	0	0	0	0	0	0	0	0	0
Pituitary	gga-miR-1764-3p	gga-mir-1764	0	0	1	0.14	3	0.23	1	0.1	0	0	1	0.15
Pituitary	gga-miR-1730-5p	gga-mir-1730	0	0	0	0	0	0	0	0	0	0	1	0.15
Pituitary	gga-miR-1730-3p	gga-mir-1730	3	0.5	6	0.84	9	0.7	4	0.4	1	0.16	3	0.45
Pituitary	gga-miR-1728-5p	gga-mir-1728	1	0.17	4	0.56	3	0.23	3	0.3	0	0	0	0
Pituitary	gga-miR-1728-3p	gga-mir-1728	4	0.66	3	0.42	11	0.86	7	0.7	9	1.47	2	0.3
Pituitary	gga-miR-1720-5p	gga-mir-1720	1552	257.21	3553	495.97	4557	354.91	3298	331.61	1262	206.37	2843	422.38
Pituitary	gga-miR-1720-3p	gga-mir-1720	2167	359.14	1785	249.17	13499	1051.34	1931	194.16	9269	1515.75	1586	235.63
Pituitary	gga-miR-1684a-5p	gga-mir-1684a	0	0	0	0	0.5	0.04	0	0	0	0	0	0
Pituitary	gga-miR-1684a-3p	gga-mir-1684a	17	2.82	24	3.35	1	0.08	0	0	0	0	1	0.15
Pituitary	gga-miR-1668-5p	gga-mir-1668	1	0.17	0	0	0	0	0	0	0	0	0	0
Pituitary	gga-miR-1668-3p	gga-mir-1668	9	1.49	11	1.54	14	1.09	10	1.01	6	0.98	10	1.49
Pituitary	gga-miR-1667-5p	gga-mir-1667	0	0	0	0	0	0	2	0.2	0	0	0	0
Pituitary	gga-miR-1667-3p	gga-mir-1667	36	5.97	35	4.89	50	3.89	55	5.53	45	7.36	49	7.28
Pituitary	gga-miR-1663-5p	gga-mir-1663	6	0.99	10	1.4	12	0.93	12	1.21	5	0.82	13	1.93
Pituitary	gga-miR-1663-3p	gga-mir-1663	460	76.24	128	17.87	648	50.47	536	53.89	614	100.41	303	45.02
Pituitary	gga-miR-1651-5p	gga-mir-1651	1	0.17	2	0.28	2	0.16	0	0	2	0.33	0	0
Pituitary	gga-miR-1651-3p	gga-mir-1651	4	0.66	2	0.28	3	0.23	3	0.3	1	0.16	2	0.3
Pituitary	gga-miR-1649-5p	gga-mir-1649	3	0.5	3	0.42	3	0.23	3	0.3	2	0.33	1	0.15
Pituitary	gga-miR-1649-3p	gga-mir-1649	2	0.33	8	1.12	4	0.31	1	0.1	5	0.82	2	0.3
Pituitary	gga-miR-1618-5p	gga-mir-1618	1	0.17	0	0	1	0.08	0	0	0	0	0	0
Pituitary	gga-miR-1618-3p	gga-mir-1618	0	0	1	0.14	1	0.08	0	0	0	0	0	0
Pituitary	gga-miR-1591-5p	gga-mir-1591	0	0	0	0	1	0.08	4	0.4	1	0.16	1	0.15
Pituitary	gga-miR-1591-3p	gga-mir-1591	3	0.5	7	0.98	9	0.7	13	1.31	13	2.13	9	1.34
Pituitary	gga-miR-1574-5p	gga-mir-1574	0	0	1	0.14	0	0	0	0	0	0	0	0
Pituitary	gga-miR-1574-3p	gga-mir-1574	36	5.97	14	1.95	112	8.72	55	5.53	28	4.58	40	5.94
Pituitary	gga-miR-1560-5p	gga-mir-1560	0	0	0	0	0	0	0	0	0	0	1	0.15
Pituitary	gga-miR-1560-3p	gga-mir-1560	105	17.4	93	12.98	176	13.71	122	12.27	120	19.62	113	16.79
Pituitary	gga-miR-1550-5p	gga-mir-1550	0	0	0	0	0	0	0	0	1	0.16	0	0
Pituitary	gga-miR-1550-3p	gga-mir-1550	1	0.17	5	0.7	6	0.47	1	0.1	1	0.16	2	0.3
Pituitary	gga-miR-153-5p	gga-mir-153	224	37.12	936	130.66	600	46.73	308	30.97	275	44.97	320	47.54
Pituitary	gga-miR-153-3p	gga-mir-153	74674	12375.8	155351	21685.9	190635	14847.2	105371	10595	89210	14588.5	71587	10635.6
Pituitary	gga-miR-148a-5p	gga-mir-148a	461	76.4	714	99.67	1205	93.85	864	86.88	600	98.12	492	73.1
Pituitary	gga-miR-148a-3p	gga-mir-148a	328465	54436.9	388482	54229.3	640853	49911.5	512896	51571.6	278127	45481.9	517608	76900.7
Pituitary	gga-miR-1467-5p	gga-mir-1467-2,gga-mir-1467-1	1	0.16	6	0.84	3	0.24	0	0	2	0.32	2	0.3
Pituitary	gga-miR-1467-3p	gga-mir-1467-2,gga-mir-1467-1	25	4.14	70	9.78	58	4.52	30	3.02	15	2.46	15	2.22
Pituitary	gga-miR-144-5p	gga-mir-144	13	2.15	9	1.26	50	3.89	20	2.01	4	0.65	8	1.19
Pituitary	gga-miR-144-3p	gga-mir-144	481	79.72	695	97.02	1656	128.97	824	82.85	414	67.7	461	68.49
Pituitary	gga-miR-140-5p	gga-mir-140	533	88.33	2242	312.97	1830	142.53	858	86.27	508	83.07	689	102.36
Pituitary	gga-miR-140-3p	gga-mir-140	35224	5837.72	21069	2941.08	60776	4733.41	43186	4342.35	36582	5982.23	34881	5182.25
Pituitary	gga-miR-137-5p	gga-mir-137	0	0	1	0.14	1	0.08	4	0.4	1	0.16	2	0.3
Pituitary	gga-miR-137-3p	gga-mir-137	118	19.56	349	48.72	631	49.14	263	26.44	157	25.67	201	29.86
Pituitary	gga-miR-133a-5p	gga-mir-133a-1,gga-mir-133a-2	0	0	1	0.14	5	0.38	5	0.5	1	0.16	2	0.3
Pituitary	gga-miR-133a-3p	gga-mir-133a-1,gga-mir-133a-2	75.5	12.52	337.84	47.16	336.66	26.22	96.16	9.66	85.5	13.98	124.66	18.52
Pituitary	gga-miR-130c-5p	gga-mir-130c	34	5.63	67	9.35	94	7.32	64	6.44	63	10.3	60.5	8.99
Pituitary	gga-miR-130c-3p	gga-mir-130c	3402	563.82	2174	303.47	9966.5	776.22	4194.5	421.76	3016	493.2	1285.5	190.99
Pituitary	gga-miR-130b-5p	gga-mir-130b	602	99.77	609.5	85.08	1310.5	102.07	488.5	49.12	497.5	81.36	334	49.62
Pituitary	gga-miR-130b-3p	gga-mir-130b	821	136.07	2072.5	289.31	2434	189.57	759	76.32	750	122.65	589	87.51
Pituitary	gga-miR-130a-5p	gga-mir-130a	104	17.24	151	21.08	223	17.37	163	16.39	100	16.35	157.5	23.4
Pituitary	gga-miR-130a-3p	gga-mir-130a	1771	293.51	959.5	133.94	4384.5	341.48	2076.5	208.79	1389	227.14	583.5	86.69
Pituitary	gga-miR-1306-5p	gga-mir-1306	5	0.83	18	2.51	21	1.64	9	0.9	6	0.98	5	0.74
Pituitary	gga-miR-1306-3p	gga-mir-1306	13	2.15	25	3.49	39	3.04	16	1.61	6	0.98	17	2.53
Pituitary	gga-miR-126-5p	gga-mir-126	5602	928.43	19340	2699.72	27510	2142.56	10159	1021.49	5477	895.65	9282	1379.02
Pituitary	gga-miR-126-3p	gga-mir-126	73150	12123.2	88513	12355.8	166858	12995.4	101789	10234.9	78406	12821.7	96671	14362.4
Pituitary	gga-miR-107-5p	gga-mir-107	1	0.17	0	0	1	0.08	2	0.2	0	0	1	0.15
Pituitary	gga-miR-107-3p	gga-mir-107	2630.33	435.93	7825	1092.31	7375	574.39	3587.67	360.74	2681.17	438.45	2483.33	368.95
Hypothalamus	gga-miR-99a-5p	gga-mir-99a	1.19159e+06	144922	912482	152546	864198	113123	565201	86216.8	1.08669e+06	125627	1250252	123319
Hypothalamus	gga-miR-99a-3p	gga-mir-99a	395	48.04	309	51.66	339	44.37	412	62.85	371	42.89	467	46.06
Hypothalamus	gga-miR-7476-5p	gga-mir-7476	1	0.12	1	0.17	2	0.26	3	0.46	1	0.12	0	0
Hypothalamus	gga-miR-7476-3p	gga-mir-7476	0	0	1	0.17	0	0	0	0	0	0	1	0.1
Hypothalamus	gga-miR-7475-5p	gga-mir-7475	0	0	1	0.17	0	0	0	0	0	0	0	0
Hypothalamus	gga-miR-7475-3p	gga-mir-7475	0	0	0	0	0	0	0	0	0	0	1	0.1
Hypothalamus	gga-miR-7472-5p	gga-mir-7472	0	0	0	0	1	0.13	0	0	1	0.12	0	0
Hypothalamus	gga-miR-7472-3p	gga-mir-7472	0	0	0	0	0	0	1	0.15	0	0	0	0
Hypothalamus	gga-miR-7469-5p	gga-mir-7469	1	0.12	1	0.17	0	0	0	0	0	0	0	0
Hypothalamus	gga-miR-7469-3p	gga-mir-7469	0	0	0	0	0	0	0	0	1	0.12	0	0
Hypothalamus	gga-miR-7467-5p	gga-mir-7467	0	0	0	0	2	0.26	1	0.15	0	0	0	0
Hypothalamus	gga-miR-7467-3p	gga-mir-7467	0	0	0	0	1	0.13	0	0	0	0	0	0
Hypothalamus	gga-miR-6677-5p	gga-mir-6677	16	1.95	3	0.5	13	1.7	10	1.53	20	2.31	12	1.18
Hypothalamus	gga-miR-6677-3p	gga-mir-6677	1	0.12	1	0.17	0	0	6	0.92	3	0.35	4	0.39
Hypothalamus	gga-miR-6578-5p	gga-mir-6578	0	0	1	0.17	0	0	1	0.15	0	0	0	0
Hypothalamus	gga-miR-6578-3p	gga-mir-6578	0	0	0	0	0	0	0	0	1	0.12	0	0
Hypothalamus	gga-miR-6549-5p	gga-mir-6549	0	0	1	0.17	0	0	0	0	0	0	41	4.04
Hypothalamus	gga-miR-6549-3p	gga-mir-6549	0	0	0	0	0	0	0	0	4	0.46	11	1.08
Hypothalamus	gga-miR-6548-5p	gga-mir-6548	0	0	15	2.51	21	2.75	53	8.08	85	9.83	43	4.24
Hypothalamus	gga-miR-6548-3p	gga-mir-6548	1	0.12	2	0.33	18	2.36	50	7.63	22	2.54	10	0.99
Hypothalamus	gga-miR-6546-5p	gga-mir-6546	9	1.09	4	0.67	12	1.57	21	3.2	10	1.16	15	1.48
Hypothalamus	gga-miR-6546-3p	gga-mir-6546	4	0.49	2	0.33	2	0.26	2	0.31	4	0.46	4	0.39
Hypothalamus	gga-miR-6544-5p	gga-mir-6544	97	11.8	59	9.86	70	9.16	63	9.61	115	13.29	148	14.6
Hypothalamus	gga-miR-6544-3p	gga-mir-6544	2	0.24	1	0.17	0	0	0	0	0	0	2	0.2
Hypothalamus	gga-miR-6543-5p	gga-mir-6543	2	0.24	0	0	4	0.52	0	0	3	0.35	0	0
Hypothalamus	gga-miR-6543-3p	gga-mir-6543	1	0.12	0	0	0	0	0	0	2	0.23	0	0
Hypothalamus	gga-miR-6516-5p	gga-mir-6516	46	5.59	22	3.68	18	2.36	17	2.59	57	6.59	52	5.13
Hypothalamus	gga-miR-6516-3p	gga-mir-6516	0	0	1	0.17	2	0.26	2	0.31	0	0	3	0.3
Hypothalamus	gga-miR-551-5p	gga-mir-551	22	2.68	12	2.01	23	3.01	19	2.9	67	7.75	27	2.66
Hypothalamus	gga-miR-551-3p	gga-mir-551	5	0.61	2	0.33	5	0.65	5	0.76	6	0.69	2	0.2
Hypothalamus	gga-miR-499-5p	gga-mir-499	81	9.85	81	13.54	181	23.69	53	8.08	132	15.26	182	17.95
Hypothalamus	gga-miR-499-3p	gga-mir-499	4	0.49	3	0.5	8	1.05	3	0.46	5	0.58	7	0.69
Hypothalamus	gga-miR-460b-5p	gga-mir-460b	182	22.14	79	13.21	158	20.68	209	31.88	182	21.04	247	24.36
Hypothalamus	gga-miR-460b-3p	gga-mir-460b	157	19.09	50	8.36	135	17.67	174	26.54	153	17.69	174	17.16
Hypothalamus	gga-miR-460a-5p	gga-mir-460a	1383	168.2	774	129.4	905	118.46	887	135.3	1116	129.02	806	79.5
Hypothalamus	gga-miR-460a-3p	gga-mir-460a	4	0.49	7	1.17	7	0.92	2	0.31	6	0.69	3	0.3
Hypothalamus	gga-miR-383-5p	gga-mir-383	7228	879.08	4148	693.45	5716	748.22	9473	1445.03	11463	1325.19	9426	929.74
Hypothalamus	gga-miR-383-3p	gga-mir-383	23	2.8	12	2.01	11	1.44	32	4.88	40	4.62	42	4.14
Hypothalamus	gga-miR-3607-5p	gga-mir-3607	3	0.36	0	0	3	0.39	2	0.31	7	0.81	4	0.39
Hypothalamus	gga-miR-3607-3p	gga-mir-3607	0	0	0	0	1	0.13	0	0	0	0	0	0
Hypothalamus	gga-miR-3531-5p	gga-mir-3531	1	0.12	4	0.67	1	0.13	0	0	3	0.35	5	0.49
Hypothalamus	gga-miR-3531-3p	gga-mir-3531	3	0.36	2	0.33	1	0.13	0	0	2	0.23	3	0.3
Hypothalamus	gga-miR-3530-5p	gga-mir-3530	0	0	1	0.17	0	0	1	0.15	6	0.69	0	0
Hypothalamus	gga-miR-3530-3p	gga-mir-3530	0	0	1	0.17	2	0.26	1	0.15	0	0	0	0
Hypothalamus	gga-miR-34c-5p	gga-mir-34c	52.5	6.39	81.5	13.62	137.5	18	570	86.95	944	109.13	577.5	56.96
Hypothalamus	gga-miR-34c-3p	gga-mir-34c	24	2.92	18	3.01	87	11.39	340	51.86	354	40.92	156	15.39
Hypothalamus	gga-miR-33-5p	gga-mir-33	201	24.45	88	14.71	81	10.6	148	22.58	184	21.27	185	18.25
Hypothalamus	gga-miR-33-3p	gga-mir-33	16	1.95	7	1.17	14	1.83	25	3.81	22	2.54	21	2.07
Hypothalamus	gga-miR-32-5p	gga-mir-32	598	72.73	418	69.88	393	51.44	797	121.58	709	81.96	807	79.6
Hypothalamus	gga-miR-32-3p	gga-mir-32	119	14.47	86	14.38	63	8.25	119	18.15	156	18.03	148	14.6
Hypothalamus	gga-miR-31-5p	gga-mir-31	41	4.99	24	4.01	23	3.01	29	4.42	128	14.8	66	6.51
Hypothalamus	gga-miR-31-3p	gga-mir-31	0	0	0	0	0	0	0	0	1	0.12	0	0
Hypothalamus	gga-miR-30e-5p	gga-mir-30e	131504	15993.8	97534	16305.5	116930	15306	134020	20443.7	171971	19880.8	187283	18472.7
Hypothalamus	gga-miR-30e-3p	gga-mir-30e	4372.5	531.79	3083.5	515.49	6452	844.56	7259	1107.3	6005.5	694.27	5476.5	540.18
Hypothalamus	gga-miR-30b-5p	gga-mir-30b	4346.67	528.65	3332.33	557.09	6573.17	860.42	11674.8	1780.9	7566.2	874.7	5141.33	507.12
Hypothalamus	gga-miR-30b-3p	gga-mir-30b	20	2.43	15	2.51	23	3.01	29	4.42	20	2.31	27	2.66
Hypothalamus	gga-miR-30a-5p	gga-mir-30a	42727	5196.53	30233.5	5054.36	31225	4087.33	32354.5	4935.42	37503.2	4335.59	46160.5	4553.05
Hypothalamus	gga-miR-30a-3p	gga-mir-30a	995	121.01	791	132.24	1364.5	178.61	1498	228.51	950	109.83	955.5	94.25
Hypothalamus	gga-miR-301b-5p	gga-mir-301b	658	80.03	344	57.51	533	69.77	580	88.47	727	84.05	865	85.32
Hypothalamus	gga-miR-301b-3p	gga-mir-301b	245	29.8	123	20.56	131.5	17.21	240	36.61	260	30.06	310.5	30.63
Hypothalamus	gga-miR-26a-5p	gga-mir-26a	2058932	250411	1624235	271536	2188813	286514	1476341	225204	2100322	242810	2803377	276512
Hypothalamus	gga-miR-26a-3p	gga-mir-26a	671	81.61	517	86.43	1086	142.16	932	142.17	909	105.09	957	94.39
Hypothalamus	gga-miR-2188-5p	gga-mir-2188	600	72.97	336	56.17	1125	147.26	1299	198.15	898	103.81	764	75.36
Hypothalamus	gga-miR-2188-3p	gga-mir-2188	25	3.04	10	1.67	26	3.4	46	7.02	31	3.58	35	3.45
Hypothalamus	gga-miR-218-5p	gga-mir-218-1,gga-mir-218-2	617	75.04	410	68.54	354	46.33	605	92.29	716	82.77	775	76.44
Hypothalamus	gga-miR-218-3p	gga-mir-218-1,gga-mir-218-2	1	0.12	0	0	0	0	1	0.16	0	0	1	0.1
Hypothalamus	gga-miR-217-5p	gga-mir-217	25	3.04	9	1.5	9	1.18	13	1.98	55	6.36	52	5.13
Hypothalamus	gga-miR-217-3p	gga-mir-217	3	0.36	0	0	1	0.13	2	0.31	1	0.12	6	0.59
Hypothalamus	gga-miR-21-5p	gga-mir-21	93822	11410.8	68012	11370.1	63032	8250.85	58093	8861.62	115701	13375.7	144014	14204.9
Hypothalamus	gga-miR-21-3p	gga-mir-21	2591	315.12	1608	268.82	1725	225.8	2145	327.2	2814	325.32	4226	416.83
Hypothalamus	gga-miR-2131-5p	gga-mir-2131	816	99.24	249	41.63	504	65.97	741	113.03	842	97.34	778	76.74
Hypothalamus	gga-miR-2131-3p	gga-mir-2131	28	3.41	21	3.51	18	2.36	26	3.97	28	3.24	45	4.44
Hypothalamus	gga-miR-20b-5p	gga-mir-20b	462.17	56.21	373.5	62.44	296.17	38.77	273.83	41.77	444	51.33	517.5	51.04
Hypothalamus	gga-miR-20b-3p	gga-mir-20b	9	1.09	1	0.17	11	1.44	11	1.68	15	1.73	13	1.28
Hypothalamus	gga-miR-20a-5p	gga-mir-20a	1772.67	215.59	2212.67	369.91	1130.33	147.96	1106.17	168.74	1717.33	198.53	2069.5	204.13
Hypothalamus	gga-miR-20a-3p	gga-mir-20a	1	0.12	0	0	0	0	0	0	2	0.23	2	0.2
Hypothalamus	gga-miR-202-5p	gga-mir-202	6	0.73	11	1.84	16	2.09	36	5.49	6	0.69	15	1.48
Hypothalamus	gga-miR-202-3p	gga-mir-202	5	0.61	0	0	3	0.39	4	0.61	3	0.35	5	0.49
Hypothalamus	gga-miR-199-5p	gga-mir-199-1,gga-mir-199-2	53477	6503.96	58707	9814.49	67341	8814.89	41311	6301.66	54106	6254.98	65953	6505.29
Hypothalamus	gga-miR-199-3p	gga-mir-199-1,gga-mir-199-2	20175.7	2453.79	19022.7	3180.16	22297.3	2918.7	15156.2	2311.95	19464.7	2250.23	22854.7	2254.28
Hypothalamus	gga-miR-193a-5p	gga-mir-193a	46	5.59	23	3.85	48	6.28	57	8.69	38	4.39	38	3.75
Hypothalamus	gga-miR-193a-3p	gga-mir-193a	3	0.36	3	0.5	4	0.52	6	0.92	5	0.58	4	0.39
Hypothalamus	gga-miR-18b-5p	gga-mir-18b	6.5	0.79	4.5	0.75	9	1.18	7	1.07	10.5	1.21	12	1.18
Hypothalamus	gga-miR-18b-3p	gga-mir-18b	3	0.36	1	0.17	1	0.13	7	1.07	4.5	0.52	5	0.49
Hypothalamus	gga-miR-18a-5p	gga-mir-18a	62.5	7.6	40.5	6.77	29	3.8	53	8.08	99.5	11.5	68	6.71
Hypothalamus	gga-miR-18a-3p	gga-mir-18a	17	2.07	7	1.17	11	1.44	19	2.9	17.5	2.02	15	1.48
Hypothalamus	gga-miR-1781-5p	gga-mir-1781	16	1.95	10	1.67	3	0.39	8	1.22	9	1.04	16	1.58
Hypothalamus	gga-miR-1781-3p	gga-mir-1781	5	0.61	9	1.5	7	0.92	5	0.76	9	1.04	4	0.39
Hypothalamus	gga-miR-1772-5p	gga-mir-1772	1	0.12	0	0	2	0.26	3	0.46	2	0.23	0	0
Hypothalamus	gga-miR-1772-3p	gga-mir-1772	0	0	0	0	0	0	0	0	1	0.12	0	0
Hypothalamus	gga-miR-1769-5p	gga-mir-1769	5	0.61	1	0.17	4	0.52	0	0	1	0.12	5	0.49
Hypothalamus	gga-miR-1769-3p	gga-mir-1769	2	0.24	2	0.33	1	0.13	0	0	0	0	1	0.1
Hypothalamus	gga-miR-17-5p	gga-mir-17	1630.17	198.26	1917.17	320.51	1013.33	132.64	1231.67	187.88	1628.33	188.25	1952	192.54
Hypothalamus	gga-miR-1747-5p	gga-mir-1747	38	4.62	20	3.34	34	4.45	47	7.17	32	3.7	37	3.65
Hypothalamus	gga-miR-1747-3p	gga-mir-1747	1	0.12	1	0.17	0	0	1	0.15	1	0.12	0	0
Hypothalamus	gga-miR-1740-5p	gga-mir-1740	9	1.09	1	0.17	12	1.57	8	1.22	5	0.58	22	2.17
Hypothalamus	gga-miR-1740-3p	gga-mir-1740	6	0.73	1	0.17	4	0.52	1	0.15	5	0.58	7	0.69
Hypothalamus	gga-miR-17-3p	gga-mir-17	384	46.7	192	32.1	226	29.58	185	28.22	613	70.87	429	42.31
Hypothalamus	gga-miR-1731-5p	gga-mir-1731	5	0.61	12	2.01	8	1.05	8	1.22	19	2.2	12	1.18
Hypothalamus	gga-miR-1731-3p	gga-mir-1731	0	0	0	0	0	0	0	0	0	0	1	0.1
Hypothalamus	gga-miR-1729-5p	gga-mir-1729	1341	163.09	660	110.34	660	86.39	1298	198	1374	158.84	1759	173.5
Hypothalamus	gga-miR-1729-3p	gga-mir-1729	703	85.5	463	77.4	697	91.24	552	84.2	785	90.75	1142	112.64
Hypothalamus	gga-miR-1715-5p	gga-mir-1715	0	0	1	0.17	1	0.13	0	0	1	0.12	1	0.1
Hypothalamus	gga-miR-1715-3p	gga-mir-1715	0	0	0	0	1	0.13	0	0	0	0	0	0
Hypothalamus	gga-miR-1687-5p	gga-mir-1687	1	0.12	1	0.17	2	0.26	2	0.31	0	0	2	0.2
Hypothalamus	gga-miR-1687-3p	gga-mir-1687	1	0.12	0	0	0	0	0	0	0	0	1	0.1
Hypothalamus	gga-miR-1685-5p	gga-mir-1685	3	0.36	0	0	1	0.13	0	0	0	0	1	0.1
Hypothalamus	gga-miR-1685-3p	gga-mir-1685	0	0	0	0	1	0.13	0	0	0	0	2	0.2
Hypothalamus	gga-miR-1677-5p	gga-mir-1677	737	89.64	1795	300.08	1403	183.65	1283	195.71	1150	132.95	1453	143.32
Hypothalamus	gga-miR-1677-3p	gga-mir-1677	36	4.38	108	18.06	41	5.37	26	3.97	59	6.82	94	9.27
Hypothalamus	gga-miR-1655-5p	gga-mir-1655	8	0.97	19	3.18	37	4.84	74	11.29	43	4.97	10	0.99
Hypothalamus	gga-miR-1655-3p	gga-mir-1655	3	0.36	1	0.17	2	0.26	5	0.76	2	0.23	1	0.1
Hypothalamus	gga-miR-1649-5p	gga-mir-1649	0	0	1	0.17	2	0.26	0	0	2	0.23	0	0
Hypothalamus	gga-miR-1649-3p	gga-mir-1649	0	0	1	0.17	0	0	0	0	0	0	1	0.1
Hypothalamus	gga-miR-1618-5p	gga-mir-1618	2	0.24	0	0	538	70.42	486	74.14	1	0.12	1	0.1
Hypothalamus	gga-miR-1618-3p	gga-mir-1618	21	2.55	6	1	10	1.31	12	1.83	28	3.24	33	3.25
Hypothalamus	gga-miR-15c-5p	gga-mir-15c	24.5	2.98	12.5	2.09	8.5	1.11	10.5	1.6	13.5	1.56	21.5	2.12
Hypothalamus	gga-miR-15c-3p	gga-mir-15c	9	1.09	3	0.5	12	1.57	14	2.14	7	0.81	4	0.39
Hypothalamus	gga-miR-15b-5p	gga-mir-15b	39.5	4.8	18	3.01	18	2.36	20	3.05	34.5	3.99	41	4.04
Hypothalamus	gga-miR-15b-3p	gga-mir-15b	2	0.24	1	0.17	0	0	0	0	1	0.12	1	0.1
Hypothalamus	gga-miR-1595-5p	gga-mir-1595	0	0	1	0.17	0	0	0	0	1	0.12	1	0.1
Hypothalamus	gga-miR-1595-3p	gga-mir-1595	0	0	0	0	0	0	0	0	0	0	1	0.1
Hypothalamus	gga-miR-1559-5p	gga-mir-1559	588	71.51	327	54.67	468	61.26	439	66.97	594	68.67	746	73.58
Hypothalamus	gga-miR-1559-3p	gga-mir-1559	38	4.62	30	5.02	35	4.58	44	6.71	42	4.86	62	6.12
Hypothalamus	gga-miR-1552-5p	gga-mir-1552	216	26.27	169	28.25	177	23.17	231	35.24	166	19.19	219	21.6
Hypothalamus	gga-miR-1552-3p	gga-mir-1552	64	7.78	36	6.02	41	5.37	47	7.17	73	8.44	64	6.31
Hypothalamus	gga-miR-1551-5p	gga-mir-1551	0	0	2	0.33	5	0.65	7	1.07	0	0	2	0.2
Hypothalamus	gga-miR-1551-3p	gga-mir-1551	1	0.12	2	0.33	0	0	1	0.15	0	0	1	0.1
Hypothalamus	gga-miR-146c-5p	gga-mir-146c	322603	39235.4	238818	39925.1	253243	33149.3	176312	26894.9	330328	38187.9	421787	41603.1
Hypothalamus	gga-miR-146c-3p	gga-mir-146c	2106	256.14	1322.5	221.09	1888	247.14	1631	248.8	2233	258.15	2728.5	269.13
Hypothalamus	gga-miR-146b-5p	gga-mir-146b	47667.2	5797.36	23797.8	3978.46	40028.7	5239.73	20084	3063.65	31919.5	3690.08	49385.2	4871.12
Hypothalamus	gga-miR-146b-3p	gga-mir-146b	2700	328.38	1333	222.85	2055	269	1100	167.8	1628	188.21	2533	249.84
Hypothalamus	gga-miR-146a-5p	gga-mir-146a	21181.2	2576.09	20918.8	3497.16	16622.2	2175.83	12991.5	1981.75	24149.5	2791.83	20434.7	2015.58
Hypothalamus	gga-miR-146a-3p	gga-mir-146a	886	107.76	621	103.82	712	93.2	612	93.36	763	88.21	674	66.48
Hypothalamus	gga-miR-1456-5p	gga-mir-1456	1052	127.95	577	96.46	1531	200.41	1735	264.66	990	114.45	930	91.73
Hypothalamus	gga-miR-1456-3p	gga-mir-1456	9	1.09	5	0.84	6	0.79	6	0.92	7	0.81	7	0.69
Hypothalamus	gga-miR-1451-5p	gga-mir-1451	4398	534.89	2771	463.25	2779	363.77	3979	606.96	5215	602.89	5099	502.94
Hypothalamus	gga-miR-1451-3p	gga-mir-1451	36	4.38	30	5.02	15	1.96	44	6.71	42	4.86	43	4.24
Hypothalamus	gga-miR-142-5p	gga-mir-142	9523	1158.2	6504	1087.32	7183	940.25	6220	948.81	10415	1204.04	10188	1004.9
Hypothalamus	gga-miR-142-3p	gga-mir-142	90	10.95	75	12.54	47	6.15	125	19.07	129	14.91	115	11.34
Hypothalamus	gga-miR-1416-5p	gga-mir-1416	908	110.43	421	70.38	777	101.71	1284	195.86	940	108.67	1085	107.02
Hypothalamus	gga-miR-1416-3p	gga-mir-1416	0	0	0	0	1	0.13	3	0.46	0	0	1	0.1
Hypothalamus	gga-miR-1397-5p	gga-mir-1397	332	40.38	187	31.26	410	53.67	436	66.51	561	64.85	358	35.31
Hypothalamus	gga-miR-1397-3p	gga-mir-1397	0	0	0	0	0	0	2	0.31	0	0	1	0.1
Hypothalamus	gga-miR-1329-5p	gga-mir-1329	77	9.36	36	6.02	95	12.44	75	11.44	137	15.84	93	9.17
Hypothalamus	gga-miR-1329-3p	gga-mir-1329	0	0	0	0	1	0.13	0	0	3	0.35	0	0
Hypothalamus	gga-miR-130b-5p	gga-mir-130b	442	53.76	312	52.16	576	75.4	890.5	135.84	503.5	58.21	626.5	61.79
Hypothalamus	gga-miR-130b-3p	gga-mir-130b	123	14.96	141	23.57	102	13.35	119	18.15	134	15.49	160	15.78
Hypothalamus	gga-miR-130a-5p	gga-mir-130a	100	12.16	78	13.04	86.5	11.32	117.5	17.92	74	8.55	134.5	13.27
Hypothalamus	gga-miR-130a-3p	gga-mir-130a	67.5	8.21	75	12.54	78	10.21	121	18.46	62	7.17	154	15.19
Hypothalamus	gga-miR-126-5p	gga-mir-126	4236	515.19	3553	593.98	4564	597.42	5979	912.05	5559	642.65	6424	633.63
Hypothalamus	gga-miR-126-3p	gga-mir-126	36051	4384.58	22178	3707.66	34668	4538.02	28621	4365.9	42452	4907.7	42397	4181.84
Hypothalamus	gga-miR-125b-5p	gga-mir-125b	919453	111825	661232	110543	945783	123802	995152	151802	925880	107037	956685	94362.8
Hypothalamus	gga-miR-125b-3p	gga-mir-125b	37533	4564.82	26011.5	4348.54	29671.5	3883.98	22609	3448.82	38489.5	4449.62	41175	4061.3
Hypothalamus	gga-miR-122-5p	gga-mir-122-1,gga-mir-122-2	50	6.08	1107	185.06	154	20.16	62	9.46	130	15.02	72	7.1
Hypothalamus	gga-miR-122-3p	gga-mir-122-1,gga-mir-122-2	1	0.12	2	0.34	1	0.14	0	0	0	0	0	0
Hypothalamus	gga-miR-10b-5p	gga-mir-10b	298.5	36.3	298	49.82	1318.5	172.59	237.5	36.23	518	59.88	388	38.27
Hypothalamus	gga-miR-10b-3p	gga-mir-10b	0	0	7	1.17	11	1.44	1	0.15	6	0.69	3	0.3
Hypothalamus	gga-miR-10a-5p	gga-mir-10a	1535.17	186.71	1499	250.6	1124.67	147.22	1221.67	186.36	2611.33	301.89	2506.5	247.23
Hypothalamus	gga-miR-10a-3p	gga-mir-10a	4	0.49	1	0.17	0	0	4	0.61	2	0.23	5	0.49
Hypothalamus	gga-miR-106-5p	gga-mir-106	389	47.31	436.67	73	171.17	22.41	115.33	17.59	328.33	37.96	410	40.44
Hypothalamus	gga-miR-106-3p	gga-mir-106	198	24.08	97	16.22	184	24.09	152	23.19	263	30.4	260	25.65
Hypothalamus	gga-miR-100-5p	gga-mir-100	887922	107991	696978	116519	691398	90503.5	490004	74746.2	975659	112792	1.06368e+06	104917
Hypothalamus	gga-miR-100-3p	gga-mir-100	1	0.12	1	0.17	2	0.26	2	0.31	0	0	4	0.39
Hypothalamus	gga-let-7k-5p	gga-let-7k	134161	16316.8	64578.2	10796	158056	20689.4	163495	24939.8	128145	14814.3	156508	15437.2
Hypothalamus	gga-let-7k-3p	gga-let-7k	91	11.07	88	14.71	669.33	87.62	931	142.02	271	31.33	88.33	8.71
Hypothalamus	gga-let-7j-5p	gga-let-7j	39023.6	4746.11	25831.1	4318.38	43682.1	5717.95	38351.5	5850.21	44162.3	5105.42	50369	4968.16
Hypothalamus	gga-let-7j-3p	gga-let-7j	819	99.61	542	90.61	1636	214.15	1881	286.93	1294	149.59	997.5	98.39
Hypothalamus	gga-let-7g-5p	gga-let-7g	21194.1	2577.66	19264.2	3220.55	15892.8	2080.36	15260.3	2327.84	22424.5	2592.41	28239.9	2785.44
Hypothalamus	gga-let-7g-3p	gga-let-7g	6	0.73	8	1.34	7	0.92	8	1.22	8	0.92	9	0.89
Hypothalamus	gga-let-7f-5p	gga-let-7f	278876	33917.3	157220	26283.6	316019	41366.6	375849	57332.8	299262	34596.5	382444	37722.5
Hypothalamus	gga-let-7f-3p	gga-let-7f	194	23.59	114.5	19.14	423	55.37	552	84.2	295.5	34.16	285.5	28.16
Hypothalamus	gga-let-7c-5p	gga-let-7c	9181.43	1116.66	7991.63	1336.02	17556	2298.06	14342.7	2187.86	11595.9	1340.55	10452.6	1030.99
Hypothalamus	gga-let-7c-3p	gga-let-7c	11	1.34	7	1.17	66	8.64	86	13.12	32	3.7	11	1.08
Hypothalamus	gga-miR-92-5p	gga-mir-92	67	8.15	49	8.19	74	9.69	76	11.59	103	11.91	82	8.09
Hypothalamus	gga-miR-92-3p	gga-mir-92	17457	2123.15	12639	2112.96	19078	2497.3	22341	3407.94	13183	1524.03	17061	1682.82
Hypothalamus	gga-miR-7471-5p	gga-mir-7471	1	0.12	0	0	0	0	0	0	0	0	0	0
Hypothalamus	gga-miR-7471-3p	gga-mir-7471	0	0	1	0.17	0	0	0	0	0	0	0	0
Hypothalamus	gga-miR-7456-5p	gga-mir-7456	0	0	0	0	1	0.13	0	0	0	0	0	0
Hypothalamus	gga-miR-7456-3p	gga-mir-7456	1	0.12	0	0	0	0	3	0.46	2	0.23	2	0.2
Hypothalamus	gga-miR-7455-5p	gga-mir-7455	0	0	1	0.17	1	0.13	0	0	0	0	0	0
Hypothalamus	gga-miR-7455-3p	gga-mir-7455	2	0.24	1	0.17	4	0.52	10	1.53	2	0.23	2	0.2
Hypothalamus	gga-miR-7447-5p	gga-mir-7447	0	0	0	0	0	0	0	0	1	0.12	0	0
Hypothalamus	gga-miR-7447-3p	gga-mir-7447	3	0.36	1	0.17	3	0.39	5	0.76	5	0.58	4	0.39
Hypothalamus	gga-miR-7443-5p	gga-mir-7443	4	0.49	2	0.33	7	0.92	3	0.46	1	0.12	2	0.2
Hypothalamus	gga-miR-7443-3p	gga-mir-7443	6	0.73	5	0.84	7	0.92	9	1.37	12	1.39	9	0.89
Hypothalamus	gga-miR-7441-5p	gga-mir-7441	0	0	1	0.17	1	0.13	0	0	1	0.12	0	0
Hypothalamus	gga-miR-7441-3p	gga-mir-7441	3	0.36	1	0.17	1	0.13	1	0.15	1	0.12	3	0.3
Hypothalamus	gga-miR-6696-5p	gga-mir-6696	0	0	0	0	0	0	0	0	1	0.12	1	0.1
Hypothalamus	gga-miR-6696-3p	gga-mir-6696	16	1.95	8	1.34	4	0.52	7	1.07	2	0.23	9	0.89
Hypothalamus	gga-miR-6685-5p	gga-mir-6685	3	0.36	0	0	2	0.26	3	0.46	2	0.23	2	0.2
Hypothalamus	gga-miR-6685-3p	gga-mir-6685	4	0.49	0	0	6	0.79	2	0.31	2	0.23	3	0.3
Hypothalamus	gga-miR-6675-5p	gga-mir-6675	0	0	1	0.17	0	0	0	0	1	0.12	0	0
Hypothalamus	gga-miR-6675-3p	gga-mir-6675	1	0.12	0	0	1	0.13	0	0	2	0.23	2	0.2
Hypothalamus	gga-miR-6669-5p	gga-mir-6669	0	0	0	0	1	0.13	0	0	0	0	0	0
Hypothalamus	gga-miR-6669-3p	gga-mir-6669	8	0.97	2	0.33	32	4.19	19	2.9	14	1.62	19	1.87
Hypothalamus	gga-miR-6649-5p	gga-mir-6649	0	0	1	0.17	1	0.13	1	0.15	0	0	3	0.3
Hypothalamus	gga-miR-6649-3p	gga-mir-6649	2	0.24	2	0.33	1	0.13	1	0.15	4	0.46	0	0
Hypothalamus	gga-miR-6615-5p	gga-mir-6615	51	6.2	52	8.69	79	10.34	66	10.07	104	12.02	89	8.78
Hypothalamus	gga-miR-6615-3p	gga-mir-6615	80	9.73	53	8.86	68	8.9	65	9.92	107	12.37	72	7.1
Hypothalamus	gga-miR-6608-5p	gga-mir-6608-1,gga-mir-6608-2	0	0	0	0	1	0.14	0	0	0	0	0	0
Hypothalamus	gga-miR-6608-3p	gga-mir-6608-1,gga-mir-6608-2	2	0.24	1	0.16	6	0.78	6	0.92	2	0.24	0	0
Hypothalamus	gga-miR-6590-5p	gga-mir-6590	1	0.12	0	0	1	0.13	0	0	1	0.12	0	0
Hypothalamus	gga-miR-6590-3p	gga-mir-6590	4	0.49	2	0.33	4	0.52	7	1.07	5	0.58	11	1.08
Hypothalamus	gga-miR-6582-5p	gga-mir-6582	279	33.93	88	14.71	0	0	0	0	148	17.11	182	17.95
Hypothalamus	gga-miR-6582-3p	gga-mir-6582	42	5.11	11	1.84	1	0.13	7	1.07	25	2.89	33	3.25
Hypothalamus	gga-miR-6575-5p	gga-mir-6575	0	0	1	0.17	0	0	0	0	0	0	0	0
Hypothalamus	gga-miR-6575-3p	gga-mir-6575	0	0	0	0	0	0	1	0.15	0	0	1	0.1
Hypothalamus	gga-miR-6568-5p	gga-mir-6568	1	0.12	0	0	0	0	2	0.31	0	0	0	0
Hypothalamus	gga-miR-6568-3p	gga-mir-6568	6	0.73	9	1.5	6	0.79	5	0.76	7	0.81	3	0.3
Hypothalamus	gga-miR-6561-5p	gga-mir-6561	1	0.12	0	0	0	0	0	0	0	0	0	0
Hypothalamus	gga-miR-6561-3p	gga-mir-6561	0	0	2	0.33	1	0.13	0	0	0	0	0	0
Hypothalamus	gga-miR-6559-5p	gga-mir-6559	0	0	1	0.17	1	0.13	0	0	1	0.12	1	0.1
Hypothalamus	gga-miR-6559-3p	gga-mir-6559	3	0.36	2	0.33	1	0.13	5	0.76	1	0.12	1	0.1
Hypothalamus	gga-miR-6557-5p	gga-mir-6557	34	4.14	0	0	0	0	1	0.15	0	0	0	0
Hypothalamus	gga-miR-6557-3p	gga-mir-6557	51	6.2	1	0.17	1	0.13	1	0.15	1	0.12	2	0.2
Hypothalamus	gga-miR-6555-5p	gga-mir-6555	4	0.49	2	0.33	4	0.52	5	0.76	13	1.5	6	0.59
Hypothalamus	gga-miR-6555-3p	gga-mir-6555	7	0.85	10	1.67	5	0.65	8	1.22	13	1.5	9	0.89
Hypothalamus	gga-miR-6553-5p	gga-mir-6553	1	0.12	0	0	0	0	0	0	0	0	0	0
Hypothalamus	gga-miR-6553-3p	gga-mir-6553	8	0.97	6	1	51	6.68	22	3.36	24	2.77	16	1.58
Hypothalamus	gga-miR-6552-5p	gga-mir-6552	11	1.34	0	0	17	2.23	7	1.07	17	1.97	38	3.75
Hypothalamus	gga-miR-6552-3p	gga-mir-6552	12	1.46	0	0	28	3.67	8	1.22	25	2.89	47	4.64
Hypothalamus	gga-miR-490-5p	gga-mir-490	13	1.58	7	1.17	4	0.52	19	2.9	76	8.79	10	0.99
Hypothalamus	gga-miR-490-3p	gga-mir-490	327	39.77	140	23.4	152	19.9	207	31.58	1176	135.95	249	24.56
Hypothalamus	gga-miR-489-5p	gga-mir-489	2	0.24	0	0	0	0	0	0	2	0.23	1	0.1
Hypothalamus	gga-miR-489-3p	gga-mir-489	87	10.58	10	1.67	43	5.63	40	6.1	200	23.12	61	6.02
Hypothalamus	gga-miR-458a-5p	gga-mir-458a	0	0	0	0	0	0	0	0	1	0.12	0	0
Hypothalamus	gga-miR-458a-3p	gga-mir-458a	220	26.76	199	33.27	82	10.73	95	14.49	198	22.89	250	24.66
Hypothalamus	gga-miR-455-5p	gga-mir-455	1605	195.2	1126	188.24	1185	155.12	1531	233.54	993	114.8	1480	145.98
Hypothalamus	gga-miR-455-3p	gga-mir-455	7117	865.58	5203	869.82	6750	883.57	9788	1493.08	4408	509.59	5864	578.4
Hypothalamus	gga-miR-3594-5p	gga-mir-3594	0	0	0	0	0	0	1	0.15	0	0	0	0
Hypothalamus	gga-miR-3594-3p	gga-mir-3594	2	0.24	4	0.67	8	1.05	2	0.31	10	1.16	2	0.2
Hypothalamus	gga-miR-3532-5p	gga-mir-3532	3	0.36	1	0.17	5	0.65	10	1.53	6	0.69	2	0.2
Hypothalamus	gga-miR-3532-3p	gga-mir-3532	15	1.82	7	1.17	23	3.01	32	4.88	26	3.01	20	1.97
Hypothalamus	gga-miR-34b-5p	gga-mir-34b	24.5	2.98	36.5	6.1	42.5	5.56	211	32.19	415	47.98	213.5	21.06
Hypothalamus	gga-miR-34b-3p	gga-mir-34b	7	0.85	24	4.01	81	10.6	536	81.76	208	24.05	94	9.27
Hypothalamus	gga-miR-34a-5p	gga-mir-34a	20	2.43	27	4.51	15	1.96	13	1.98	21	2.43	31	3.06
Hypothalamus	gga-miR-34a-3p	gga-mir-34a	30	3.65	18	3.01	19	2.49	41	6.25	46	5.32	38	3.75
Hypothalamus	gga-miR-3064-5p	gga-mir-3064	0	0	0	0	2	0.26	1	0.15	3	0.35	2	0.2
Hypothalamus	gga-miR-3064-3p	gga-mir-3064	1	0.12	4	0.67	4	0.52	0	0	3	0.35	2	0.2
Hypothalamus	gga-miR-302b-5p	gga-mir-302b	1	0.12	1	0.17	0	0	0	0	0	0	0	0
Hypothalamus	gga-miR-302b-3p	gga-mir-302b	0	0	0	0	0	0	3	0.46	0	0	0	0
Hypothalamus	gga-miR-301a-5p	gga-mir-301a	27	3.28	17	2.84	12	1.57	27	4.12	20	2.31	30	2.96
Hypothalamus	gga-miR-301a-3p	gga-mir-301a	35	4.26	16	2.67	26.5	3.47	48	7.32	33	3.81	55.5	5.47
Hypothalamus	gga-miR-29c-5p	gga-mir-29c	5	0.61	2	0.33	4	0.52	5	0.76	10	1.16	10	0.99
Hypothalamus	gga-miR-29c-3p	gga-mir-29c	1184.75	144.09	893.75	149.41	889.25	116.4	1350	205.93	1345.75	155.58	1776.5	175.23
Hypothalamus	gga-miR-29a-5p	gga-mir-29a	3	0.36	4	0.67	4	0.52	6	0.92	2	0.23	6	0.59
Hypothalamus	gga-miR-29a-3p	gga-mir-29a	1205.75	146.65	903.75	151.09	902.25	118.1	1356	206.85	1368.75	158.24	1795.5	177.1
Hypothalamus	gga-miR-27b-5p	gga-mir-27b	231	28.09	85	14.21	173	22.65	226	34.47	262	30.29	271	26.73
Hypothalamus	gga-miR-27b-3p	gga-mir-27b	200611	24398.6	108748	18180.2	148575	19448.4	152737	23298.8	187369	21661	278326	27452.7
Hypothalamus	gga-miR-24-5p	gga-mir-24	100	12.16	59	9.86	51	6.68	94	14.34	99	11.44	140	13.81
Hypothalamus	gga-miR-24-3p	gga-mir-24	94108.5	11445.6	51194.5	8558.57	59161	7744.14	45453.5	6933.56	68047.5	7866.7	92290	9103.04
Hypothalamus	gga-miR-23b-5p	gga-mir-23b	89	10.82	28	4.68	102	13.35	144	21.97	101	11.68	108	10.65
Hypothalamus	gga-miR-23b-3p	gga-mir-23b	42385	5154.93	26394	4412.48	32170	4211.03	29517	4502.58	37580	4344.47	48050	4739.42
Hypothalamus	gga-miR-22-5p	gga-mir-22	48	5.84	40	6.69	52	6.81	107	16.32	51	5.9	42	4.14
Hypothalamus	gga-miR-22-3p	gga-mir-22	25041	3045.53	15916	2660.8	21713	2842.22	35199	5369.32	27777	3211.19	30475	3005.91
Hypothalamus	gga-miR-222b-5p	gga-mir-222b	23	2.8	22	3.68	26	3.4	29	4.42	39	4.51	28	2.76
Hypothalamus	gga-miR-222b-3p	gga-mir-222b	743.5	90.43	563.5	94.2	626.5	82.01	570.5	87.03	888	102.66	832	82.06
Hypothalamus	gga-miR-221-5p	gga-mir-221	5198	632.19	3929	656.84	3826	500.82	2927	446.49	7874	910.28	6985	688.97
Hypothalamus	gga-miR-221-3p	gga-mir-221	6164	749.68	5112	854.61	3719	486.81	3418	521.39	8989	1039.18	7072	697.55
Hypothalamus	gga-miR-200b-5p	gga-mir-200b	15	1.82	4	0.67	46	6.02	5	0.76	24	2.77	10	0.99
Hypothalamus	gga-miR-200b-3p	gga-mir-200b	137	16.66	45	7.52	217	28.41	48	7.32	243	28.09	134	13.22
Hypothalamus	gga-miR-200a-5p	gga-mir-200a	7	0.85	5	0.84	6	0.79	2	0.31	9	1.04	9	0.89
Hypothalamus	gga-miR-200a-3p	gga-mir-200a	299	36.36	86	14.38	321	42.02	65	9.92	508	58.73	240	23.67
Hypothalamus	gga-miR-19b-5p	gga-mir-19b	0	0	0	0	0	0	0	0	1	0.12	3	0.3
Hypothalamus	gga-miR-19b-3p	gga-mir-19b	4462	542.68	2964.5	495.6	2778.5	363.7	4397.5	670.8	5670.5	655.54	5908.5	582.79
Hypothalamus	gga-miR-193b-5p	gga-mir-193b	0	0	0	0	0	0	1	0.15	0	0	0	0
Hypothalamus	gga-miR-193b-3p	gga-mir-193b	77	9.36	50	8.36	133	17.41	104	15.86	139	16.07	119	11.74
Hypothalamus	gga-miR-190-5p	gga-mir-190	196	23.84	135	22.57	190	24.87	398	60.71	241	27.86	324	31.96
Hypothalamus	gga-miR-190-3p	gga-mir-190	236.5	28.76	182	30.43	262	34.3	418	63.76	235	27.17	381	37.58
Hypothalamus	gga-miR-187-5p	gga-mir-187	517	62.88	272	45.47	637	83.38	714	108.91	790	91.33	489	48.23
Hypothalamus	gga-miR-187-3p	gga-mir-187	1061	129.04	702	117.36	685	89.67	818	124.78	1388	160.46	1190	117.38
Hypothalamus	gga-miR-1805-5p	gga-mir-1805	11	1.34	3	0.5	5	0.65	12	1.83	37	4.28	23	2.27
Hypothalamus	gga-miR-1805-3p	gga-mir-1805	302	36.73	174	29.09	157	20.55	363	55.37	654	75.61	529	52.18
Hypothalamus	gga-miR-1791-5p	gga-mir-1791	2	0.24	1	0.17	0	0	0	0	0	0	0	0
Hypothalamus	gga-miR-1791-3p	gga-mir-1791	18	2.19	8	1.34	33	4.32	18	2.75	25	2.89	22	2.17
Hypothalamus	gga-miR-1736-5p	gga-mir-1736	0	0	0	0	0	0	0	0	0	0	1	0.1
Hypothalamus	gga-miR-1736-3p	gga-mir-1736	21	2.55	12	2.01	48	6.28	18	2.75	13	1.5	31	3.06
Hypothalamus	gga-miR-1730-5p	gga-mir-1730	0	0	0	0	0	0	0	0	0	0	1	0.1
Hypothalamus	gga-miR-1730-3p	gga-mir-1730	1	0.12	0	0	0	0	0	0	1	0.12	0	0
Hypothalamus	gga-miR-1728-5p	gga-mir-1728	0	0	1	0.17	1	0.13	0	0	1	0.12	4	0.39
Hypothalamus	gga-miR-1728-3p	gga-mir-1728	4	0.49	2	0.33	6	0.79	1	0.15	11	1.27	9	0.89
Hypothalamus	gga-miR-1722-5p	gga-mir-1722	0	0	1	0.17	1	0.13	0	0	0	0	0	0
Hypothalamus	gga-miR-1722-3p	gga-mir-1722	0	0	0	0	0	0	2	0.31	1	0.12	0	0
Hypothalamus	gga-miR-1720-5p	gga-mir-1720	91	11.07	39	6.52	36	4.71	65	9.92	119	13.76	102	10.06
Hypothalamus	gga-miR-1720-3p	gga-mir-1720	635	77.23	14	2.34	280	36.65	13	1.98	1434	165.78	39	3.85
Hypothalamus	gga-miR-16c-5p	gga-mir-16c	1338.67	162.81	1090	182.22	1332.33	174.4	1291	196.93	1665.33	192.52	1723	169.95
Hypothalamus	gga-miR-16c-3p	gga-mir-16c	2	0.24	1	0.17	2	0.26	1	0.15	0	0	0	0
Hypothalamus	gga-miR-1684a-5p	gga-mir-1684a	4.5	0.55	0	0	5	0.65	8.5	1.3	2	0.23	3	0.3
Hypothalamus	gga-miR-1684a-3p	gga-mir-1684a	3	0.36	83.5	13.96	0	0	1	0.15	3.5	0.4	0.5	0.05
Hypothalamus	gga-miR-1667-5p	gga-mir-1667	0	0	0	0	0	0	0	0	1	0.12	1	0.1
Hypothalamus	gga-miR-1667-3p	gga-mir-1667	137	16.66	89	14.88	118	15.45	102	15.56	187	21.62	258	25.45
Hypothalamus	gga-miR-1664-5p	gga-mir-1664	0	0	0	0	2	0.26	1	0.15	0	0	0	0
Hypothalamus	gga-miR-1664-3p	gga-mir-1664	320	38.92	169	28.25	293	38.35	589	89.85	220	25.43	274	27.03
Hypothalamus	gga-miR-1663-5p	gga-mir-1663	36	4.38	17	2.84	33	4.32	67	10.22	31	3.58	29	2.86
Hypothalamus	gga-miR-1663-3p	gga-mir-1663	567	68.96	288	48.15	338	44.24	200	30.51	392	45.32	431	42.51
Hypothalamus	gga-miR-1658-5p	gga-mir-1658	0	0	0	0	0	0	0	0	1	0.12	0	0
Hypothalamus	gga-miR-1658-3p	gga-mir-1658	0	0	0	0	1	0.13	0	0	0	0	0	0
Hypothalamus	gga-miR-1651-5p	gga-mir-1651	0	0	0	0	0	0	0	0	1	0.12	0	0
Hypothalamus	gga-miR-1651-3p	gga-mir-1651	1	0.12	4	0.67	2	0.26	5	0.76	1	0.12	3	0.3
Hypothalamus	gga-miR-1591-5p	gga-mir-1591	3	0.36	0	0	5	0.65	2	0.31	7	0.81	7	0.69
Hypothalamus	gga-miR-1591-3p	gga-mir-1591	24	2.92	12	2.01	24	3.14	10	1.53	31	3.58	25	2.47
Hypothalamus	gga-miR-1560-5p	gga-mir-1560	0	0	0	0	0	0	0	0	2	0.23	0	0
Hypothalamus	gga-miR-1560-3p	gga-mir-1560	66	8.03	39	6.52	38	4.97	97	14.8	72	8.32	57	5.62
Hypothalamus	gga-miR-1550-5p	gga-mir-1550	0	0	0	0	0	0	1	0.15	1	0.12	0	0
Hypothalamus	gga-miR-1550-3p	gga-mir-1550	2	0.24	1	0.17	16	2.09	7	1.07	9	1.04	1	0.1
Hypothalamus	gga-miR-153-5p	gga-mir-153	37	4.5	26	4.35	45	5.89	86	13.12	90	10.4	79	7.79
Hypothalamus	gga-miR-153-3p	gga-mir-153	7217	877.74	3387	566.23	3507	459.06	6187	943.78	12214	1412.01	9776	964.26
Hypothalamus	gga-miR-148a-5p	gga-mir-148a	170	20.68	132	22.07	102	13.35	150	22.88	198	22.89	318	31.37
Hypothalamus	gga-miR-148a-3p	gga-mir-148a	149248	18151.8	102162	17079.2	155818	20396.5	151765	23150.5	169842	19634.8	173376	17101
Hypothalamus	gga-miR-1467-5p	gga-mir-1467-2,gga-mir-1467-1	0	0	2	0.34	1	0.14	1	0.16	0	0	0	0
Hypothalamus	gga-miR-1467-3p	gga-mir-1467-2,gga-mir-1467-1	12	1.46	7	1.18	7	0.92	22	3.36	18	2.08	20	1.98
Hypothalamus	gga-miR-144-5p	gga-mir-144	7	0.85	8	1.34	22	2.88	18	2.75	20	2.31	26	2.56
Hypothalamus	gga-miR-144-3p	gga-mir-144	364	44.27	260	43.47	854	111.79	908	138.51	703	81.27	747	73.68
Hypothalamus	gga-miR-140-5p	gga-mir-140	558	67.86	465	77.74	426	55.76	610	93.05	589	68.09	779	76.84
Hypothalamus	gga-miR-140-3p	gga-mir-140	76963	9360.36	48263	8068.49	60366	7901.87	53109	8101.35	64795	7490.69	80025	7893.28
Hypothalamus	gga-miR-133a-5p	gga-mir-133a-1,gga-mir-133a-2	0	0	2	0.34	3	0.4	1	0.16	1	0.12	4	0.4
Hypothalamus	gga-miR-133a-3p	gga-mir-133a-1,gga-mir-133a-2	484.66	58.94	496	82.92	874.84	114.52	902	137.6	817.84	94.54	914.16	90.16
Hypothalamus	gga-miR-130c-5p	gga-mir-130c	65	7.91	57	9.53	65.5	8.57	93.5	14.26	65	7.51	101.5	10.01
Hypothalamus	gga-miR-130c-3p	gga-mir-130c	522.5	63.55	310	51.83	505	66.1	541	82.53	570	65.9	772	76.15
Hypothalamus	gga-miR-1306-5p	gga-mir-1306	6	0.73	4	0.67	5	0.65	17	2.59	4	0.46	7	0.69
Hypothalamus	gga-miR-1306-3p	gga-mir-1306	53	6.45	22	3.68	65	8.51	101	15.41	56	6.47	43	4.24
Hypothalamus	gga-miR-124c-5p	gga-mir-124c	0	0	0	0	1	0.13	0	0	0	0	0	0
Hypothalamus	gga-miR-124c-3p	gga-mir-124c	33	4.01	16	2.67	29	3.8	24	3.66	55	6.36	50	4.93
Hypothalamus	gga-miR-124a-5p	gga-mir-124a-2,gga-mir-124a	1	0.12	1	0.16	1	0.14	1	0.16	0	0	2	0.2
Hypothalamus	gga-miR-124a-3p	gga-mir-124a-2,gga-mir-124a	77781.7	9459.93	46449	7765.23	49583.3	6490.42	75759.7	11556.5	107886	12472.3	107063	10560.2

## Sheet: Table S8
Table S8. Differentially expressed miRNAs between low- and high-rate egg production chickens in pituitary and hypothalamic tissues.
Tissue	miRNA	logFC	P-Value	HP regulated
Pituitary	gga-novel-148-mature	5.01138	0.00385614	up
	gga-miR-1684a-3p	4.93406	0.000379766	up
	gga-miR-1784-5p	4.4665	0.0323284	up
	gga-novel-153-mature	4.31569	0.0188326	up
	gga-novel-354-mature	4.26512	0.0420337	up
	gga-novel-276-mature	3.064	0.0312626	up
	gga-novel-120-mature	2.88628	0.0162808	up
	gga-miR-205a	2.16911	0.000750861	up
	gga-miR-1551-3p	2.1019	0.00514787	up
	gga-miR-29a-5p	2.01125	0.0083673	up
	gga-miR-449a	1.95127	0.0146918	up
	gga-miR-34c-3p	1.94926	0.0362149	up
	gga-miR-193a-5p	1.84435	0.0416484	up
	gga-miR-34b-3p	1.74436	0.0376716	up
	gga-miR-15c-5p	1.73803	0.00879075	up
	gga-miR-142-3p	1.58036	0.0172781	up
	gga-miR-214	1.42258	0.0107914	up
	gga-miR-15a	1.31751	0.0202576	up
	gga-miR-33-3p	1.30628	0.0333374	up
	gga-miR-29b-2-5p	1.20065	0.0433692	up
	gga-miR-16-5p	1.09631	0.0395304	up
	gga-novel-16-mature	-9.69719	0.000232241	down
	gga-novel-220-mature	-9.69719	0.000232633	down
	gga-novel-306-mature	-6.12919	0.00292155	down
	gga-miR-1683	-5.44112	0.00119015	down
	gga-novel-457-mature	-4.27607	0.0315107	down
	gga-miR-1771	-4.25902	0.0373189	down
	gga-miR-138-1-3p	-3.58565	0.0403407	down
	gga-miR-135a-1-3p	-3.21197	0.0473097	down
	gga-novel-78-star	-3.16334	0.0268928	down
	gga-miR-490-3p	-3.06803	0.00816174	down
	gga-miR-6698-3p	-2.98706	0.00829853	down
	gga-miR-1591-5p	-2.51946	0.0390815	down
	gga-miR-9-3p	-2.1648	0.0200254	down
	gga-miR-122-5p	-1.95959	0.00393894	down
	gga-miR-3538	-1.80902	0.0355456	down
	gga-miR-489-3p	-1.6448	0.0280348	down
	gga-miR-1744-3p	-1.62778	0.0296282	down
	gga-novel-471-mature	-1.59324	0.0133081	down
	gga-novel-367-mature	-1.29563	0.0203662	down
	gga-miR-1434	-1.24322	0.0464284	down
	gga-novel-465-mature	-1.07938	0.0333881	down
Hypothalamus	gga-novel-482-mature	4.75733	0.0212316	up
	gga-miR-3533	4.71081	0.0266721	up
	gga-miR-6557-5p	4.68685	0.0116533	up
	gga-miR-1684a-3p	4.61276	0.00373291	up
	gga-miR-6557-3p	3.77203	0.0038533	up
	gga-novel-146-star	3.37143	0.00409291	up
	gga-novel-463-mature	3.16955	0.0254136	up
	gga-miR-3536	3.01009	0.00550182	up
	gga-miR-122-5p	2.88813	0.00209589	up
	gga-novel-367-mature	2.84289	0.00361054	up
	gga-novel-465-mature	2.79076	0.000763518	up
	gga-novel-498-mature	2.74515	0.000486106	up
	gga-miR-1434	2.31991	0.0017861	up
	gga-novel-386-mature	2.10079	0.00369445	up
	gga-miR-1563	1.81523	0.00980207	up
	gga-miR-1454	1.77	0.00437559	up
	gga-novel-293-mature	1.76131	0.0110242	up
	gga-novel-420-mature	1.75622	0.036864	up
	gga-novel-341-mature	1.7558	0.0362882	up
	gga-novel-401-mature	1.63158	0.0199113	up
	gga-miR-183	1.56138	0.0187093	up
	gga-novel-11-star	1.46343	0.0317631	up
	gga-novel-392-mature	1.29988	0.0339922	up
	gga-novel-355-mature	1.14241	0.0420792	up
	gga-miR-1682	-5.99104	0.0111642	down
	gga-miR-6549-3p	-5.10948	0.0122746	down
	gga-miR-6549-5p	-4.41343	0.0144315	down
	gga-novel-137-mature	-3.08327	0.0152345	down
	gga-novel-454-mature	-2.82448	0.0361134	down
	gga-miR-1744-3p	-2.73147	0.00210658	down
	gga-miR-34b-3p	-2.67466	0.00232034	down
	gga-miR-34b-5p	-2.64689	4.01e-06	down
	gga-miR-34c-5p	-2.56366	4.87e-06	down
	gga-miR-34c-3p	-2.44013	0.000387749	down
	gga-miR-6677-3p	-2.21205	0.0415299	down
	gga-miR-6548-5p	-1.89967	0.0289919	down
	gga-miR-490-5p	-1.76138	0.0359376	down
	gga-miR-1805-5p	-1.56884	0.0332492	down
	gga-miR-216b	-1.49462	0.00946629	down

## Sheet: Table S9
Table S9. The prediction of the differentially expressed miRNA targets in pituitary and hypothalamic tissues.
Tissue	miRNA	HP regulated	Fold-change(HP/LP)	P-value	Target gene ID	Gene name	Description	GO term
Pituitary	gga-miR-122-5p	down	0.257102	0.00393894	ENSGALG00000001117	PFKFB2	6-phosphofructo-2-kinase/fructose-2,6-biphosphatase 2 [Source:HGNC Symbol;Acc:HGNC:8873]	GO:0003824:catalytic activity,GO:0003873:6-phosphofructo-2-kinase activity,GO:0004331:"fructose-2,6-bisphosphate 2-phosphatase activity",GO:0005524:ATP binding,GO:0006000:fructose metabolic process,GO:0006003:"fructose 2,6-bisphosphate metabolic process",GO:0008152:metabolic process,GO:0016311:dephosphorylation,GO:0046835:carbohydrate phosphorylation,GO:0005515:protein binding,GO:0006096:glycolyt…
Pituitary	gga-miR-122-5p	down	0.257102	0.00393894	ENSGALG00000004325	P4HA1	Gallus gallus prolyl 4-hydroxylase, alpha polypeptide I (P4HA1), transcript variant 1, mRNA. [Source:RefSeq mRNA;Acc:NM_001198735]	GO:0004656:procollagen-proline 4-dioxygenase activity,GO:0005506:iron ion binding,GO:0005783:endoplasmic reticulum,GO:0016491:oxidoreductase activity,GO:0016702:"oxidoreductase activity, acting on single donors with incorporation of molecular oxygen, incorporation of two atoms of oxygen",GO:0016705:"oxidoreductase activity, acting on paired donors, with incorporation or reduction of molecular oxy…
Pituitary	gga-miR-122-5p	down	0.257102	0.00393894	ENSGALG00000008716	FLRT3	fibronectin leucine rich transmembrane protein 3 [Source:HGNC Symbol;Acc:HGNC:3762]	GO:0005515:protein binding,GO:0005615:extracellular space,GO:0045499:chemorepellent activity,GO:0050919:negative chemotaxis
Pituitary	gga-miR-122-5p	down	0.257102	0.00393894	ENSGALG00000009229	ATP6V0C	Gallus gallus ATPase, H+ transporting, lysosomal 16kDa, V0 subunit c (ATP6V0C), mRNA. [Source:RefSeq mRNA;Acc:NM_001278024]	GO:0006810:transport,GO:0006811:ion transport,GO:0015078:hydrogen ion transmembrane transporter activity,GO:0015991:ATP hydrolysis coupled proton transport,GO:0016020:membrane,GO:0016021:integral component of membrane,GO:0033177:"proton-transporting two-sector ATPase complex, proton-transporting domain",GO:0033179:"proton-transporting V-type ATPase, V0 domain",GO:0070062:extracellular vesicular e…
Pituitary	gga-miR-122-5p	down	0.257102	0.00393894	ENSGALG00000012018	CGT	Gallus gallus UDP glycosyltransferase 8 (UGT8), mRNA. [Source:RefSeq mRNA;Acc:NM_204204]	GO:0008152:metabolic process,GO:0016740:transferase activity,GO:0016757:"transferase activity, transferring glycosyl groups",GO:0016758:"transferase activity, transferring hexosyl groups",GO:0047263:N-acylsphingosine galactosyltransferase activity,GO:0030246:carbohydrate binding,GO:0005975:carbohydrate metabolic process,GO:0030259:lipid glycosylation,GO:0048812:neuron projection morphogenesis,GO:…
Pituitary	gga-miR-122-5p	down	0.257102	0.00393894	ENSGALG00000015008	ZNF366	zinc finger protein 366 [Source:HGNC Symbol;Acc:HGNC:18316]	GO:0003676:nucleic acid binding,GO:0046872:metal ion binding,GO:0005515:protein binding,GO:0003714:transcription corepressor activity,GO:0000122:negative regulation of transcription from RNA polymerase II promoter,GO:0005634:nucleus,GO:0033147:negative regulation of intracellular estrogen receptor signaling pathway,GO:0030331:estrogen receptor binding,GO:0043627:response to estrogen
Pituitary	gga-miR-122-5p	down	0.257102	0.00393894	ENSGALG00000002169	PLEKHB2	Gallus gallus pleckstrin homology domain containing, family B (evectins) member 2 (PLEKHB2), mRNA. [Source:RefSeq mRNA;Acc:NM_001031302]	-
Pituitary	gga-miR-122-5p	down	0.257102	0.00393894	ENSGALG00000008714	ABI2	abl-interactor 2 [Source:HGNC Symbol;Acc:HGNC:24011]	GO:0005737:cytoplasm,GO:0008154:actin polymerization or depolymerization,GO:0005515:protein binding,GO:0030425:dendrite,GO:0043010:camera-type eye development,GO:0016477:cell migration,GO:0016358:dendrite development,GO:0007611:learning or memory,GO:0005913:cell-cell adherens junction
Pituitary	gga-miR-122-5p	down	0.257102	0.00393894	ENSGALG00000019313	PICK1	protein interacting with PRKCA 1 [Source:HGNC Symbol;Acc:HGNC:9394]	GO:0005737:cytoplasm,GO:0005739:mitochondrion,GO:0005886:plasma membrane,GO:0006605:protein targeting,GO:0007205:protein kinase C-activating G-protein coupled receptor signaling pathway,GO:0008022:protein C-terminus binding,GO:0015844:monoamine transport,GO:0019899:enzyme binding,GO:0019904:protein domain specific binding,GO:0030425:dendrite,GO:0042734:presynaptic membrane,GO:0043234:protein comp…
Pituitary	gga-miR-122-5p	down	0.257102	0.00393894	ENSGALG00000013993	VNN1	Gallus gallus vanin 1 (VNN1), mRNA. [Source:RefSeq mRNA;Acc:NM_001039288]	GO:0006807:nitrogen compound metabolic process,GO:0016810:"hydrolase activity, acting on carbon-nitrogen (but not peptide) bonds",GO:0016811:"hydrolase activity, acting on carbon-nitrogen (but not peptide) bonds, in linear amides"
Pituitary	gga-miR-122-5p	down	0.257102	0.00393894	ENSGALG00000016119	RAD21	Gallus gallus RAD21 homolog (S. pombe) (RAD21), mRNA. [Source:RefSeq mRNA;Acc:NM_001030950]	GO:0000228:nuclear chromosome,GO:0005515:protein binding,GO:0006357:regulation of transcription from RNA polymerase II promoter,GO:0016020:membrane,GO:0005634:nucleus,GO:0071168:protein localization to chromatin,GO:0000785:chromatin,GO:0034991:nuclear meiotic cohesin complex,GO:0008278:cohesin complex
Pituitary	gga-miR-122-5p	down	0.257102	0.00393894	ENSGALG00000007980	KCNG1	potassium voltage-gated channel, subfamily G, member 1 [Source:HGNC Symbol;Acc:HGNC:6248]	GO:0005216:ion channel activity,GO:0005244:voltage-gated ion channel activity,GO:0005249:voltage-gated potassium channel activity,GO:0005251:delayed rectifier potassium channel activity,GO:0005267:potassium channel activity,GO:0006810:transport,GO:0006811:ion transport,GO:0006813:potassium ion transport,GO:0008076:voltage-gated potassium channel complex,GO:0016020:membrane,GO:0016021:integral com…
Pituitary	gga-miR-122-5p	down	0.257102	0.00393894	ENSGALG00000011157	TRIM67	tripartite motif containing 67 [Source:HGNC Symbol;Acc:HGNC:31859]	GO:0005622:intracellular,GO:0008270:zinc ion binding,GO:0005515:protein binding,GO:0005737:cytoplasm,GO:0010976:positive regulation of neuron projection development,GO:0046580:negative regulation of Ras protein signal transduction,GO:2000060:positive regulation of protein ubiquitination involved in ubiquitin-dependent protein catabolic process
Pituitary	gga-miR-122-5p	down	0.257102	0.00393894	ENSGALG00000010809	BZW2	Gallus gallus basic leucine zipper and W2 domains 2 (BZW2), mRNA. [Source:RefSeq mRNA;Acc:NM_001006358]	GO:0005515:protein binding,GO:0005488:binding,GO:0016020:membrane
Pituitary	gga-miR-122-5p	down	0.257102	0.00393894	ENSGALG00000004759	DHRS7B	dehydrogenase/reductase (SDR family) member 7B [Source:HGNC Symbol;Acc:HGNC:24547]	GO:0008152:metabolic process,GO:0016491:oxidoreductase activity,GO:0055114:oxidation-reduction process,GO:0016020:membrane
Pituitary	gga-miR-122-5p	down	0.257102	0.00393894	ENSGALG00000023909	ENTPD2	ectonucleoside triphosphate diphosphohydrolase 2 [Source:HGNC Symbol;Acc:HGNC:3364]	GO:0016787:hydrolase activity,GO:0070062:extracellular vesicular exosome,GO:0005886:plasma membrane,GO:0005515:protein binding,GO:0007186:G-protein coupled receptor signaling pathway,GO:0005605:basal lamina,GO:0017110:nucleoside-diphosphatase activity,GO:0030168:platelet activation,GO:0009181:purine ribonucleoside diphosphate catabolic process,GO:0017111:nucleoside-triphosphatase activity
Pituitary	gga-miR-122-5p	down	0.257102	0.00393894	ENSGALG00000003466	AKR1B1L	Gallus gallus aldo-keto reductase family 1, member B1-like (aldose reductase) (AKR1B1L), mRNA. [Source:RefSeq mRNA;Acc:NM_001243590]	GO:0016491:oxidoreductase activity,GO:0055114:oxidation-reduction process
Pituitary	gga-miR-122-5p	down	0.257102	0.00393894	ENSGALG00000008160	CNNM2	cyclin and CBS domain divalent metal cation transport mediator 2 [Source:HGNC Symbol;Acc:HGNC:103]	GO:0010960:magnesium ion homeostasis,GO:0016323:basolateral plasma membrane,GO:0015693:magnesium ion transport
Pituitary	gga-miR-122-5p	down	0.257102	0.00393894	ENSGALG00000012973	ESR1	Gallus gallus estrogen receptor 1 (ESR1), mRNA. [Source:RefSeq mRNA;Acc:NM_205183]	GO:0003677:DNA binding,GO:0003700:sequence-specific DNA binding transcription factor activity,GO:0003707:steroid hormone receptor activity,GO:0005496:steroid binding,GO:0005634:nucleus,GO:0006351:"transcription, DNA-templated",GO:0006355:"regulation of transcription, DNA-templated",GO:0008270:zinc ion binding,GO:0008289:lipid binding,GO:0030284:estrogen receptor activity,GO:0043401:steroid hormon…
Pituitary	gga-miR-122-5p	down	0.257102	0.00393894	ENSGALG00000001596	MLLT1	myeloid/lymphoid or mixed-lineage leukemia (trithorax homolog, Drosophila); translocated to, 1 [Source:HGNC Symbol;Acc:HGNC:7134]	GO:0005634:nucleus,GO:0006355:"regulation of transcription, DNA-templated",GO:0005730:nucleolus,GO:0005737:cytoplasm,GO:0005515:protein binding,GO:0008023:transcription elongation factor complex,GO:0006469:negative regulation of protein kinase activity
Pituitary	gga-miR-122-5p	down	0.257102	0.00393894	ENSGALG00000000142	CEPT1	Gallus gallus choline/ethanolamine phosphotransferase 1 (CEPT1), mRNA. [Source:RefSeq mRNA;Acc:NM_001006392]	GO:0008654:phospholipid biosynthetic process,GO:0016020:membrane,GO:0016740:transferase activity,GO:0016780:"phosphotransferase activity, for other substituted phosphate groups",GO:0005789:endoplasmic reticulum membrane,GO:0006656:phosphatidylcholine biosynthetic process
Pituitary	gga-miR-122-5p	down	0.257102	0.00393894	ENSGALG00000012300	RAB32	Gallus gallus RAB32, member RAS oncogene family (RAB32), mRNA. [Source:RefSeq mRNA;Acc:NM_001277672]	GO:0000166:nucleotide binding,GO:0005525:GTP binding,GO:0007264:small GTPase mediated signal transduction,GO:0015031:protein transport,GO:0003924:GTPase activity,GO:0006184:GTP catabolic process,GO:0006886:intracellular protein transport,GO:0006913:nucleocytoplasmic transport,GO:0007165:signal transduction,GO:0005622:intracellular,GO:0005634:nucleus,GO:0005737:cytoplasm,GO:0016020:membrane,GO:000…
Pituitary	gga-miR-122-5p	down	0.257102	0.00393894	ENSGALG00000014647	RIT1	Gallus gallus Ras-like without CAAX 1 (RIT1), mRNA. [Source:RefSeq mRNA;Acc:NM_001031327]	GO:0000166:nucleotide binding,GO:0005525:GTP binding,GO:0006184:GTP catabolic process,GO:0007165:signal transduction,GO:0007264:small GTPase mediated signal transduction,GO:0016020:membrane,GO:0005622:intracellular,GO:0015031:protein transport,GO:0005515:protein binding,GO:0007265:Ras protein signal transduction,GO:0005886:plasma membrane
Pituitary	gga-miR-122-5p	down	0.257102	0.00393894	ENSGALG00000003305	LETM2	leucine zipper-EF-hand containing transmembrane protein 2 [Source:HGNC Symbol;Acc:HGNC:14648]	-
Pituitary	gga-miR-122-5p	down	0.257102	0.00393894	ENSGALG00000007273	HSPA4	heat shock 70kDa protein 4 [Source:HGNC Symbol;Acc:HGNC:5237]	GO:0000166:nucleotide binding,GO:0005524:ATP binding,GO:0000902:cell morphogenesis,GO:0005739:mitochondrion,GO:0070062:extracellular vesicular exosome,GO:0005829:cytosol,GO:0051131:chaperone-mediated protein complex assembly,GO:0045040:protein import into mitochondrial outer membrane,GO:0005515:protein binding
Pituitary	gga-miR-122-5p	down	0.257102	0.00393894	ENSGALG00000002606	CALSYNTENIN-1	Gallus gallus calsyntenin 1 (CLSTN1), mRNA. [Source:RefSeq mRNA;Acc:NM_001197050]	GO:0005509:calcium ion binding,GO:0007156:homophilic cell adhesion via plasma membrane adhesion molecules,GO:0016020:membrane,GO:0016021:integral component of membrane
Pituitary	gga-miR-122-5p	down	0.257102	0.00393894	ENSGALG00000010671	HNRNPU	heterogeneous nuclear ribonucleoprotein U (scaffold attachment factor A) [Source:HGNC Symbol;Acc:HGNC:5048]	GO:0005634:nucleus,GO:0005515:protein binding,GO:0005524:ATP binding,GO:0016301:kinase activity,GO:0016020:membrane,GO:0044822:poly(A) RNA binding,GO:0030529:ribonucleoprotein complex,GO:0070937:CRD-mediated mRNA stability complex,GO:0070934:CRD-mediated mRNA stabilization,GO:0001649:osteoblast differentiation,GO:0071013:catalytic step 2 spliceosome,GO:0036464:cytoplasmic ribonucleoprotein granule
Pituitary	gga-miR-122-5p	down	0.257102	0.00393894	ENSGALG00000007980	KCNG1	potassium voltage-gated channel, subfamily G, member 1 [Source:HGNC Symbol;Acc:HGNC:6248]	GO:0005216:ion channel activity,GO:0005244:voltage-gated ion channel activity,GO:0005249:voltage-gated potassium channel activity,GO:0005251:delayed rectifier potassium channel activity,GO:0005267:potassium channel activity,GO:0006810:transport,GO:0006811:ion transport,GO:0006813:potassium ion transport,GO:0008076:voltage-gated potassium channel complex,GO:0016020:membrane,GO:0016021:integral com…
Pituitary	gga-miR-122-5p	down	0.257102	0.00393894	ENSGALG00000008526	BRD1	Gallus gallus bromodomain containing 1 (BRD1), mRNA. [Source:RefSeq mRNA;Acc:NM_001199482]	GO:0008270:zinc ion binding,GO:0046872:metal ion binding,GO:0005515:protein binding,GO:0005634:nucleus,GO:0070776:MOZ/MORF histone acetyltransferase complex,GO:0042393:histone binding,GO:0043966:histone H3 acetylation
Pituitary	gga-miR-122-5p	down	0.257102	0.00393894	ENSGALG00000028251	NOL4L	nucleolar protein 4-like [Source:HGNC Symbol;Acc:HGNC:16106]	GO:0005737:cytoplasm,GO:0005634:nucleus
Pituitary	gga-miR-122-5p	down	0.257102	0.00393894	ENSGALG00000001117	PFKFB2	6-phosphofructo-2-kinase/fructose-2,6-biphosphatase 2 [Source:HGNC Symbol;Acc:HGNC:8873]	GO:0003824:catalytic activity,GO:0003873:6-phosphofructo-2-kinase activity,GO:0004331:"fructose-2,6-bisphosphate 2-phosphatase activity",GO:0005524:ATP binding,GO:0006000:fructose metabolic process,GO:0006003:"fructose 2,6-bisphosphate metabolic process",GO:0008152:metabolic process,GO:0016311:dephosphorylation,GO:0046835:carbohydrate phosphorylation,GO:0005515:protein binding,GO:0006096:glycolyt…
Pituitary	gga-miR-122-5p	down	0.257102	0.00393894	ENSGALG00000026606	ADTRP	androgen-dependent TFPI-regulating protein [Source:HGNC Symbol;Acc:HGNC:21214]	GO:0016021:integral component of membrane
Pituitary	gga-miR-122-5p	down	0.257102	0.00393894	ENSGALG00000011141	ITGB6	integrin, beta 6 [Source:HGNC Symbol;Acc:HGNC:6161]	GO:0004872:receptor activity,GO:0007155:cell adhesion,GO:0007160:cell-matrix adhesion,GO:0007229:integrin-mediated signaling pathway,GO:0007275:multicellular organismal development,GO:0008305:integrin complex,GO:0016020:membrane,GO:0016021:integral component of membrane,GO:0070062:extracellular vesicular exosome,GO:0043235:receptor complex,GO:0009897:external side of plasma membrane,GO:0005178:in…
Pituitary	gga-miR-122-5p	down	0.257102	0.00393894	ENSGALG00000000519	UBXN11	UBX domain protein 11 [Source:HGNC Symbol;Acc:HGNC:30600]	GO:0005515:protein binding
Pituitary	gga-miR-122-5p	down	0.257102	0.00393894	ENSGALG00000004759	DHRS7B	dehydrogenase/reductase (SDR family) member 7B [Source:HGNC Symbol;Acc:HGNC:24547]	GO:0008152:metabolic process,GO:0016491:oxidoreductase activity,GO:0055114:oxidation-reduction process,GO:0016020:membrane
Pituitary	gga-miR-122-5p	down	0.257102	0.00393894	ENSGALG00000012192	NT5C3A	Gallus gallus 5'-nucleotidase, cytosolic III (NT5C3), mRNA. [Source:RefSeq mRNA;Acc:NM_204436]	GO:0000166:nucleotide binding,GO:0000287:magnesium ion binding,GO:0005737:cytoplasm,GO:0005783:endoplasmic reticulum,GO:0008253:5'-nucleotidase activity,GO:0009117:nucleotide metabolic process,GO:0016311:dephosphorylation,GO:0016740:transferase activity,GO:0016787:hydrolase activity,GO:0046872:metal ion binding
Pituitary	gga-miR-122-5p	down	0.257102	0.00393894	ENSGALG00000001992	PKM	Gallus gallus pyruvate kinase, muscle (PKM2), mRNA. [Source:RefSeq mRNA;Acc:NM_205469]	GO:0000166:nucleotide binding,GO:0000287:magnesium ion binding,GO:0003824:catalytic activity,GO:0004743:pyruvate kinase activity,GO:0005524:ATP binding,GO:0005829:cytosol,GO:0005975:carbohydrate metabolic process,GO:0006096:glycolytic process,GO:0008152:metabolic process,GO:0016301:kinase activity,GO:0016310:phosphorylation,GO:0016740:transferase activity,GO:0030955:potassium ion binding,GO:00442…
Pituitary	gga-miR-122-5p	down	0.257102	0.00393894	ENSGALG00000003880	STX6	Gallus gallus syntaxin 6 (STX6), mRNA. [Source:RefSeq mRNA;Acc:NM_001006531]	GO:0000139:Golgi membrane,GO:0005484:SNAP receptor activity,GO:0005769:early endosome,GO:0005794:Golgi apparatus,GO:0006810:transport,GO:0006886:intracellular protein transport,GO:0006906:vesicle fusion,GO:0007032:endosome organization,GO:0015031:protein transport,GO:0016020:membrane,GO:0016021:integral component of membrane,GO:0016192:vesicle-mediated transport,GO:0048193:Golgi vesicle transport…
Pituitary	gga-miR-122-5p	down	0.257102	0.00393894	ENSGALG00000013189	LPCAT1	lysophosphatidylcholine acyltransferase 1 [Source:HGNC Symbol;Acc:HGNC:25718]	GO:0005509:calcium ion binding,GO:0008152:metabolic process,GO:0016746:"transferase activity, transferring acyl groups",GO:0016020:membrane,GO:0036151:phosphatidylcholine acyl-chain remodeling,GO:0005811:lipid particle,GO:0005783:endoplasmic reticulum,GO:0060041:retina development in camera-type eye,GO:0045732:positive regulation of protein catabolic process,GO:0005794:Golgi apparatus,GO:0008654:…
Pituitary	gga-miR-122-5p	down	0.257102	0.00393894	ENSGALG00000004325	P4HA1	Gallus gallus prolyl 4-hydroxylase, alpha polypeptide I (P4HA1), transcript variant 1, mRNA. [Source:RefSeq mRNA;Acc:NM_001198735]	GO:0004656:procollagen-proline 4-dioxygenase activity,GO:0005506:iron ion binding,GO:0005783:endoplasmic reticulum,GO:0016491:oxidoreductase activity,GO:0016702:"oxidoreductase activity, acting on single donors with incorporation of molecular oxygen, incorporation of two atoms of oxygen",GO:0016705:"oxidoreductase activity, acting on paired donors, with incorporation or reduction of molecular oxy…
Pituitary	gga-miR-122-5p	down	0.257102	0.00393894	ENSGALG00000019313	PICK1	protein interacting with PRKCA 1 [Source:HGNC Symbol;Acc:HGNC:9394]	GO:0005737:cytoplasm,GO:0005739:mitochondrion,GO:0005886:plasma membrane,GO:0006605:protein targeting,GO:0007205:protein kinase C-activating G-protein coupled receptor signaling pathway,GO:0008022:protein C-terminus binding,GO:0015844:monoamine transport,GO:0019899:enzyme binding,GO:0019904:protein domain specific binding,GO:0030425:dendrite,GO:0042734:presynaptic membrane,GO:0043234:protein comp…
Pituitary	gga-miR-122-5p	down	0.257102	0.00393894	ENSGALG00000004889	SLC2A1	Gallus gallus solute carrier family 2 (facilitated glucose transporter), member 1 (SLC2A1), mRNA. [Source:RefSeq mRNA;Acc:NM_205209]	GO:0005215:transporter activity,GO:0005355:glucose transmembrane transporter activity,GO:0006810:transport,GO:0016020:membrane,GO:0016021:integral component of membrane,GO:0022857:transmembrane transporter activity,GO:0022891:substrate-specific transmembrane transporter activity,GO:0055085:transmembrane transport,GO:0070062:extracellular vesicular exosome,GO:0042802:identical protein binding,GO:0…
Pituitary	gga-miR-122-5p	down	0.257102	0.00393894	ENSGALG00000005809	2015-09-02	septin 2 [Source:HGNC Symbol;Acc:HGNC:7729]	GO:0000166:nucleotide binding,GO:0005525:GTP binding,GO:0007049:cell cycle,GO:0031105:septin complex,GO:0005730:nucleolus,GO:0070062:extracellular vesicular exosome,GO:0005737:cytoplasm,GO:0005515:protein binding,GO:0005634:nucleus,GO:0015629:actin cytoskeleton,GO:0005886:plasma membrane,GO:0045202:synapse,GO:0007224:smoothened signaling pathway,GO:0009986:cell surface,GO:0042384:cilium assembly,…
Pituitary	gga-miR-122-5p	down	0.257102	0.00393894	ENSGALG00000011432	CDC42BPB	CDC42 binding protein kinase beta (DMPK-like) [Source:HGNC Symbol;Acc:HGNC:1738]	GO:0000166:nucleotide binding,GO:0004672:protein kinase activity,GO:0004674:protein serine/threonine kinase activity,GO:0005083:small GTPase regulator activity,GO:0005524:ATP binding,GO:0006468:protein phosphorylation,GO:0016301:kinase activity,GO:0016310:phosphorylation,GO:0016740:transferase activity,GO:0016772:"transferase activity, transferring phosphorus-containing groups",GO:0035556:intrace…
Pituitary	gga-miR-122-5p	down	0.257102	0.00393894	ENSGALG00000016054	KCNJ6	potassium inwardly-rectifying channel, subfamily J, member 6 [Source:HGNC Symbol;Acc:HGNC:6267]	GO:0005242:inward rectifier potassium channel activity,GO:0005244:voltage-gated ion channel activity,GO:0006810:transport,GO:0006811:ion transport,GO:0006813:potassium ion transport,GO:0015467:G-protein activated inward rectifier potassium channel activity,GO:0016020:membrane,GO:0016021:integral component of membrane,GO:0034765:regulation of ion transmembrane transport,GO:0071805:potassium ion tr…
Pituitary	gga-miR-122-5p	down	0.257102	0.00393894	ENSGALG00000010773	GREM2	gremlin 2, DAN family BMP antagonist [Source:HGNC Symbol;Acc:HGNC:17655]	GO:0005615:extracellular space,GO:0042803:protein homodimerization activity,GO:0019221:cytokine-mediated signaling pathway,GO:0008201:heparin binding,GO:0010172:embryonic body morphogenesis,GO:0030514:negative regulation of BMP signaling pathway,GO:0048263:determination of dorsal identity,GO:0036122:BMP binding,GO:0038098:sequestering of BMP from receptor via BMP binding,GO:0060300:regulation of …
Pituitary	gga-miR-122-5p	down	0.257102	0.00393894	ENSGALG00000023411	CD180	CD180 molecule [Source:HGNC Symbol;Acc:HGNC:6726]	GO:0005515:protein binding,GO:0031666:positive regulation of lipopolysaccharide-mediated signaling pathway,GO:0002322:B cell proliferation involved in immune response,GO:0071222:cellular response to lipopolysaccharide
Pituitary	gga-miR-122-5p	down	0.257102	0.00393894	ENSGALG00000013868	IL22RA2	interleukin 22 receptor, alpha 2 [Source:HGNC Symbol;Acc:HGNC:14901]	GO:0005515:protein binding,GO:0019221:cytokine-mediated signaling pathway,GO:0042018:interleukin-22 receptor activity,GO:0042017:interleukin-22 binding,GO:0005829:cytosol,GO:0050728:negative regulation of inflammatory response,GO:0042516:regulation of tyrosine phosphorylation of Stat3 protein
Pituitary	gga-miR-122-5p	down	0.257102	0.00393894	ENSGALG00000010678	DESI2	Gallus gallus PPPDE peptidase domain containing 1 (PPPDE1), mRNA. [Source:RefSeq mRNA;Acc:NM_001008460]	GO:0005737:cytoplasm,GO:0006508:proteolysis,GO:0008233:peptidase activity,GO:0016787:hydrolase activity
Pituitary	gga-miR-122-5p	down	0.257102	0.00393894	ENSGALG00000002305	ZBTB41	zinc finger and BTB domain containing 41 [Source:HGNC Symbol;Acc:HGNC:24819]	GO:0003676:nucleic acid binding,GO:0005634:nucleus,GO:0046872:metal ion binding,GO:0005515:protein binding
Pituitary	gga-miR-122-5p	down	0.257102	0.00393894	ENSGALG00000001117	PFKFB2	6-phosphofructo-2-kinase/fructose-2,6-biphosphatase 2 [Source:HGNC Symbol;Acc:HGNC:8873]	GO:0003824:catalytic activity,GO:0003873:6-phosphofructo-2-kinase activity,GO:0004331:"fructose-2,6-bisphosphate 2-phosphatase activity",GO:0005524:ATP binding,GO:0006000:fructose metabolic process,GO:0006003:"fructose 2,6-bisphosphate metabolic process",GO:0008152:metabolic process,GO:0016311:dephosphorylation,GO:0046835:carbohydrate phosphorylation,GO:0005515:protein binding,GO:0006096:glycolyt…
Pituitary	gga-miR-122-5p	down	0.257102	0.00393894	ENSGALG00000019313	PICK1	protein interacting with PRKCA 1 [Source:HGNC Symbol;Acc:HGNC:9394]	GO:0005737:cytoplasm,GO:0005739:mitochondrion,GO:0005886:plasma membrane,GO:0006605:protein targeting,GO:0007205:protein kinase C-activating G-protein coupled receptor signaling pathway,GO:0008022:protein C-terminus binding,GO:0015844:monoamine transport,GO:0019899:enzyme binding,GO:0019904:protein domain specific binding,GO:0030425:dendrite,GO:0042734:presynaptic membrane,GO:0043234:protein comp…
Pituitary	gga-miR-122-5p	down	0.257102	0.00393894	ENSGALG00000005809	2015-09-02	septin 2 [Source:HGNC Symbol;Acc:HGNC:7729]	GO:0000166:nucleotide binding,GO:0005525:GTP binding,GO:0007049:cell cycle,GO:0031105:septin complex,GO:0005730:nucleolus,GO:0070062:extracellular vesicular exosome,GO:0005737:cytoplasm,GO:0005515:protein binding,GO:0005634:nucleus,GO:0015629:actin cytoskeleton,GO:0005886:plasma membrane,GO:0045202:synapse,GO:0007224:smoothened signaling pathway,GO:0009986:cell surface,GO:0042384:cilium assembly,…
Pituitary	gga-miR-122-5p	down	0.257102	0.00393894	ENSGALG00000008714	ABI2	abl-interactor 2 [Source:HGNC Symbol;Acc:HGNC:24011]	GO:0005737:cytoplasm,GO:0008154:actin polymerization or depolymerization,GO:0005515:protein binding,GO:0030425:dendrite,GO:0043010:camera-type eye development,GO:0016477:cell migration,GO:0016358:dendrite development,GO:0007611:learning or memory,GO:0005913:cell-cell adherens junction
Pituitary	gga-miR-122-5p	down	0.257102	0.00393894	ENSGALG00000003794	SLC35E1	solute carrier family 35, member E1 [Source:HGNC Symbol;Acc:HGNC:20803]	GO:0016020:membrane,GO:0016021:integral component of membrane,GO:0055085:transmembrane transport
Pituitary	gga-miR-122-5p	down	0.257102	0.00393894	ENSGALG00000014370	SEL1L3	sel-1 suppressor of lin-12-like 3 (C. elegans) [Source:HGNC Symbol;Acc:HGNC:29108]	-
Pituitary	gga-miR-122-5p	down	0.257102	0.00393894	ENSGALG00000015764	FABP5	Gallus gallus fatty acid binding protein 5 (psoriasis-associated) (FABP5), mRNA. [Source:RefSeq mRNA;Acc:NM_001006346]	GO:0005215:transporter activity,GO:0006810:transport,GO:0008289:lipid binding,GO:0070062:extracellular vesicular exosome,GO:0005515:protein binding,GO:0006629:lipid metabolic process,GO:0006006:glucose metabolic process,GO:0015758:glucose transport,GO:0006656:phosphatidylcholine biosynthetic process
Pituitary	gga-miR-122-5p	down	0.257102	0.00393894	ENSGALG00000004325	P4HA1	Gallus gallus prolyl 4-hydroxylase, alpha polypeptide I (P4HA1), transcript variant 1, mRNA. [Source:RefSeq mRNA;Acc:NM_001198735]	GO:0004656:procollagen-proline 4-dioxygenase activity,GO:0005506:iron ion binding,GO:0005783:endoplasmic reticulum,GO:0016491:oxidoreductase activity,GO:0016702:"oxidoreductase activity, acting on single donors with incorporation of molecular oxygen, incorporation of two atoms of oxygen",GO:0016705:"oxidoreductase activity, acting on paired donors, with incorporation or reduction of molecular oxy…
Pituitary	gga-miR-122-5p	down	0.257102	0.00393894	ENSGALG00000013637	TDP2	Gallus gallus tyrosyl-DNA phosphodiesterase 2 (TDP2), mRNA. [Source:RefSeq mRNA;Acc:NM_001276384]	GO:0000287:magnesium ion binding,GO:0003697:single-stranded DNA binding,GO:0004518:nuclease activity,GO:0005634:nucleus,GO:0006281:DNA repair,GO:0006302:double-strand break repair,GO:0006974:cellular response to DNA damage stimulus,GO:0007275:multicellular organismal development,GO:0016605:PML body,GO:0016787:hydrolase activity,GO:0030145:manganese ion binding,GO:0046872:metal ion binding,GO:0070…
Pituitary	gga-miR-122-5p	down	0.257102	0.00393894	ENSGALG00000016919	IRG1	Gallus gallus immunoresponsive 1 homolog (mouse) (IRG1), mRNA. [Source:RefSeq mRNA;Acc:NM_001030821]	GO:0019543:propionate catabolic process,GO:0047547:2-methylcitrate dehydratase activity,GO:0008152:metabolic process,GO:0006952:defense response,GO:0002760:positive regulation of antimicrobial humoral response,GO:0072573:tolerance induction to lipopolysaccharide,GO:0071222:cellular response to lipopolysaccharide,GO:0047613:aconitate decarboxylase activity,GO:0005739:mitochondrion,GO:0007566:embry…
Pituitary	gga-miR-122-5p	down	0.257102	0.00393894	ENSGALG00000012187	MGAT5	mannosyl (alpha-1,6-)-glycoprotein beta-1,6-N-acetyl-glucosaminyltransferase [Source:HGNC Symbol;Acc:HGNC:7049]	GO:0006487:protein N-linked glycosylation,GO:0030144:"alpha-1,6-mannosylglycoprotein 6-beta-N-acetylglucosaminyltransferase activity",GO:0070062:extracellular vesicular exosome,GO:0005794:Golgi apparatus,GO:0008375:acetylglucosaminyltransferase activity
Pituitary	gga-miR-122-5p	down	0.257102	0.00393894	ENSGALG00000004325	P4HA1	Gallus gallus prolyl 4-hydroxylase, alpha polypeptide I (P4HA1), transcript variant 1, mRNA. [Source:RefSeq mRNA;Acc:NM_001198735]	GO:0004656:procollagen-proline 4-dioxygenase activity,GO:0005506:iron ion binding,GO:0005783:endoplasmic reticulum,GO:0016491:oxidoreductase activity,GO:0016702:"oxidoreductase activity, acting on single donors with incorporation of molecular oxygen, incorporation of two atoms of oxygen",GO:0016705:"oxidoreductase activity, acting on paired donors, with incorporation or reduction of molecular oxy…
Pituitary	gga-miR-122-5p	down	0.257102	0.00393894	ENSGALG00000023909	ENTPD2	ectonucleoside triphosphate diphosphohydrolase 2 [Source:HGNC Symbol;Acc:HGNC:3364]	GO:0016787:hydrolase activity,GO:0070062:extracellular vesicular exosome,GO:0005886:plasma membrane,GO:0005515:protein binding,GO:0007186:G-protein coupled receptor signaling pathway,GO:0005605:basal lamina,GO:0017110:nucleoside-diphosphatase activity,GO:0030168:platelet activation,GO:0009181:purine ribonucleoside diphosphate catabolic process,GO:0017111:nucleoside-triphosphatase activity
Pituitary	gga-miR-122-5p	down	0.257102	0.00393894	ENSGALG00000023411	CD180	CD180 molecule [Source:HGNC Symbol;Acc:HGNC:6726]	GO:0005515:protein binding,GO:0031666:positive regulation of lipopolysaccharide-mediated signaling pathway,GO:0002322:B cell proliferation involved in immune response,GO:0071222:cellular response to lipopolysaccharide
Pituitary	gga-miR-122-5p	down	0.257102	0.00393894	ENSGALG00000001117	PFKFB2	6-phosphofructo-2-kinase/fructose-2,6-biphosphatase 2 [Source:HGNC Symbol;Acc:HGNC:8873]	GO:0003824:catalytic activity,GO:0003873:6-phosphofructo-2-kinase activity,GO:0004331:"fructose-2,6-bisphosphate 2-phosphatase activity",GO:0005524:ATP binding,GO:0006000:fructose metabolic process,GO:0006003:"fructose 2,6-bisphosphate metabolic process",GO:0008152:metabolic process,GO:0016311:dephosphorylation,GO:0046835:carbohydrate phosphorylation,GO:0005515:protein binding,GO:0006096:glycolyt…
Pituitary	gga-miR-122-5p	down	0.257102	0.00393894	ENSGALG00000016707	CLIC5	chloride intracellular channel 5 [Source:HGNC Symbol;Acc:HGNC:13517]	GO:0005247:voltage-gated chloride channel activity,GO:0006821:chloride transport,GO:0016020:membrane,GO:0044070:regulation of anion transport,GO:0070062:extracellular vesicular exosome,GO:0005515:protein binding,GO:0015629:actin cytoskeleton,GO:0007605:sensory perception of sound,GO:0050885:neuromuscular process controlling balance,GO:0032420:stereocilium,GO:0002021:response to dietary excess,GO:…
Pituitary	gga-miR-122-5p	down	0.257102	0.00393894	ENSGALG00000011897	SMDT1	single-pass membrane protein with aspartate-rich tail 1 [Source:HGNC Symbol;Acc:HGNC:25055]	GO:0036444:calcium ion transmembrane import into mitochondrion,GO:1990246:uniplex complex,GO:0051560:mitochondrial calcium ion homeostasis,GO:0006851:mitochondrial calcium ion transport,GO:0031305:integral component of mitochondrial inner membrane,GO:0005739:mitochondrion
Pituitary	gga-miR-122-5p	down	0.257102	0.00393894	ENSGALG00000005303	CCDC13	coiled-coil domain containing 13 [Source:HGNC Symbol;Acc:HGNC:26358]	-
Pituitary	gga-miR-122-5p	down	0.257102	0.00393894	ENSGALG00000026838	MDFIC	MyoD family inhibitor domain containing [Source:HGNC Symbol;Acc:HGNC:28870]	GO:0005730:nucleolus,GO:0045893:"positive regulation of transcription, DNA-templated",GO:0005794:Golgi apparatus,GO:0005737:cytoplasm,GO:0005515:protein binding,GO:0005634:nucleus,GO:0050434:positive regulation of viral transcription,GO:0030332:cyclin binding,GO:0008134:transcription factor binding,GO:0030111:regulation of Wnt signaling pathway,GO:0030957:Tat protein binding,GO:0007257:activation…
Pituitary	gga-miR-122-5p	down	0.257102	0.00393894	ENSGALG00000015914	CALB1	Gallus gallus calbindin 1, 28kDa (CALB1), mRNA. [Source:RefSeq mRNA;Acc:NM_205513]	GO:0005509:calcium ion binding,GO:0005499:vitamin D binding,GO:0006816:calcium ion transport,GO:0006874:cellular calcium ion homeostasis,GO:0012506:vesicle membrane,GO:0019233:sensory perception of pain,GO:0045211:postsynaptic membrane,GO:0046872:metal ion binding,GO:0070062:extracellular vesicular exosome,GO:0008270:zinc ion binding,GO:0005515:protein binding,GO:0005634:nucleus,GO:0007616:long-t…
Pituitary	gga-miR-122-5p	down	0.257102	0.00393894	ENSGALG00000016054	KCNJ6	potassium inwardly-rectifying channel, subfamily J, member 6 [Source:HGNC Symbol;Acc:HGNC:6267]	GO:0005242:inward rectifier potassium channel activity,GO:0005244:voltage-gated ion channel activity,GO:0006810:transport,GO:0006811:ion transport,GO:0006813:potassium ion transport,GO:0015467:G-protein activated inward rectifier potassium channel activity,GO:0016020:membrane,GO:0016021:integral component of membrane,GO:0034765:regulation of ion transmembrane transport,GO:0071805:potassium ion tr…
Pituitary	gga-miR-122-5p	down	0.257102	0.00393894	ENSGALG00000001314	PTGS1	prostaglandin-endoperoxide synthase 1 (prostaglandin G/H synthase and cyclooxygenase) [Source:HGNC Symbol;Acc:HGNC:9604]	GO:0004601:peroxidase activity,GO:0006979:response to oxidative stress,GO:0020037:heme binding,GO:0055114:oxidation-reduction process,GO:0005515:protein binding,GO:0004666:prostaglandin-endoperoxide synthase activity,GO:0019371:cyclooxygenase pathway,GO:0005737:cytoplasm,GO:0042127:regulation of cell proliferation,GO:0001750:photoreceptor outer segment,GO:0008217:regulation of blood pressure,GO:0…
Pituitary	gga-miR-122-5p	down	0.257102	0.00393894	ENSGALG00000016459	FAM84A	family with sequence similarity 84, member A [Source:HGNC Symbol;Acc:HGNC:20743]	-
Pituitary	gga-miR-122-5p	down	0.257102	0.00393894	ENSGALG00000016707	CLIC5	chloride intracellular channel 5 [Source:HGNC Symbol;Acc:HGNC:13517]	GO:0005247:voltage-gated chloride channel activity,GO:0006821:chloride transport,GO:0016020:membrane,GO:0044070:regulation of anion transport,GO:0070062:extracellular vesicular exosome,GO:0005515:protein binding,GO:0015629:actin cytoskeleton,GO:0007605:sensory perception of sound,GO:0050885:neuromuscular process controlling balance,GO:0032420:stereocilium,GO:0002021:response to dietary excess,GO:…
Pituitary	gga-miR-122-5p	down	0.257102	0.00393894	ENSGALG00000007877	PIP4K2A	Gallus gallus phosphatidylinositol-5-phosphate 4-kinase, type II, alpha (PIP4K2A), mRNA. [Source:RefSeq mRNA;Acc:NM_001030971]	GO:0016307:phosphatidylinositol phosphate kinase activity,GO:0046488:phosphatidylinositol metabolic process,GO:0046854:phosphatidylinositol phosphorylation,GO:0000166:nucleotide binding,GO:0005524:ATP binding,GO:0005634:nucleus,GO:0005737:cytoplasm,GO:0005886:plasma membrane,GO:0016020:membrane,GO:0016301:kinase activity,GO:0016309:1-phosphatidylinositol-5-phosphate 4-kinase activity,GO:0016310:p…
Pituitary	gga-miR-122-5p	down	0.257102	0.00393894	ENSGALG00000016906	SPRY2	Gallus gallus sprouty homolog 2 (Drosophila) (SPRY2), mRNA. [Source:RefSeq mRNA;Acc:NM_204800]	GO:0007275:multicellular organismal development,GO:0009966:regulation of signal transduction,GO:0016020:membrane,GO:0005515:protein binding,GO:0010628:positive regulation of gene expression,GO:0043066:negative regulation of apoptotic process,GO:0051897:positive regulation of protein kinase B signaling,GO:0033138:positive regulation of peptidyl-serine phosphorylation,GO:0071902:positive regulation…
Pituitary	gga-miR-122-5p	down	0.257102	0.00393894	ENSGALG00000000750	CAPN5	calpain 5 [Source:HGNC Symbol;Acc:HGNC:1482]	GO:0004198:calcium-dependent cysteine-type endopeptidase activity,GO:0005622:intracellular,GO:0005737:cytoplasm,GO:0006508:proteolysis,GO:0008233:peptidase activity,GO:0008234:cysteine-type peptidase activity,GO:0016787:hydrolase activity,GO:0005515:protein binding,GO:0070062:extracellular vesicular exosome,GO:0009986:cell surface,GO:0005925:focal adhesion
Pituitary	gga-miR-122-5p	down	0.257102	0.00393894	ENSGALG00000011141	ITGB6	integrin, beta 6 [Source:HGNC Symbol;Acc:HGNC:6161]	GO:0004872:receptor activity,GO:0007155:cell adhesion,GO:0007160:cell-matrix adhesion,GO:0007229:integrin-mediated signaling pathway,GO:0007275:multicellular organismal development,GO:0008305:integrin complex,GO:0016020:membrane,GO:0016021:integral component of membrane,GO:0070062:extracellular vesicular exosome,GO:0043235:receptor complex,GO:0009897:external side of plasma membrane,GO:0005178:in…
Pituitary	gga-miR-122-5p	down	0.257102	0.00393894	ENSGALG00000002240	C3orf18	chromosome 3 open reading frame 18 [Source:HGNC Symbol;Acc:HGNC:24837]	-
Pituitary	gga-miR-122-5p	down	0.257102	0.00393894	ENSGALG00000017254	DLG2	discs, large homolog 2 (Drosophila) [Source:HGNC Symbol;Acc:HGNC:2901]	GO:0005515:protein binding
Pituitary	gga-miR-122-5p	down	0.257102	0.00393894	ENSGALG00000004759	DHRS7B	dehydrogenase/reductase (SDR family) member 7B [Source:HGNC Symbol;Acc:HGNC:24547]	GO:0008152:metabolic process,GO:0016491:oxidoreductase activity,GO:0055114:oxidation-reduction process,GO:0016020:membrane
Pituitary	gga-miR-122-5p	down	0.257102	0.00393894	ENSGALG00000028130	KIAA1644	KIAA1644 [Source:HGNC Symbol;Acc:HGNC:29335]	-
Pituitary	gga-miR-122-5p	down	0.257102	0.00393894	ENSGALG00000013480	MTHFD2	Gallus gallus methylenetetrahydrofolate dehydrogenase (NADP+ dependent) 2, methenyltetrahydrofolate cyclohydrolase (MTHFD2), nuclear gene encoding mitochondrial protein, mRNA. [Source:RefSeq mRNA;Acc:NM_001031360]	GO:0003824:catalytic activity,GO:0004488:methylenetetrahydrofolate dehydrogenase (NADP+) activity,GO:0009396:folic acid-containing compound biosynthetic process,GO:0055114:oxidation-reduction process,GO:0005615:extracellular space,GO:0000287:magnesium ion binding,GO:0004487:methylenetetrahydrofolate dehydrogenase (NAD+) activity,GO:0046653:tetrahydrofolate metabolic process,GO:0042301:phosphate i…
Pituitary	gga-miR-122-5p	down	0.257102	0.00393894	ENSGALG00000015605	BACH2	BTB and CNC homology 1, basic leucine zipper transcription factor 2 [Source:HGNC Symbol;Acc:HGNC:14078]	GO:0003677:DNA binding,GO:0003700:sequence-specific DNA binding transcription factor activity,GO:0005634:nucleus,GO:0006355:"regulation of transcription, DNA-templated",GO:0043565:sequence-specific DNA binding,GO:0005515:protein binding,GO:0000122:negative regulation of transcription from RNA polymerase II promoter,GO:0000980:RNA polymerase II distal enhancer sequence-specific DNA binding,GO:0001…
Pituitary	gga-miR-122-5p	down	0.257102	0.00393894	ENSGALG00000002631	LRRC75A	leucine rich repeat containing 75A [Source:HGNC Symbol;Acc:HGNC:32403]	-
Pituitary	gga-miR-122-5p	down	0.257102	0.00393894	ENSGALG00000001117	PFKFB2	6-phosphofructo-2-kinase/fructose-2,6-biphosphatase 2 [Source:HGNC Symbol;Acc:HGNC:8873]	GO:0003824:catalytic activity,GO:0003873:6-phosphofructo-2-kinase activity,GO:0004331:"fructose-2,6-bisphosphate 2-phosphatase activity",GO:0005524:ATP binding,GO:0006000:fructose metabolic process,GO:0006003:"fructose 2,6-bisphosphate metabolic process",GO:0008152:metabolic process,GO:0016311:dephosphorylation,GO:0046835:carbohydrate phosphorylation,GO:0005515:protein binding,GO:0006096:glycolyt…
Pituitary	gga-miR-122-5p	down	0.257102	0.00393894	ENSGALG00000011432	CDC42BPB	CDC42 binding protein kinase beta (DMPK-like) [Source:HGNC Symbol;Acc:HGNC:1738]	GO:0000166:nucleotide binding,GO:0004672:protein kinase activity,GO:0004674:protein serine/threonine kinase activity,GO:0005083:small GTPase regulator activity,GO:0005524:ATP binding,GO:0006468:protein phosphorylation,GO:0016301:kinase activity,GO:0016310:phosphorylation,GO:0016740:transferase activity,GO:0016772:"transferase activity, transferring phosphorus-containing groups",GO:0035556:intrace…
Pituitary	gga-miR-122-5p	down	0.257102	0.00393894	ENSGALG00000007980	KCNG1	potassium voltage-gated channel, subfamily G, member 1 [Source:HGNC Symbol;Acc:HGNC:6248]	GO:0005216:ion channel activity,GO:0005244:voltage-gated ion channel activity,GO:0005249:voltage-gated potassium channel activity,GO:0005251:delayed rectifier potassium channel activity,GO:0005267:potassium channel activity,GO:0006810:transport,GO:0006811:ion transport,GO:0006813:potassium ion transport,GO:0008076:voltage-gated potassium channel complex,GO:0016020:membrane,GO:0016021:integral com…
Pituitary	gga-miR-122-5p	down	0.257102	0.00393894	ENSGALG00000015605	BACH2	BTB and CNC homology 1, basic leucine zipper transcription factor 2 [Source:HGNC Symbol;Acc:HGNC:14078]	GO:0003677:DNA binding,GO:0003700:sequence-specific DNA binding transcription factor activity,GO:0005634:nucleus,GO:0006355:"regulation of transcription, DNA-templated",GO:0043565:sequence-specific DNA binding,GO:0005515:protein binding,GO:0000122:negative regulation of transcription from RNA polymerase II promoter,GO:0000980:RNA polymerase II distal enhancer sequence-specific DNA binding,GO:0001…
Pituitary	gga-miR-122-5p	down	0.257102	0.00393894	ENSGALG00000007273	HSPA4	heat shock 70kDa protein 4 [Source:HGNC Symbol;Acc:HGNC:5237]	GO:0000166:nucleotide binding,GO:0005524:ATP binding,GO:0000902:cell morphogenesis,GO:0005739:mitochondrion,GO:0070062:extracellular vesicular exosome,GO:0005829:cytosol,GO:0051131:chaperone-mediated protein complex assembly,GO:0045040:protein import into mitochondrial outer membrane,GO:0005515:protein binding
Pituitary	gga-miR-122-5p	down	0.257102	0.00393894	ENSGALG00000004759	DHRS7B	dehydrogenase/reductase (SDR family) member 7B [Source:HGNC Symbol;Acc:HGNC:24547]	GO:0008152:metabolic process,GO:0016491:oxidoreductase activity,GO:0055114:oxidation-reduction process,GO:0016020:membrane
Pituitary	gga-miR-122-5p	down	0.257102	0.00393894	ENSGALG00000004759	DHRS7B	dehydrogenase/reductase (SDR family) member 7B [Source:HGNC Symbol;Acc:HGNC:24547]	GO:0008152:metabolic process,GO:0016491:oxidoreductase activity,GO:0055114:oxidation-reduction process,GO:0016020:membrane
Pituitary	gga-miR-122-5p	down	0.257102	0.00393894	ENSGALG00000013868	IL22RA2	interleukin 22 receptor, alpha 2 [Source:HGNC Symbol;Acc:HGNC:14901]	GO:0005515:protein binding,GO:0019221:cytokine-mediated signaling pathway,GO:0042018:interleukin-22 receptor activity,GO:0042017:interleukin-22 binding,GO:0005829:cytosol,GO:0050728:negative regulation of inflammatory response,GO:0042516:regulation of tyrosine phosphorylation of Stat3 protein
Pituitary	gga-miR-122-5p	down	0.257102	0.00393894	ENSGALG00000015564	PREX2	phosphatidylinositol-3,4,5-trisphosphate-dependent Rac exchange factor 2 [Source:HGNC Symbol;Acc:HGNC:22950]	GO:0005085:guanyl-nucleotide exchange factor activity,GO:0005089:Rho guanyl-nucleotide exchange factor activity,GO:0035023:regulation of Rho protein signal transduction,GO:0035556:intracellular signal transduction,GO:0005515:protein binding,GO:0007186:G-protein coupled receptor signaling pathway,GO:0032855:positive regulation of Rac GTPase activity,GO:0030676:Rac guanyl-nucleotide exchange factor…
Pituitary	gga-miR-122-5p	down	0.257102	0.00393894	ENSGALG00000001117	PFKFB2	6-phosphofructo-2-kinase/fructose-2,6-biphosphatase 2 [Source:HGNC Symbol;Acc:HGNC:8873]	GO:0003824:catalytic activity,GO:0003873:6-phosphofructo-2-kinase activity,GO:0004331:"fructose-2,6-bisphosphate 2-phosphatase activity",GO:0005524:ATP binding,GO:0006000:fructose metabolic process,GO:0006003:"fructose 2,6-bisphosphate metabolic process",GO:0008152:metabolic process,GO:0016311:dephosphorylation,GO:0046835:carbohydrate phosphorylation,GO:0005515:protein binding,GO:0006096:glycolyt…
Pituitary	gga-miR-122-5p	down	0.257102	0.00393894	ENSGALG00000008942	FOXN2	Gallus gallus forkhead box N2 (FOXN2), mRNA. [Source:RefSeq mRNA;Acc:NM_001039284]	GO:0003677:DNA binding,GO:0003700:sequence-specific DNA binding transcription factor activity,GO:0005634:nucleus,GO:0006351:"transcription, DNA-templated",GO:0006355:"regulation of transcription, DNA-templated",GO:0043565:sequence-specific DNA binding,GO:0043231:intracellular membrane-bounded organelle,GO:0035914:skeletal muscle cell differentiation
Pituitary	gga-miR-122-5p	down	0.257102	0.00393894	ENSGALG00000008160	CNNM2	cyclin and CBS domain divalent metal cation transport mediator 2 [Source:HGNC Symbol;Acc:HGNC:103]	GO:0010960:magnesium ion homeostasis,GO:0016323:basolateral plasma membrane,GO:0015693:magnesium ion transport
Pituitary	gga-miR-122-5p	down	0.257102	0.00393894	ENSGALG00000002305	ZBTB41	zinc finger and BTB domain containing 41 [Source:HGNC Symbol;Acc:HGNC:24819]	GO:0003676:nucleic acid binding,GO:0005634:nucleus,GO:0046872:metal ion binding,GO:0005515:protein binding
Pituitary	gga-miR-122-5p	down	0.257102	0.00393894	ENSGALG00000016735	TUBGCP5	tubulin, gamma complex associated protein 5 [Source:HGNC Symbol;Acc:HGNC:18600]	GO:0000226:microtubule cytoskeleton organization,GO:0000922:spindle pole,GO:0005815:microtubule organizing center,GO:0008017:microtubule binding,GO:0005813:centrosome,GO:0005737:cytoplasm,GO:0005634:nucleus,GO:0007020:microtubule nucleation,GO:0008274:gamma-tubulin ring complex
Pituitary	gga-miR-122-5p	down	0.257102	0.00393894	ENSGALG00000011141	ITGB6	integrin, beta 6 [Source:HGNC Symbol;Acc:HGNC:6161]	GO:0004872:receptor activity,GO:0007155:cell adhesion,GO:0007160:cell-matrix adhesion,GO:0007229:integrin-mediated signaling pathway,GO:0007275:multicellular organismal development,GO:0008305:integrin complex,GO:0016020:membrane,GO:0016021:integral component of membrane,GO:0070062:extracellular vesicular exosome,GO:0043235:receptor complex,GO:0009897:external side of plasma membrane,GO:0005178:in…
Pituitary	gga-miR-122-5p	down	0.257102	0.00393894	ENSGALG00000005303	CCDC13	coiled-coil domain containing 13 [Source:HGNC Symbol;Acc:HGNC:26358]	-
Pituitary	gga-miR-122-5p	down	0.257102	0.00393894	ENSGALG00000007653	RAE1	Gallus gallus RAE1 RNA export 1 homolog (S. pombe) (RAE1), mRNA. [Source:RefSeq mRNA;Acc:NM_001030868]	GO:0005515:protein binding,GO:0005730:nucleolus,GO:0005634:nucleus,GO:0071407:cellular response to organic cyclic compound
Pituitary	gga-miR-135a-1-3p	down	0.10792	0.0473097	ENSGALG00000003011	TOM1L1	target of myb1 (chicken)-like 1 [Source:HGNC Symbol;Acc:HGNC:11983]	GO:0005622:intracellular,GO:0006886:intracellular protein transport,GO:0030295:protein kinase activator activity,GO:0070062:extracellular vesicular exosome,GO:0005829:cytosol,GO:0005737:cytoplasm,GO:0005515:protein binding,GO:0005768:endosome,GO:0007165:signal transduction,GO:0030276:clathrin binding,GO:0019901:protein kinase binding,GO:0031954:positive regulation of protein autophosphorylation,G…
Pituitary	gga-miR-135a-1-3p	down	0.10792	0.0473097	ENSGALG00000009172	OSBPL6	oxysterol binding protein-like 6 [Source:HGNC Symbol;Acc:HGNC:16388]	GO:0006810:transport,GO:0006869:lipid transport,GO:0005829:cytosol,GO:0005515:protein binding,GO:0005886:plasma membrane,GO:0031965:nuclear membrane,GO:0097038:perinuclear endoplasmic reticulum
Pituitary	gga-miR-135a-1-3p	down	0.10792	0.0473097	ENSGALG00000007554	RAB22A	Gallus gallus RAB22A, member RAS oncogene family (RAB22A), mRNA. [Source:RefSeq mRNA;Acc:NM_001030867]	GO:0000166:nucleotide binding,GO:0005525:GTP binding,GO:0007264:small GTPase mediated signal transduction,GO:0015031:protein transport,GO:0003924:GTPase activity,GO:0006184:GTP catabolic process,GO:0006886:intracellular protein transport,GO:0006913:nucleocytoplasmic transport,GO:0007165:signal transduction,GO:0005622:intracellular,GO:0005634:nucleus,GO:0005737:cytoplasm,GO:0016020:membrane,GO:007…
Pituitary	gga-miR-135a-1-3p	down	0.10792	0.0473097	ENSGALG00000029102	PXYLP1	2-phosphoxylose phosphatase 1 [Source:HGNC Symbol;Acc:HGNC:26303]	GO:0003993:acid phosphatase activity,GO:0016311:dephosphorylation
Pituitary	gga-miR-135a-1-3p	down	0.10792	0.0473097	ENSGALG00000014370	SEL1L3	sel-1 suppressor of lin-12-like 3 (C. elegans) [Source:HGNC Symbol;Acc:HGNC:29108]	-
Pituitary	gga-miR-135a-1-3p	down	0.10792	0.0473097	ENSGALG00000029102	PXYLP1	2-phosphoxylose phosphatase 1 [Source:HGNC Symbol;Acc:HGNC:26303]	GO:0003993:acid phosphatase activity,GO:0016311:dephosphorylation
Pituitary	gga-miR-135a-1-3p	down	0.10792	0.0473097	ENSGALG00000015673	ZFHX4	zinc finger homeobox 4 [Source:HGNC Symbol;Acc:HGNC:30939]	GO:0003676:nucleic acid binding,GO:0003677:DNA binding,GO:0003700:sequence-specific DNA binding transcription factor activity,GO:0005634:nucleus,GO:0006355:"regulation of transcription, DNA-templated",GO:0008270:zinc ion binding,GO:0043565:sequence-specific DNA binding,GO:0046872:metal ion binding,GO:0003779:actin binding,GO:0007010:cytoskeleton organization
Pituitary	gga-miR-135a-1-3p	down	0.10792	0.0473097	ENSGALG00000008944	FBXO11	F-box protein 11 [Source:HGNC Symbol;Acc:HGNC:13590]	GO:0004842:ubiquitin-protein transferase activity,GO:0008270:zinc ion binding,GO:0016567:protein ubiquitination,GO:0005515:protein binding,GO:0005730:nucleolus,GO:0005737:cytoplasm,GO:0005634:nucleus,GO:0006464:cellular protein modification process,GO:0016274:protein-arginine N-methyltransferase activity,GO:0035246:peptidyl-arginine N-methylation,GO:0007605:sensory perception of sound
Pituitary	gga-miR-135a-1-3p	down	0.10792	0.0473097	ENSGALG00000004018	GLYCTK	glycerate kinase [Source:HGNC Symbol;Acc:HGNC:24247]	GO:0005737:cytoplasm,GO:0005515:protein binding,GO:0006468:protein phosphorylation,GO:0008887:glycerate kinase activity,GO:0005739:mitochondrion
Pituitary	gga-miR-135a-1-3p	down	0.10792	0.0473097	ENSGALG00000015910	CD109	CD109 molecule [Source:HGNC Symbol;Acc:HGNC:21685]	GO:0004866:endopeptidase inhibitor activity,GO:0005576:extracellular region,GO:0005615:extracellular space,GO:0010951:negative regulation of endopeptidase activity,GO:0009986:cell surface,GO:0030512:negative regulation of transforming growth factor beta receptor signaling pathway,GO:0050431:transforming growth factor beta binding,GO:0061045:negative regulation of wound healing,GO:0001933:negative…
Pituitary	gga-miR-135a-1-3p	down	0.10792	0.0473097	ENSGALG00000024357	B-G	Gallus gallus MHC B-G antigen (B-G), transcript variant 1, mRNA. [Source:RefSeq mRNA;Acc:NM_001031810]	GO:0016020:membrane,GO:0016021:integral component of membrane,GO:0005515:protein binding
Pituitary	gga-miR-135a-1-3p	down	0.10792	0.0473097	ENSGALG00000009172	OSBPL6	oxysterol binding protein-like 6 [Source:HGNC Symbol;Acc:HGNC:16388]	GO:0006810:transport,GO:0006869:lipid transport,GO:0005829:cytosol,GO:0005515:protein binding,GO:0005886:plasma membrane,GO:0031965:nuclear membrane,GO:0097038:perinuclear endoplasmic reticulum
Pituitary	gga-miR-135a-1-3p	down	0.10792	0.0473097	ENSGALG00000001957	ITCH	itchy E3 ubiquitin protein ligase [Source:HGNC Symbol;Acc:HGNC:13890]	GO:0002218:activation of innate immune response,GO:0004842:ubiquitin-protein transferase activity,GO:0016567:protein ubiquitination,GO:0016874:ligase activity,GO:0045087:innate immune response,GO:0005515:protein binding,GO:0070062:extracellular vesicular exosome,GO:0016020:membrane,GO:0006511:ubiquitin-dependent protein catabolic process,GO:0005737:cytoplasm,GO:0005886:plasma membrane,GO:0043066:…
Pituitary	gga-miR-135a-1-3p	down	0.10792	0.0473097	ENSGALG00000015673	ZFHX4	zinc finger homeobox 4 [Source:HGNC Symbol;Acc:HGNC:30939]	GO:0003676:nucleic acid binding,GO:0003677:DNA binding,GO:0003700:sequence-specific DNA binding transcription factor activity,GO:0005634:nucleus,GO:0006355:"regulation of transcription, DNA-templated",GO:0008270:zinc ion binding,GO:0043565:sequence-specific DNA binding,GO:0046872:metal ion binding,GO:0003779:actin binding,GO:0007010:cytoskeleton organization
Pituitary	gga-miR-135a-1-3p	down	0.10792	0.0473097	ENSGALG00000003634	PTEN	phosphatase and tensin homolog [Source:HGNC Symbol;Acc:HGNC:9588]	GO:0000287:magnesium ion binding,GO:0004725:protein tyrosine phosphatase activity,GO:0006470:protein dephosphorylation,GO:0008138:protein tyrosine/serine/threonine phosphatase activity,GO:0008285:negative regulation of cell proliferation,GO:0016311:dephosphorylation,GO:0016314:"phosphatidylinositol-3,4,5-trisphosphate 3-phosphatase activity",GO:0016791:phosphatase activity,GO:0030165:PDZ domain b…
Pituitary	gga-miR-135a-1-3p	down	0.10792	0.0473097	ENSGALG00000008944	FBXO11	F-box protein 11 [Source:HGNC Symbol;Acc:HGNC:13590]	GO:0004842:ubiquitin-protein transferase activity,GO:0008270:zinc ion binding,GO:0016567:protein ubiquitination,GO:0005515:protein binding,GO:0005730:nucleolus,GO:0005737:cytoplasm,GO:0005634:nucleus,GO:0006464:cellular protein modification process,GO:0016274:protein-arginine N-methyltransferase activity,GO:0035246:peptidyl-arginine N-methylation,GO:0007605:sensory perception of sound
Pituitary	gga-miR-135a-1-3p	down	0.10792	0.0473097	ENSGALG00000012414	GNPNAT1	glucosamine-phosphate N-acetyltransferase 1 [Source:HGNC Symbol;Acc:HGNC:19980]	GO:0008080:N-acetyltransferase activity,GO:0008152:metabolic process,GO:0005770:late endosome,GO:0005794:Golgi apparatus,GO:0005793:endoplasmic reticulum-Golgi intermediate compartment,GO:0004343:glucosamine 6-phosphate N-acetyltransferase activity
Pituitary	gga-miR-135a-1-3p	down	0.10792	0.0473097	ENSGALG00000006420	ABHD17C	Gallus gallus family with sequence similarity 108, member C1 (FAM108C1), mRNA. [Source:RefSeq mRNA;Acc:NM_001007826]	GO:0008152:metabolic process,GO:0016787:hydrolase activity,GO:0008236:serine-type peptidase activity,GO:0006508:proteolysis
Pituitary	gga-miR-135a-1-3p	down	0.10792	0.0473097	ENSGALG00000009172	OSBPL6	oxysterol binding protein-like 6 [Source:HGNC Symbol;Acc:HGNC:16388]	GO:0006810:transport,GO:0006869:lipid transport,GO:0005829:cytosol,GO:0005515:protein binding,GO:0005886:plasma membrane,GO:0031965:nuclear membrane,GO:0097038:perinuclear endoplasmic reticulum
Pituitary	gga-miR-135a-1-3p	down	0.10792	0.0473097	ENSGALG00000004107	ITM2A	Gallus gallus integral membrane protein 2A (ITM2A), mRNA. [Source:RefSeq mRNA;Acc:NM_001012571]	GO:0005515:protein binding
Pituitary	gga-miR-135a-1-3p	down	0.10792	0.0473097	ENSGALG00000004018	GLYCTK	glycerate kinase [Source:HGNC Symbol;Acc:HGNC:24247]	GO:0005737:cytoplasm,GO:0005515:protein binding,GO:0006468:protein phosphorylation,GO:0008887:glycerate kinase activity,GO:0005739:mitochondrion
Pituitary	gga-miR-135a-1-3p	down	0.10792	0.0473097	ENSGALG00000005999	ABTB1	Gallus gallus ankyrin repeat and BTB (POZ) domain containing 1 (ABTB1), mRNA. [Source:RefSeq mRNA;Acc:NM_001030598]	GO:0005515:protein binding,GO:0005730:nucleolus,GO:0005737:cytoplasm,GO:0005886:plasma membrane
Pituitary	gga-miR-135a-1-3p	down	0.10792	0.0473097	ENSGALG00000013063	SRD5A1	steroid-5-alpha-reductase, alpha polypeptide 1 (3-oxo-5 alpha-steroid delta 4-dehydrogenase alpha 1) [Source:HGNC Symbol;Acc:HGNC:11284]	GO:0003865:3-oxo-5-alpha-steroid 4-dehydrogenase activity,GO:0005737:cytoplasm,GO:0006629:lipid metabolic process,GO:0008202:steroid metabolic process,GO:0016020:membrane,GO:0016021:integral component of membrane,GO:0016627:"oxidoreductase activity, acting on the CH-CH group of donors",GO:0055114:oxidation-reduction process,GO:0006702:androgen biosynthetic process
Pituitary	gga-miR-135a-1-3p	down	0.10792	0.0473097	ENSGALG00000015491	GPR89	Gallus gallus G protein-coupled receptor 89B (GPR89B), mRNA. [Source:RefSeq mRNA;Acc:NM_001030791]	GO:0000139:Golgi membrane,GO:0005244:voltage-gated ion channel activity,GO:0005794:Golgi apparatus,GO:0006810:transport,GO:0006811:ion transport,GO:0008308:voltage-gated anion channel activity,GO:0015031:protein transport,GO:0016020:membrane,GO:0016021:integral component of membrane,GO:0030660:Golgi-associated vesicle membrane,GO:0032580:Golgi cisterna membrane,GO:0034765:regulation of ion transm…
Pituitary	gga-miR-135a-1-3p	down	0.10792	0.0473097	ENSGALG00000025811	CMC1	C-x(9)-C motif containing 1 [Source:HGNC Symbol;Acc:HGNC:28783]	GO:0005739:mitochondrion
Pituitary	gga-miR-135a-1-3p	down	0.10792	0.0473097	ENSGALG00000012877	CREB3L2	cAMP responsive element binding protein 3-like 2 [Source:HGNC Symbol;Acc:HGNC:23720]	GO:0003700:sequence-specific DNA binding transcription factor activity,GO:0006355:"regulation of transcription, DNA-templated",GO:0043565:sequence-specific DNA binding,GO:0003677:DNA binding,GO:0045893:"positive regulation of transcription, DNA-templated",GO:0005783:endoplasmic reticulum,GO:0005634:nucleus,GO:0044212:transcription regulatory region DNA binding,GO:0035497:cAMP response element bin…
Pituitary	gga-miR-135a-1-3p	down	0.10792	0.0473097	ENSGALG00000004018	GLYCTK	glycerate kinase [Source:HGNC Symbol;Acc:HGNC:24247]	GO:0005737:cytoplasm,GO:0005515:protein binding,GO:0006468:protein phosphorylation,GO:0008887:glycerate kinase activity,GO:0005739:mitochondrion
Pituitary	gga-miR-135a-1-3p	down	0.10792	0.0473097	ENSGALG00000021592	TLCD2	TLC domain containing 2 [Source:HGNC Symbol;Acc:HGNC:33522]	GO:0016020:membrane,GO:0016021:integral component of membrane
Pituitary	gga-miR-135a-1-3p	down	0.10792	0.0473097	ENSGALG00000011557	UHRF1BP1L	UHRF1 binding protein 1-like [Source:HGNC Symbol;Acc:HGNC:29102]	-
Pituitary	gga-miR-135a-1-3p	down	0.10792	0.0473097	ENSGALG00000001785	HSD3B7	hydroxy-delta-5-steroid dehydrogenase, 3 beta- and steroid delta-isomerase 7 [Source:HGNC Symbol;Acc:HGNC:18324]	GO:0003854:3-beta-hydroxy-delta5-steroid dehydrogenase activity,GO:0006694:steroid biosynthetic process,GO:0016491:oxidoreductase activity,GO:0016616:"oxidoreductase activity, acting on the CH-OH group of donors, NAD or NADP as acceptor",GO:0055114:oxidation-reduction process,GO:0003824:catalytic activity,GO:0050662:coenzyme binding,GO:0008152:metabolic process,GO:0009058:biosynthetic process
Pituitary	gga-miR-135a-1-3p	down	0.10792	0.0473097	ENSGALG00000012414	GNPNAT1	glucosamine-phosphate N-acetyltransferase 1 [Source:HGNC Symbol;Acc:HGNC:19980]	GO:0008080:N-acetyltransferase activity,GO:0008152:metabolic process,GO:0005770:late endosome,GO:0005794:Golgi apparatus,GO:0005793:endoplasmic reticulum-Golgi intermediate compartment,GO:0004343:glucosamine 6-phosphate N-acetyltransferase activity
Pituitary	gga-miR-135a-1-3p	down	0.10792	0.0473097	ENSGALG00000003011	TOM1L1	target of myb1 (chicken)-like 1 [Source:HGNC Symbol;Acc:HGNC:11983]	GO:0005622:intracellular,GO:0006886:intracellular protein transport,GO:0030295:protein kinase activator activity,GO:0070062:extracellular vesicular exosome,GO:0005829:cytosol,GO:0005737:cytoplasm,GO:0005515:protein binding,GO:0005768:endosome,GO:0007165:signal transduction,GO:0030276:clathrin binding,GO:0019901:protein kinase binding,GO:0031954:positive regulation of protein autophosphorylation,G…
Pituitary	gga-miR-135a-1-3p	down	0.10792	0.0473097	ENSGALG00000009172	OSBPL6	oxysterol binding protein-like 6 [Source:HGNC Symbol;Acc:HGNC:16388]	GO:0006810:transport,GO:0006869:lipid transport,GO:0005829:cytosol,GO:0005515:protein binding,GO:0005886:plasma membrane,GO:0031965:nuclear membrane,GO:0097038:perinuclear endoplasmic reticulum
Pituitary	gga-miR-135a-1-3p	down	0.10792	0.0473097	ENSGALG00000008472	EHMT1	Gallus gallus euchromatic histone-lysine N-methyltransferase 1 (EHMT1), mRNA. [Source:RefSeq mRNA;Acc:NM_001012532]	GO:0005634:nucleus,GO:0005694:chromosome,GO:0008168:methyltransferase activity,GO:0008270:zinc ion binding,GO:0016740:transferase activity,GO:0018024:histone-lysine N-methyltransferase activity,GO:0032259:methylation,GO:0034968:histone lysine methylation,GO:0005515:protein binding,GO:0005737:cytoplasm,GO:0005886:plasma membrane,GO:0016568:chromatin modification,GO:0018027:peptidyl-lysine dimethyl…
Pituitary	gga-miR-135a-1-3p	down	0.10792	0.0473097	ENSGALG00000019157	SMPX	small muscle protein, X-linked [Source:HGNC Symbol;Acc:HGNC:11122]	GO:0005634:nucleus,GO:0005737:cytoplasm,GO:0005927:muscle tendon junction,GO:0043292:contractile fiber,GO:0031430:M band,GO:0043034:costamere
Pituitary	gga-miR-135a-1-3p	down	0.10792	0.0473097	ENSGALG00000008944	FBXO11	F-box protein 11 [Source:HGNC Symbol;Acc:HGNC:13590]	GO:0004842:ubiquitin-protein transferase activity,GO:0008270:zinc ion binding,GO:0016567:protein ubiquitination,GO:0005515:protein binding,GO:0005730:nucleolus,GO:0005737:cytoplasm,GO:0005634:nucleus,GO:0006464:cellular protein modification process,GO:0016274:protein-arginine N-methyltransferase activity,GO:0035246:peptidyl-arginine N-methylation,GO:0007605:sensory perception of sound
Pituitary	gga-miR-135a-1-3p	down	0.10792	0.0473097	ENSGALG00000015910	CD109	CD109 molecule [Source:HGNC Symbol;Acc:HGNC:21685]	GO:0004866:endopeptidase inhibitor activity,GO:0005576:extracellular region,GO:0005615:extracellular space,GO:0010951:negative regulation of endopeptidase activity,GO:0009986:cell surface,GO:0030512:negative regulation of transforming growth factor beta receptor signaling pathway,GO:0050431:transforming growth factor beta binding,GO:0061045:negative regulation of wound healing,GO:0001933:negative…
Pituitary	gga-miR-135a-1-3p	down	0.10792	0.0473097	ENSGALG00000024357	B-G	Gallus gallus MHC B-G antigen (B-G), transcript variant 1, mRNA. [Source:RefSeq mRNA;Acc:NM_001031810]	GO:0016020:membrane,GO:0016021:integral component of membrane,GO:0005515:protein binding
Pituitary	gga-miR-135a-1-3p	down	0.10792	0.0473097	ENSGALG00000003308	ERLIN1	Gallus gallus ER lipid raft associated 1 (ERLIN1), mRNA. [Source:RefSeq mRNA;Acc:NM_001031223]	GO:0005789:endoplasmic reticulum membrane,GO:0005515:protein binding,GO:0005783:endoplasmic reticulum,GO:0030433:ER-associated ubiquitin-dependent protein catabolic process,GO:0043234:protein complex
Pituitary	gga-miR-135a-1-3p	down	0.10792	0.0473097	ENSGALG00000005699	NLK	nemo-like kinase [Source:HGNC Symbol;Acc:HGNC:29858]	GO:0000166:nucleotide binding,GO:0004672:protein kinase activity,GO:0004674:protein serine/threonine kinase activity,GO:0004707:MAP kinase activity,GO:0005524:ATP binding,GO:0006468:protein phosphorylation,GO:0016301:kinase activity,GO:0016310:phosphorylation,GO:0016740:transferase activity,GO:0016772:"transferase activity, transferring phosphorus-containing groups",GO:0004713:protein tyrosine ki…
Pituitary	gga-miR-135a-1-3p	down	0.10792	0.0473097	ENSGALG00000015673	ZFHX4	zinc finger homeobox 4 [Source:HGNC Symbol;Acc:HGNC:30939]	GO:0003676:nucleic acid binding,GO:0003677:DNA binding,GO:0003700:sequence-specific DNA binding transcription factor activity,GO:0005634:nucleus,GO:0006355:"regulation of transcription, DNA-templated",GO:0008270:zinc ion binding,GO:0043565:sequence-specific DNA binding,GO:0046872:metal ion binding,GO:0003779:actin binding,GO:0007010:cytoskeleton organization
Pituitary	gga-miR-135a-1-3p	down	0.10792	0.0473097	ENSGALG00000008944	FBXO11	F-box protein 11 [Source:HGNC Symbol;Acc:HGNC:13590]	GO:0004842:ubiquitin-protein transferase activity,GO:0008270:zinc ion binding,GO:0016567:protein ubiquitination,GO:0005515:protein binding,GO:0005730:nucleolus,GO:0005737:cytoplasm,GO:0005634:nucleus,GO:0006464:cellular protein modification process,GO:0016274:protein-arginine N-methyltransferase activity,GO:0035246:peptidyl-arginine N-methylation,GO:0007605:sensory perception of sound
Pituitary	gga-miR-138-1-3p	down	0.0832936	0.0403407	ENSGALG00000011492	XRCC5	X-ray repair complementing defective repair in Chinese hamster cells 5 (double-strand-break rejoining) [Source:HGNC Symbol;Acc:HGNC:12833]	GO:0000723:telomere maintenance,GO:0003677:DNA binding,GO:0003684:damaged DNA binding,GO:0004003:ATP-dependent DNA helicase activity,GO:0005634:nucleus,GO:0006303:double-strand break repair via nonhomologous end joining,GO:0006310:DNA recombination,GO:0016817:"hydrolase activity, acting on acid anhydrides",GO:0032508:DNA duplex unwinding,GO:0042162:telomeric DNA binding,GO:0043564:Ku70:Ku80 compl…
Pituitary	gga-miR-138-1-3p	down	0.0832936	0.0403407	ENSGALG00000006445	ARNT2	aryl-hydrocarbon receptor nuclear translocator 2 [Source:HGNC Symbol;Acc:HGNC:16876]	GO:0003677:DNA binding,GO:0003700:sequence-specific DNA binding transcription factor activity,GO:0004871:signal transducer activity,GO:0005634:nucleus,GO:0005667:transcription factor complex,GO:0005737:cytoplasm,GO:0006351:"transcription, DNA-templated",GO:0006355:"regulation of transcription, DNA-templated",GO:0007165:signal transduction,GO:0046983:protein dimerization activity,GO:0005515:protei…
Pituitary	gga-miR-138-1-3p	down	0.0832936	0.0403407	ENSGALG00000004268	NIPAL3	NIPA-like domain containing 3 [Source:HGNC Symbol;Acc:HGNC:25233]	GO:0015095:magnesium ion transmembrane transporter activity,GO:0015693:magnesium ion transport,GO:0016020:membrane
Pituitary	gga-miR-138-1-3p	down	0.0832936	0.0403407	ENSGALG00000014670	TTC37	tetratricopeptide repeat domain 37 [Source:HGNC Symbol;Acc:HGNC:23639]	GO:0005515:protein binding,GO:0005737:cytoplasm,GO:0005634:nucleus,GO:0055087:Ski complex,GO:0035327:transcriptionally active chromatin
Pituitary	gga-miR-138-1-3p	down	0.0832936	0.0403407	ENSGALG00000016443	HPCAL1	Gallus gallus hippocalcin-like 1 (HPCAL1), mRNA. [Source:RefSeq mRNA;Acc:NM_205234]	GO:0005509:calcium ion binding,GO:0005515:protein binding,GO:0046872:metal ion binding,GO:0070062:extracellular vesicular exosome
Pituitary	gga-miR-138-1-3p	down	0.0832936	0.0403407	ENSGALG00000002246	DENND1B	DENN/MADD domain containing 1B [Source:HGNC Symbol;Acc:HGNC:28404]	GO:0032851:positive regulation of Rab GTPase activity,GO:0017112:Rab guanyl-nucleotide exchange factor activity
Pituitary	gga-miR-138-1-3p	down	0.0832936	0.0403407	ENSGALG00000009966	FRS2	Gallus gallus fibroblast growth factor receptor substrate 2 (FRS2), mRNA. [Source:RefSeq mRNA;Acc:NM_001199626]	GO:0005158:insulin receptor binding,GO:0005515:protein binding,GO:0008543:fibroblast growth factor receptor signaling pathway,GO:0005104:fibroblast growth factor receptor binding,GO:0005168:neurotrophin TRKA receptor binding,GO:0005737:cytoplasm,GO:0005886:plasma membrane,GO:0008595:"anterior/posterior axis specification, embryo",GO:0042981:regulation of apoptotic process,GO:0002088:lens developm…
Pituitary	gga-miR-138-1-3p	down	0.0832936	0.0403407	ENSGALG00000007800	ZDHHC15	zinc finger, DHHC-type containing 15 [Source:HGNC Symbol;Acc:HGNC:20342]	GO:0008270:zinc ion binding,GO:0016020:membrane,GO:0016021:integral component of membrane,GO:0016740:transferase activity,GO:0016746:"transferase activity, transferring acyl groups",GO:0019706:protein-cysteine S-palmitoyltransferase activity,GO:0046872:metal ion binding,GO:0005794:Golgi apparatus,GO:0070062:extracellular vesicular exosome,GO:0016409:palmitoyltransferase activity,GO:0018345:protei…
Pituitary	gga-miR-138-1-3p	down	0.0832936	0.0403407	ENSGALG00000025933	ARL2BP	Gallus gallus ADP-ribosylation factor-like 2 binding protein (ARL2BP), mRNA. [Source:RefSeq mRNA;Acc:NM_001007970]	GO:0003713:transcription coactivator activity,GO:0005634:nucleus,GO:0005737:cytoplasm,GO:0005739:mitochondrion,GO:0005758:mitochondrial intermembrane space,GO:0005815:microtubule organizing center,GO:0005819:spindle,GO:0005856:cytoskeleton,GO:0005929:cilium,GO:0042517:positive regulation of tyrosine phosphorylation of Stat3 protein,GO:0042995:cell projection,GO:0051457:maintenance of protein loca…
Pituitary	gga-miR-138-1-3p	down	0.0832936	0.0403407	ENSGALG00000007663	KDM3B	lysine (K)-specific demethylase 3B [Source:HGNC Symbol;Acc:HGNC:1337]	-
Pituitary	gga-miR-138-1-3p	down	0.0832936	0.0403407	ENSGALG00000008888	IL1RAPL2	interleukin 1 receptor accessory protein-like 2 [Source:HGNC Symbol;Acc:HGNC:5997]	GO:0007165:signal transduction,GO:0005515:protein binding
Pituitary	gga-miR-138-1-3p	down	0.0832936	0.0403407	ENSGALG00000009440	C1H7ORF60	Gallus gallus chromosome 1 open reading frame, human C7orf60 (C1H7ORF60), mRNA. [Source:RefSeq mRNA;Acc:NM_001030734]	GO:0016433:rRNA (adenine) methyltransferase activity,GO:0031167:rRNA methylation
Pituitary	gga-miR-138-1-3p	down	0.0832936	0.0403407	ENSGALG00000007040	ACAP2	Gallus gallus ArfGAP with coiled-coil, ankyrin repeat and PH domains 2 (ACAP2), mRNA. [Source:RefSeq mRNA;Acc:NM_001006548]	GO:0005096:GTPase activator activity,GO:0005768:endosome,GO:0008060:ARF GTPase activator activity,GO:0008270:zinc ion binding,GO:0010008:endosome membrane,GO:0016020:membrane,GO:0032312:regulation of ARF GTPase activity,GO:0036010:protein localization to endosome,GO:0043547:positive regulation of GTPase activity,GO:0046872:metal ion binding,GO:1990090:cellular response to nerve growth factor stim…
Pituitary	gga-miR-138-1-3p	down	0.0832936	0.0403407	ENSGALG00000008204	FEM1C	fem-1 homolog c (C. elegans) [Source:HGNC Symbol;Acc:HGNC:16933]	GO:0005515:protein binding
Pituitary	gga-miR-138-1-3p	down	0.0832936	0.0403407	ENSGALG00000002504	TROVE2	TROVE domain family, member 2 [Source:HGNC Symbol;Acc:HGNC:11313]	GO:0003723:RNA binding,GO:0030529:ribonucleoprotein complex,GO:0005737:cytoplasm,GO:0005634:nucleus,GO:0007224:smoothened signaling pathway,GO:0060271:cilium morphogenesis,GO:0009411:response to UV,GO:0002520:immune system development,GO:0030620:U2 snRNA binding
Pituitary	gga-miR-138-1-3p	down	0.0832936	0.0403407	ENSGALG00000016559	PIGA	Gallus gallus phosphatidylinositol glycan anchor biosynthesis, class A (PIGA), mRNA. [Source:RefSeq mRNA;Acc:NM_001030808]	GO:0006506:GPI anchor biosynthetic process,GO:0009058:biosynthetic process,GO:0005789:endoplasmic reticulum membrane,GO:0016020:membrane,GO:0005515:protein binding,GO:0000506:glycosylphosphatidylinositol-N-acetylglucosaminyltransferase (GPI-GnT) complex
Pituitary	gga-miR-138-1-3p	down	0.0832936	0.0403407	ENSGALG00000010493	INPP5A	inositol polyphosphate-5-phosphatase, 40kDa [Source:HGNC Symbol;Acc:HGNC:6076]	GO:0046856:phosphatidylinositol dephosphorylation,GO:0070062:extracellular vesicular exosome,GO:0005515:protein binding,GO:0042731:PH domain binding
Pituitary	gga-miR-138-1-3p	down	0.0832936	0.0403407	ENSGALG00000007095	CUL2	Gallus gallus cullin 2 (CUL2), mRNA. [Source:RefSeq mRNA;Acc:NM_001030970]	GO:0006511:ubiquitin-dependent protein catabolic process,GO:0031461:cullin-RING ubiquitin ligase complex,GO:0031625:ubiquitin protein ligase binding
Pituitary	gga-miR-138-1-3p	down	0.0832936	0.0403407	ENSGALG00000016377	PXDN	peroxidasin homolog (Drosophila) [Source:HGNC Symbol;Acc:HGNC:14966]	GO:0004601:peroxidase activity,GO:0006979:response to oxidative stress,GO:0020037:heme binding,GO:0055114:oxidation-reduction process,GO:0005515:protein binding,GO:0031012:extracellular matrix,GO:0042744:hydrogen peroxide catabolic process,GO:0005615:extracellular space,GO:0070062:extracellular vesicular exosome,GO:0005783:endoplasmic reticulum,GO:0030198:extracellular matrix organization,GO:0005…
Pituitary	gga-miR-138-1-3p	down	0.0832936	0.0403407	ENSGALG00000007663	KDM3B	lysine (K)-specific demethylase 3B [Source:HGNC Symbol;Acc:HGNC:1337]	-
Pituitary	gga-miR-138-1-3p	down	0.0832936	0.0403407	ENSGALG00000000296	PCNX	pecanex homolog (Drosophila) [Source:HGNC Symbol;Acc:HGNC:19740]	GO:0016021:integral component of membrane
Pituitary	gga-miR-138-1-3p	down	0.0832936	0.0403407	ENSGALG00000011596	PTPN4	protein tyrosine phosphatase, non-receptor type 4 (megakaryocyte) [Source:HGNC Symbol;Acc:HGNC:9656]	GO:0004721:phosphoprotein phosphatase activity,GO:0004725:protein tyrosine phosphatase activity,GO:0005737:cytoplasm,GO:0005856:cytoskeleton,GO:0006470:protein dephosphorylation,GO:0008092:cytoskeletal protein binding,GO:0016311:dephosphorylation,GO:0016787:hydrolase activity,GO:0016791:phosphatase activity,GO:0035335:peptidyl-tyrosine dephosphorylation,GO:0005515:protein binding,GO:0009898:cytop…
Pituitary	gga-miR-138-1-3p	down	0.0832936	0.0403407	ENSGALG00000001312	SNAP29	Gallus gallus synaptosomal-associated protein, 29kDa (SNAP29), mRNA. [Source:RefSeq mRNA;Acc:NM_001030652]	GO:0005515:protein binding,GO:0005813:centrosome,GO:0005737:cytoplasm,GO:0000046:autophagic vacuole fusion,GO:0031201:SNARE complex
Pituitary	gga-miR-138-1-3p	down	0.0832936	0.0403407	ENSGALG00000028821	GLIPR2	GLI pathogenesis-related 2 [Source:HGNC Symbol;Acc:HGNC:18007]	GO:0005576:extracellular region,GO:0070062:extracellular vesicular exosome,GO:0000139:Golgi membrane,GO:0042803:protein homodimerization activity,GO:0010718:positive regulation of epithelial to mesenchymal transition,GO:0010634:positive regulation of epithelial cell migration,GO:0070374:positive regulation of ERK1 and ERK2 cascade
Pituitary	gga-miR-138-1-3p	down	0.0832936	0.0403407	ENSGALG00000003426	RHBDL3	rhomboid, veinlet-like 3 (Drosophila) [Source:HGNC Symbol;Acc:HGNC:16502]	GO:0004252:serine-type endopeptidase activity,GO:0005509:calcium ion binding,GO:0006508:proteolysis,GO:0016021:integral component of membrane
Pituitary	gga-miR-138-1-3p	down	0.0832936	0.0403407	ENSGALG00000019232	CFAP44	cilia and flagella associated protein 44 [Source:HGNC Symbol;Acc:HGNC:25631]	GO:0005515:protein binding
Pituitary	gga-miR-138-1-3p	down	0.0832936	0.0403407	ENSGALG00000005278	CDH11	Gallus gallus cadherin 11, type 2, OB-cadherin (osteoblast) (CDH11), mRNA. [Source:RefSeq mRNA;Acc:NM_001004371]	GO:0005509:calcium ion binding,GO:0005886:plasma membrane,GO:0007155:cell adhesion,GO:0007156:homophilic cell adhesion via plasma membrane adhesion molecules,GO:0016020:membrane,GO:0016021:integral component of membrane,GO:0070062:extracellular vesicular exosome,GO:0005737:cytoplasm,GO:0021957:corticospinal tract morphogenesis
Pituitary	gga-miR-138-1-3p	down	0.0832936	0.0403407	ENSGALG00000012059	OSBPL11	oxysterol binding protein-like 11 [Source:HGNC Symbol;Acc:HGNC:16397]	GO:0006810:transport,GO:0006869:lipid transport,GO:0045444:fat cell differentiation,GO:0010890:positive regulation of sequestering of triglyceride
Pituitary	gga-miR-138-1-3p	down	0.0832936	0.0403407	ENSGALG00000002504	TROVE2	TROVE domain family, member 2 [Source:HGNC Symbol;Acc:HGNC:11313]	GO:0003723:RNA binding,GO:0030529:ribonucleoprotein complex,GO:0005737:cytoplasm,GO:0005634:nucleus,GO:0007224:smoothened signaling pathway,GO:0060271:cilium morphogenesis,GO:0009411:response to UV,GO:0002520:immune system development,GO:0030620:U2 snRNA binding
Pituitary	gga-miR-138-1-3p	down	0.0832936	0.0403407	ENSGALG00000015653	JPH1	junctophilin 1 [Source:HGNC Symbol;Acc:HGNC:14201]	GO:0005886:plasma membrane,GO:0030018:Z disc,GO:0005783:endoplasmic reticulum,GO:0005789:endoplasmic reticulum membrane,GO:0016529:sarcoplasmic reticulum,GO:0007517:muscle organ development,GO:0030314:junctional membrane complex,GO:0008307:structural constituent of muscle,GO:0014701:junctional sarcoplasmic reticulum membrane
Pituitary	gga-miR-138-1-3p	down	0.0832936	0.0403407	ENSGALG00000017075	FRY	furry homolog (Drosophila) [Source:HGNC Symbol;Acc:HGNC:20367]	GO:0005488:binding
Pituitary	gga-miR-138-1-3p	down	0.0832936	0.0403407	ENSGALG00000010333	CNOT6L	CCR4-NOT transcription complex, subunit 6-like [Source:HGNC Symbol;Acc:HGNC:18042]	GO:0005515:protein binding,GO:0005737:cytoplasm,GO:0005634:nucleus,GO:0030014:CCR4-NOT complex,GO:0010606:positive regulation of cytoplasmic mRNA processing body assembly,GO:0008284:positive regulation of cell proliferation,GO:0000288:"nuclear-transcribed mRNA catabolic process, deadenylation-dependent decay",GO:0004535:poly(A)-specific ribonuclease activity,GO:0061157:mRNA destabilization
Pituitary	gga-miR-138-1-3p	down	0.0832936	0.0403407	ENSGALG00000005882	LRCH2	leucine-rich repeats and calponin homology (CH) domain containing 2 [Source:HGNC Symbol;Acc:HGNC:29292]	GO:0005515:protein binding
Pituitary	gga-miR-138-1-3p	down	0.0832936	0.0403407	ENSGALG00000016728	RP2	Gallus gallus retinitis pigmentosa 2 (X-linked recessive) (RP2), mRNA. [Source:RefSeq mRNA;Acc:NM_001008680]	GO:0000166:nucleotide binding,GO:0000902:cell morphogenesis,GO:0003779:actin binding,GO:0004550:nucleoside diphosphate kinase activity,GO:0005096:GTPase activator activity,GO:0005524:ATP binding,GO:0005525:GTP binding,GO:0005737:cytoplasm,GO:0005886:plasma membrane,GO:0006165:nucleoside diphosphate phosphorylation,GO:0006183:GTP biosynthetic process,GO:0006228:UTP biosynthetic process,GO:0006241:…
Pituitary	gga-miR-138-1-3p	down	0.0832936	0.0403407	ENSGALG00000006418	PDPK1	Gallus gallus 3-phosphoinositide dependent protein kinase-1 (PDPK1), mRNA. [Source:RefSeq mRNA;Acc:NM_001012529]	GO:0000166:nucleotide binding,GO:0004672:protein kinase activity,GO:0004674:protein serine/threonine kinase activity,GO:0005524:ATP binding,GO:0006468:protein phosphorylation,GO:0016772:"transferase activity, transferring phosphorus-containing groups",GO:0004713:protein tyrosine kinase activity,GO:0042995:cell projection,GO:0005737:cytoplasm,GO:0005515:protein binding,GO:0005886:plasma membrane,G…
Pituitary	gga-miR-138-1-3p	down	0.0832936	0.0403407	ENSGALG00000006988	RNF213	ring finger protein 213 [Source:HGNC Symbol;Acc:HGNC:14539]	GO:0000166:nucleotide binding,GO:0005524:ATP binding,GO:0008270:zinc ion binding,GO:0017111:nucleoside-triphosphatase activity,GO:0046872:metal ion binding,GO:0005515:protein binding
Pituitary	gga-miR-138-1-3p	down	0.0832936	0.0403407	ENSGALG00000028658	KBTBD3	kelch repeat and BTB (POZ) domain containing 3 [Source:HGNC Symbol;Acc:HGNC:22934]	GO:0005515:protein binding
Pituitary	gga-miR-138-1-3p	down	0.0832936	0.0403407	ENSGALG00000015154	TRPM6	transient receptor potential cation channel, subfamily M, member 6 [Source:HGNC Symbol;Acc:HGNC:17995]	GO:0004674:protein serine/threonine kinase activity,GO:0005216:ion channel activity,GO:0005524:ATP binding,GO:0006468:protein phosphorylation,GO:0006810:transport,GO:0006811:ion transport,GO:0016020:membrane,GO:0016021:integral component of membrane,GO:0016772:"transferase activity, transferring phosphorus-containing groups",GO:0034220:ion transmembrane transport,GO:0055085:transmembrane transpor…
Pituitary	gga-miR-138-1-3p	down	0.0832936	0.0403407	ENSGALG00000027593	ZNF292	zinc finger protein 292 [Source:HGNC Symbol;Acc:HGNC:18410]	GO:0003676:nucleic acid binding,GO:0046872:metal ion binding
Pituitary	gga-miR-138-1-3p	down	0.0832936	0.0403407	ENSGALG00000012386	LATS1	large tumor suppressor kinase 1 [Source:HGNC Symbol;Acc:HGNC:6514]	GO:0000166:nucleotide binding,GO:0004672:protein kinase activity,GO:0004674:protein serine/threonine kinase activity,GO:0005524:ATP binding,GO:0006468:protein phosphorylation,GO:0007067:mitotic nuclear division,GO:0016301:kinase activity,GO:0016310:phosphorylation,GO:0016740:transferase activity,GO:0016772:"transferase activity, transferring phosphorus-containing groups",GO:0035329:hippo signalin…
Pituitary	gga-miR-138-1-3p	down	0.0832936	0.0403407	ENSGALG00000028801	YPEL1	Gallus gallus yippee-like 2 (Drosophila) (YPEL2), mRNA. [Source:RefSeq mRNA;Acc:NM_001007847]	-
Pituitary	gga-miR-138-1-3p	down	0.0832936	0.0403407	ENSGALG00000009539	B3GALNT1	beta-1,3-N-acetylgalactosaminyltransferase 1 (globoside blood group) [Source:HGNC Symbol;Acc:HGNC:918]	GO:0005794:Golgi apparatus,GO:0006486:protein glycosylation,GO:0008378:galactosyltransferase activity,GO:0016020:membrane,GO:0016021:integral component of membrane,GO:0016740:transferase activity,GO:0016757:"transferase activity, transferring glycosyl groups",GO:0009312:oligosaccharide biosynthetic process,GO:0008499:"UDP-galactose:beta-N-acetylglucosamine beta-1,3-galactosyltransferase activity"
Pituitary	gga-miR-138-1-3p	down	0.0832936	0.0403407	ENSGALG00000012688	NHLRC1	NHL repeat containing E3 ubiquitin protein ligase 1 [Source:HGNC Symbol;Acc:HGNC:21576]	GO:0008270:zinc ion binding,GO:0046872:metal ion binding,GO:0005515:protein binding,GO:0005634:nucleus,GO:0004842:ubiquitin-protein transferase activity,GO:0000209:protein polyubiquitination,GO:0043161:proteasome-mediated ubiquitin-dependent protein catabolic process,GO:0048471:perinuclear region of cytoplasm,GO:0031398:positive regulation of protein ubiquitination
Pituitary	gga-miR-138-1-3p	down	0.0832936	0.0403407	ENSGALG00000009807	FLVCR1	feline leukemia virus subgroup C cellular receptor 1 [Source:HGNC Symbol;Acc:HGNC:24682]	GO:0016021:integral component of membrane,GO:0055085:transmembrane transport,GO:0005739:mitochondrion,GO:0005515:protein binding,GO:0015886:heme transport,GO:0015232:heme transporter activity,GO:0006839:mitochondrial transport,GO:0097037:heme export,GO:0030218:erythrocyte differentiation,GO:0035264:multicellular organism growth,GO:0001568:blood vessel development,GO:0035108:limb morphogenesis,GO:…
Pituitary	gga-miR-138-1-3p	down	0.0832936	0.0403407	ENSGALG00000012623	CFC1	Gallus gallus cripto, FRL-1, cryptic family 1B (CFC1B), mRNA. [Source:RefSeq mRNA;Acc:NM_204700]	GO:0005576:extracellular region,GO:0005886:plasma membrane,GO:0007275:multicellular organismal development,GO:0007369:gastrulation,GO:0016020:membrane,GO:0031225:anchored component of membrane,GO:0005515:protein binding,GO:0060070:canonical Wnt signaling pathway,GO:0009952:anterior/posterior pattern specification,GO:0009791:post-embryonic development,GO:0007492:endoderm development,GO:0001947:hea…
Pituitary	gga-miR-138-1-3p	down	0.0832936	0.0403407	ENSGALG00000003775	RICTOR	RPTOR independent companion of MTOR, complex 2 [Source:HGNC Symbol;Acc:HGNC:28611]	GO:0031929:TOR signaling,GO:0031932:TORC2 complex,GO:0005488:binding,GO:0005515:protein binding,GO:0032008:positive regulation of TOR signaling,GO:0019901:protein kinase binding,GO:0031532:actin cytoskeleton reorganization,GO:0032956:regulation of actin cytoskeleton organization,GO:0051896:regulation of protein kinase B signaling,GO:0018105:peptidyl-serine phosphorylation,GO:0032314:regulation of…
Pituitary	gga-miR-138-1-3p	down	0.0832936	0.0403407	ENSGALG00000015942	IFNAR1	Gallus gallus interferon (alpha, beta and omega) receptor 1 (IFNAR1), mRNA. [Source:RefSeq mRNA;Acc:NM_204859]	GO:0005515:protein binding,GO:0019221:cytokine-mediated signaling pathway,GO:0051607:defense response to virus,GO:0050718:positive regulation of interleukin-1 beta secretion,GO:0042110:T cell activation,GO:0032729:positive regulation of interferon-gamma production,GO:0045351:type I interferon biosynthetic process,GO:0004904:interferon receptor activity
Pituitary	gga-miR-138-1-3p	down	0.0832936	0.0403407	ENSGALG00000007352	SPAG9	sperm associated antigen 9 [Source:HGNC Symbol;Acc:HGNC:14524]	GO:0005515:protein binding,GO:0070062:extracellular vesicular exosome,GO:0005737:cytoplasm,GO:0030335:positive regulation of cell migration,GO:0042147:"retrograde transport, endosome to Golgi",GO:0043410:positive regulation of MAPK cascade,GO:0051260:protein homooligomerization,GO:0048471:perinuclear region of cytoplasm,GO:0000187:activation of MAPK activity,GO:0045666:positive regulation of neur…
Pituitary	gga-miR-138-1-3p	down	0.0832936	0.0403407	ENSGALG00000003426	RHBDL3	rhomboid, veinlet-like 3 (Drosophila) [Source:HGNC Symbol;Acc:HGNC:16502]	GO:0004252:serine-type endopeptidase activity,GO:0005509:calcium ion binding,GO:0006508:proteolysis,GO:0016021:integral component of membrane
Pituitary	gga-miR-138-1-3p	down	0.0832936	0.0403407	ENSGALG00000012360	LANCL2	LanC lantibiotic synthetase component C-like 2 (bacterial) [Source:HGNC Symbol;Acc:HGNC:6509]	GO:0003824:catalytic activity,GO:0008152:metabolic process,GO:0032266:phosphatidylinositol-3-phosphate binding,GO:0010314:phosphatidylinositol-5-phosphate binding,GO:0005829:cytosol,GO:0005737:cytoplasm,GO:0005886:plasma membrane,GO:0005634:nucleus,GO:0045892:"negative regulation of transcription, DNA-templated",GO:0009789:positive regulation of abscisic acid-activated signaling pathway,GO:007027…
Pituitary	gga-miR-138-1-3p	down	0.0832936	0.0403407	ENSGALG00000027428	ZDHHC21	Gallus gallus zinc finger, DHHC-type containing 21 (ZDHHC21), mRNA. [Source:RefSeq mRNA;Acc:NM_001031438]	GO:0008270:zinc ion binding,GO:0016020:membrane,GO:0016021:integral component of membrane,GO:0016740:transferase activity,GO:0016746:"transferase activity, transferring acyl groups",GO:0019706:protein-cysteine S-palmitoyltransferase activity,GO:0046872:metal ion binding,GO:0005794:Golgi apparatus,GO:0005886:plasma membrane,GO:0018230:peptidyl-L-cysteine S-palmitoylation,GO:0016409:palmitoyltransf…
Pituitary	gga-miR-138-1-3p	down	0.0832936	0.0403407	ENSGALG00000004204	FAM63B	Uncharacterized protein [Source:UniProtKB/TrEMBL;Acc:Q5ZI19]	-
Pituitary	gga-miR-138-1-3p	down	0.0832936	0.0403407	ENSGALG00000005809	2015-09-02	septin 2 [Source:HGNC Symbol;Acc:HGNC:7729]	GO:0000166:nucleotide binding,GO:0005525:GTP binding,GO:0007049:cell cycle,GO:0031105:septin complex,GO:0005730:nucleolus,GO:0070062:extracellular vesicular exosome,GO:0005737:cytoplasm,GO:0005515:protein binding,GO:0005634:nucleus,GO:0015629:actin cytoskeleton,GO:0005886:plasma membrane,GO:0045202:synapse,GO:0007224:smoothened signaling pathway,GO:0009986:cell surface,GO:0042384:cilium assembly,…
Pituitary	gga-miR-138-1-3p	down	0.0832936	0.0403407	ENSGALG00000002750	NCKAP1	NCK-associated protein 1 [Source:HGNC Symbol;Acc:HGNC:7666]	GO:0070062:extracellular vesicular exosome,GO:0005515:protein binding,GO:0032403:protein complex binding,GO:0005925:focal adhesion,GO:2000601:positive regulation of Arp2/3 complex-mediated actin nucleation,GO:0031209:SCAR complex,GO:0016601:Rac protein signal transduction,GO:0010592:positive regulation of lamellipodium assembly,GO:0048365:Rac GTPase binding,GO:0007492:endoderm development,GO:0001…
Pituitary	gga-miR-138-1-3p	down	0.0832936	0.0403407	ENSGALG00000013994	TAAR1	trace amine associated receptor 1 [Source:HGNC Symbol;Acc:HGNC:17734]	GO:0001594:trace-amine receptor activity,GO:0004871:signal transducer activity,GO:0004930:G-protein coupled receptor activity,GO:0007165:signal transduction,GO:0007186:G-protein coupled receptor signaling pathway,GO:0016021:integral component of membrane,GO:0008227:G-protein coupled amine receptor activity
Pituitary	gga-miR-138-1-3p	down	0.0832936	0.0403407	ENSGALG00000010581	SEL1L	sel-1 suppressor of lin-12-like (C. elegans) [Source:HGNC Symbol;Acc:HGNC:10717]	GO:0005515:protein binding,GO:0034976:response to endoplasmic reticulum stress
Pituitary	gga-miR-138-1-3p	down	0.0832936	0.0403407	ENSGALG00000003336	DAPK2	death-associated protein kinase 2 [Source:HGNC Symbol;Acc:HGNC:2675]	GO:0000166:nucleotide binding,GO:0004672:protein kinase activity,GO:0004674:protein serine/threonine kinase activity,GO:0005524:ATP binding,GO:0006468:protein phosphorylation,GO:0016772:"transferase activity, transferring phosphorus-containing groups",GO:0004713:protein tyrosine kinase activity,GO:0042802:identical protein binding,GO:0005737:cytoplasm,GO:0005515:protein binding,GO:0005516:calmodu…
Pituitary	gga-miR-138-1-3p	down	0.0832936	0.0403407	ENSGALG00000010746	TMEM59	Gallus gallus transmembrane protein 59 (TMEM59), mRNA. [Source:RefSeq mRNA;Acc:NM_001006541]	GO:0004867:serine-type endopeptidase inhibitor activity,GO:0070062:extracellular vesicular exosome,GO:0005515:protein binding,GO:0000138:Golgi trans cisterna,GO:0010508:positive regulation of autophagy,GO:0005764:lysosome,GO:0090285:negative regulation of protein glycosylation in Golgi,GO:0000137:Golgi cis cisterna,GO:0090005:negative regulation of establishment of protein localization to plasma …
Pituitary	gga-miR-138-1-3p	down	0.0832936	0.0403407	ENSGALG00000014670	TTC37	tetratricopeptide repeat domain 37 [Source:HGNC Symbol;Acc:HGNC:23639]	GO:0005515:protein binding,GO:0005737:cytoplasm,GO:0005634:nucleus,GO:0055087:Ski complex,GO:0035327:transcriptionally active chromatin
Pituitary	gga-miR-138-1-3p	down	0.0832936	0.0403407	ENSGALG00000011266	PPM1K	Uncharacterized protein [Source:UniProtKB/TrEMBL;Acc:F1P138]	GO:0003824:catalytic activity,GO:0004721:phosphoprotein phosphatase activity,GO:0004722:protein serine/threonine phosphatase activity,GO:0006470:protein dephosphorylation,GO:0016787:hydrolase activity,GO:0046872:metal ion binding,GO:0005739:mitochondrion
Pituitary	gga-miR-138-1-3p	down	0.0832936	0.0403407	ENSGALG00000011596	PTPN4	protein tyrosine phosphatase, non-receptor type 4 (megakaryocyte) [Source:HGNC Symbol;Acc:HGNC:9656]	GO:0004721:phosphoprotein phosphatase activity,GO:0004725:protein tyrosine phosphatase activity,GO:0005737:cytoplasm,GO:0005856:cytoskeleton,GO:0006470:protein dephosphorylation,GO:0008092:cytoskeletal protein binding,GO:0016311:dephosphorylation,GO:0016787:hydrolase activity,GO:0016791:phosphatase activity,GO:0035335:peptidyl-tyrosine dephosphorylation,GO:0005515:protein binding,GO:0009898:cytop…
Pituitary	gga-miR-138-1-3p	down	0.0832936	0.0403407	ENSGALG00000009850	NOVA1	Gallus gallus neuro-oncological ventral antigen 1 (NOVA1), transcript variant 2, mRNA. [Source:RefSeq mRNA;Acc:NM_001199713]	GO:0003723:RNA binding
Pituitary	gga-miR-138-1-3p	down	0.0832936	0.0403407	ENSGALG00000019232	CFAP44	cilia and flagella associated protein 44 [Source:HGNC Symbol;Acc:HGNC:25631]	GO:0005515:protein binding
Pituitary	gga-miR-138-1-3p	down	0.0832936	0.0403407	ENSGALG00000014725	PLK2	polo-like kinase 2 [Source:HGNC Symbol;Acc:HGNC:19699]	GO:0000166:nucleotide binding,GO:0004672:protein kinase activity,GO:0004674:protein serine/threonine kinase activity,GO:0005524:ATP binding,GO:0006468:protein phosphorylation,GO:0016772:"transferase activity, transferring phosphorus-containing groups",GO:0005515:protein binding,GO:0004713:protein tyrosine kinase activity,GO:0005813:centrosome,GO:0004871:signal transducer activity,GO:0005814:centr…
Pituitary	gga-miR-138-1-3p	down	0.0832936	0.0403407	ENSGALG00000008813	CROT	carnitine O-octanoyltransferase [Source:HGNC Symbol;Acc:HGNC:2366]	GO:0016740:transferase activity,GO:0016746:"transferase activity, transferring acyl groups",GO:0043231:intracellular membrane-bounded organelle,GO:0005102:receptor binding,GO:0006631:fatty acid metabolic process,GO:0006635:fatty acid beta-oxidation,GO:0008458:carnitine O-octanoyltransferase activity,GO:0051791:medium-chain fatty acid metabolic process,GO:0006091:generation of precursor metabolite…
Pituitary	gga-miR-138-1-3p	down	0.0832936	0.0403407	ENSGALG00000006627	UPB1	ureidopropionase, beta [Source:HGNC Symbol;Acc:HGNC:16297]	GO:0006807:nitrogen compound metabolic process,GO:0016810:"hydrolase activity, acting on carbon-nitrogen (but not peptide) bonds",GO:0070062:extracellular vesicular exosome,GO:0003837:beta-ureidopropionase activity
Pituitary	gga-miR-138-1-3p	down	0.0832936	0.0403407	ENSGALG00000002076	DGCR8	DGCR8 microprocessor complex subunit [Source:HGNC Symbol;Acc:HGNC:2847]	GO:0005515:protein binding,GO:0005737:cytoplasm,GO:0005634:nucleus,GO:0015630:microtubule cytoskeleton,GO:0003725:double-stranded RNA binding,GO:0031053:primary miRNA processing,GO:0072091:regulation of stem cell proliferation
Pituitary	gga-miR-138-1-3p	down	0.0832936	0.0403407	ENSGALG00000005809	2015-09-02	septin 2 [Source:HGNC Symbol;Acc:HGNC:7729]	GO:0000166:nucleotide binding,GO:0005525:GTP binding,GO:0007049:cell cycle,GO:0031105:septin complex,GO:0005730:nucleolus,GO:0070062:extracellular vesicular exosome,GO:0005737:cytoplasm,GO:0005515:protein binding,GO:0005634:nucleus,GO:0015629:actin cytoskeleton,GO:0005886:plasma membrane,GO:0045202:synapse,GO:0007224:smoothened signaling pathway,GO:0009986:cell surface,GO:0042384:cilium assembly,…
Pituitary	gga-miR-138-1-3p	down	0.0832936	0.0403407	ENSGALG00000007234	CLCN5	chloride channel, voltage-sensitive 5 [Source:HGNC Symbol;Acc:HGNC:2023]	GO:0005216:ion channel activity,GO:0005247:voltage-gated chloride channel activity,GO:0006821:chloride transport,GO:0016020:membrane,GO:0016021:integral component of membrane,GO:0030554:adenyl nucleotide binding,GO:0034220:ion transmembrane transport,GO:0044070:regulation of anion transport,GO:0055085:transmembrane transport,GO:0005765:lysosomal membrane,GO:0045177:apical part of cell,GO:0006897:…
Pituitary	gga-miR-138-1-3p	down	0.0832936	0.0403407	ENSGALG00000012386	LATS1	large tumor suppressor kinase 1 [Source:HGNC Symbol;Acc:HGNC:6514]	GO:0000166:nucleotide binding,GO:0004672:protein kinase activity,GO:0004674:protein serine/threonine kinase activity,GO:0005524:ATP binding,GO:0006468:protein phosphorylation,GO:0007067:mitotic nuclear division,GO:0016301:kinase activity,GO:0016310:phosphorylation,GO:0016740:transferase activity,GO:0016772:"transferase activity, transferring phosphorus-containing groups",GO:0035329:hippo signalin…
Pituitary	gga-miR-138-1-3p	down	0.0832936	0.0403407	ENSGALG00000017075	FRY	furry homolog (Drosophila) [Source:HGNC Symbol;Acc:HGNC:20367]	GO:0005488:binding
Pituitary	gga-miR-138-1-3p	down	0.0832936	0.0403407	ENSGALG00000011564	RUFY3	RUN and FYVE domain containing 3 [Source:HGNC Symbol;Acc:HGNC:30285]	GO:0046872:metal ion binding,GO:0005515:protein binding
Pituitary	gga-miR-138-1-3p	down	0.0832936	0.0403407	ENSGALG00000017380	UQCRH	Gallus gallus ubiquinol-cytochrome c reductase hinge protein (UQCRH), nuclear gene encoding mitochondrial protein, mRNA. [Source:RefSeq mRNA;Acc:NM_001277673]	GO:0005739:mitochondrion,GO:0005743:mitochondrial inner membrane,GO:0006122:"mitochondrial electron transport, ubiquinol to cytochrome c",GO:0008121:ubiquinol-cytochrome-c reductase activity,GO:0016020:membrane,GO:0055114:oxidation-reduction process,GO:0070469:respiratory chain,GO:1902600:hydrogen ion transmembrane transport
Pituitary	gga-miR-138-1-3p	down	0.0832936	0.0403407	ENSGALG00000014973	GPR156	G protein-coupled receptor 156 [Source:HGNC Symbol;Acc:HGNC:20844]	GO:0004871:signal transducer activity,GO:0004930:G-protein coupled receptor activity,GO:0004965:G-protein coupled GABA receptor activity,GO:0007165:signal transduction,GO:0007186:G-protein coupled receptor signaling pathway,GO:0016020:membrane,GO:0016021:integral component of membrane,GO:0005886:plasma membrane
Pituitary	gga-miR-138-1-3p	down	0.0832936	0.0403407	ENSGALG00000010610	SNX25	sorting nexin 25 [Source:HGNC Symbol;Acc:HGNC:21883]	GO:0035091:phosphatidylinositol binding,GO:0038032:termination of G-protein coupled receptor signaling pathway,GO:0008277:regulation of G-protein coupled receptor protein signaling pathway,GO:0030512:negative regulation of transforming growth factor beta receptor signaling pathway,GO:0032801:receptor catabolic process,GO:0060394:negative regulation of pathway-restricted SMAD protein phosphorylati…
Pituitary	gga-miR-138-1-3p	down	0.0832936	0.0403407	ENSGALG00000011564	RUFY3	RUN and FYVE domain containing 3 [Source:HGNC Symbol;Acc:HGNC:30285]	GO:0046872:metal ion binding,GO:0005515:protein binding
Pituitary	gga-miR-138-1-3p	down	0.0832936	0.0403407	ENSGALG00000006051	CDC7	cell division cycle 7 [Source:HGNC Symbol;Acc:HGNC:1745]	GO:0000166:nucleotide binding,GO:0004672:protein kinase activity,GO:0004674:protein serine/threonine kinase activity,GO:0005524:ATP binding,GO:0006468:protein phosphorylation,GO:0016772:"transferase activity, transferring phosphorus-containing groups",GO:0004713:protein tyrosine kinase activity,GO:0005737:cytoplasm,GO:0005515:protein binding,GO:0005634:nucleus,GO:0015630:microtubule cytoskeleton,…
Pituitary	gga-miR-138-1-3p	down	0.0832936	0.0403407	ENSGALG00000011596	PTPN4	protein tyrosine phosphatase, non-receptor type 4 (megakaryocyte) [Source:HGNC Symbol;Acc:HGNC:9656]	GO:0004721:phosphoprotein phosphatase activity,GO:0004725:protein tyrosine phosphatase activity,GO:0005737:cytoplasm,GO:0005856:cytoskeleton,GO:0006470:protein dephosphorylation,GO:0008092:cytoskeletal protein binding,GO:0016311:dephosphorylation,GO:0016787:hydrolase activity,GO:0016791:phosphatase activity,GO:0035335:peptidyl-tyrosine dephosphorylation,GO:0005515:protein binding,GO:0009898:cytop…
Pituitary	gga-miR-138-1-3p	down	0.0832936	0.0403407	ENSGALG00000004690	MAPK6	Gallus gallus mitogen-activated protein kinase 6 (MAPK6), mRNA. [Source:RefSeq mRNA;Acc:NM_001030549]	GO:0000165:MAPK cascade,GO:0000166:nucleotide binding,GO:0004672:protein kinase activity,GO:0004674:protein serine/threonine kinase activity,GO:0004707:MAP kinase activity,GO:0005524:ATP binding,GO:0006468:protein phosphorylation,GO:0007049:cell cycle,GO:0016301:kinase activity,GO:0016310:phosphorylation,GO:0016740:transferase activity,GO:0016772:"transferase activity, transferring phosphorus-con…
Pituitary	gga-miR-138-1-3p	down	0.0832936	0.0403407	ENSGALG00000014751	ADAMTS6	ADAM metallopeptidase with thrombospondin type 1 motif, 6 [Source:HGNC Symbol;Acc:HGNC:222]	GO:0004222:metalloendopeptidase activity,GO:0005578:proteinaceous extracellular matrix,GO:0006508:proteolysis,GO:0008233:peptidase activity,GO:0008237:metallopeptidase activity,GO:0008270:zinc ion binding,GO:0031012:extracellular matrix
Pituitary	gga-miR-138-1-3p	down	0.0832936	0.0403407	ENSGALG00000004268	NIPAL3	NIPA-like domain containing 3 [Source:HGNC Symbol;Acc:HGNC:25233]	GO:0015095:magnesium ion transmembrane transporter activity,GO:0015693:magnesium ion transport,GO:0016020:membrane
Pituitary	gga-miR-138-1-3p	down	0.0832936	0.0403407	ENSGALG00000014026	DNAJB14	Gallus gallus DnaJ (Hsp40) homolog, subfamily B, member 14 (DNAJB14), mRNA. [Source:RefSeq mRNA;Acc:NM_001031375]	GO:0016020:membrane
Pituitary	gga-miR-138-1-3p	down	0.0832936	0.0403407	ENSGALG00000012380	SPOPL	speckle-type POZ protein-like [Source:HGNC Symbol;Acc:HGNC:27934]	GO:0005515:protein binding,GO:0043161:proteasome-mediated ubiquitin-dependent protein catabolic process,GO:0031397:negative regulation of protein ubiquitination,GO:0031463:Cul3-RING ubiquitin ligase complex
Pituitary	gga-miR-138-1-3p	down	0.0832936	0.0403407	ENSGALG00000000296	PCNX	pecanex homolog (Drosophila) [Source:HGNC Symbol;Acc:HGNC:19740]	GO:0016021:integral component of membrane
Pituitary	gga-miR-138-1-3p	down	0.0832936	0.0403407	ENSGALG00000008490	TRH	Gallus gallus thyrotropin-releasing hormone (TRH), mRNA. [Source:RefSeq mRNA;Acc:NM_001030383]	GO:0005179:hormone activity,GO:0005184:neuropeptide hormone activity,GO:0005576:extracellular region,GO:0009755:hormone-mediated signaling pathway
Pituitary	gga-miR-138-1-3p	down	0.0832936	0.0403407	ENSGALG00000007483	LRIG1	leucine-rich repeats and immunoglobulin-like domains 1 [Source:HGNC Symbol;Acc:HGNC:17360]	GO:0005515:protein binding,GO:0007605:sensory perception of sound,GO:0060384:innervation,GO:0032474:otolith morphogenesis
Pituitary	gga-miR-138-1-3p	down	0.0832936	0.0403407	ENSGALG00000004397	MLXIP	MLX interacting protein [Source:HGNC Symbol;Acc:HGNC:17055]	GO:0046983:protein dimerization activity,GO:1900402:regulation of carbohydrate metabolic process by regulation of transcription from RNA polymerase II promoter,GO:0005634:nucleus,GO:0005737:cytoplasm,GO:0005515:protein binding,GO:0006913:nucleocytoplasmic transport
Pituitary	gga-miR-138-1-3p	down	0.0832936	0.0403407	ENSGALG00000002750	NCKAP1	NCK-associated protein 1 [Source:HGNC Symbol;Acc:HGNC:7666]	GO:0070062:extracellular vesicular exosome,GO:0005515:protein binding,GO:0032403:protein complex binding,GO:0005925:focal adhesion,GO:2000601:positive regulation of Arp2/3 complex-mediated actin nucleation,GO:0031209:SCAR complex,GO:0016601:Rac protein signal transduction,GO:0010592:positive regulation of lamellipodium assembly,GO:0048365:Rac GTPase binding,GO:0007492:endoderm development,GO:0001…
Pituitary	gga-miR-138-1-3p	down	0.0832936	0.0403407	ENSGALG00000012386	LATS1	large tumor suppressor kinase 1 [Source:HGNC Symbol;Acc:HGNC:6514]	GO:0000166:nucleotide binding,GO:0004672:protein kinase activity,GO:0004674:protein serine/threonine kinase activity,GO:0005524:ATP binding,GO:0006468:protein phosphorylation,GO:0007067:mitotic nuclear division,GO:0016301:kinase activity,GO:0016310:phosphorylation,GO:0016740:transferase activity,GO:0016772:"transferase activity, transferring phosphorus-containing groups",GO:0035329:hippo signalin…
Pituitary	gga-miR-138-1-3p	down	0.0832936	0.0403407	ENSGALG00000008813	CROT	carnitine O-octanoyltransferase [Source:HGNC Symbol;Acc:HGNC:2366]	GO:0016740:transferase activity,GO:0016746:"transferase activity, transferring acyl groups",GO:0043231:intracellular membrane-bounded organelle,GO:0005102:receptor binding,GO:0006631:fatty acid metabolic process,GO:0006635:fatty acid beta-oxidation,GO:0008458:carnitine O-octanoyltransferase activity,GO:0051791:medium-chain fatty acid metabolic process,GO:0006091:generation of precursor metabolite…
Pituitary	gga-miR-138-1-3p	down	0.0832936	0.0403407	ENSGALG00000001864	C9orf72	chromosome 9 open reading frame 72 [Source:HGNC Symbol;Acc:HGNC:28337]	GO:0005615:extracellular space,GO:0006914:autophagy,GO:0006897:endocytosis,GO:0005515:protein binding,GO:0005634:nucleus,GO:0005768:endosome,GO:0017137:Rab GTPase binding,GO:0005764:lysosome,GO:0005776:autophagic vacuole,GO:0005737:cytoplasm
[truncated: 11,385 more rows]

## Sheet: Table S10
Table S10. GO and KEGG pathway annotations for the miRNA targets in pituitary and hypothalamic tissues.
[truncated: 431 more rows]

[truncated: 4 more sheets: Table S11, Table S12, Table S13, Table S14]
